# Supplementary material for: Characterization of highly active mutational signatures in tumors from a large Chinese population
Source: medRxiv. 2023 Nov 4:2023.11.03.23297964. Preprint. [Version 1] doi: 10.1101/2023.11.03.23297964 (PMC10635259; doi:10.1101/2023.11.03.23297964)
Supplement: Supplement 1 [file media-1.xlsx]

## Sheet: Table_S1-SigProfiler signatures
Supplementary Table 1. SigProfiler signatures discovered in Origimed cohort.
	SBS96A	SBS96B	SBS96C	SBS96D	SBS96E	SBS96F
C>A_ACA	3.2e-07	0.0416703	0.00052437	0.00152663	0.00089352	0.00350635
C>A_ACC	1e-08	0.061499	0.00239539	0.00269839	0.00117645	0.00494819
C>A_ACG	3.2e-07	0.0276588	0.00027706	7.15e-06	0.00031533	0.00250377
C>A_ACT	9.32e-05	0.0248358	0.0104636	0.00090647	4.89e-05	0.00473205
C>A_CCA	0.00257004	0.0633785	0.00070779	0.00074427	0.00023982	0.00480995
C>A_CCC	0.0127919	0.0694748	1.88e-06	0.00077922	3.85e-05	0.00517842
C>A_CCG	0.00513514	0.0400315	0.00025695	0.00055099	8.2e-05	0.00345951
C>A_CCT	0.0388037	0.0565659	0.00864295	0.00992007	1e-08	0.00268674
C>A_GCA	2.41e-06	0.0436134	0.00095921	9.59e-05	0.00035477	0.00435666
C>A_GCC	0.0013259	0.0547114	0.00165915	0.00431901	1.47e-06	0.00495279
C>A_GCG	0.00018251	0.0345633	0.00024416	0.00026222	3.68e-05	0.00248552
C>A_GCT	0.0107545	0.0297861	0.0107754	0.00273761	4.2e-07	0.00622648
C>A_TCA	0	0.029969	0.0492533	0.00205813	0.0208807	0.00144191
C>A_TCC	0.00010289	0.0743372	0.00732733	0.00366028	0.00987297	0.0059027
C>A_TCG	1e-08	0.0290599	0.00345674	0.00168893	0.00634013	0.00221218
C>A_TCT	7e-08	1.48e-05	0.306037	1.57e-06	2e-07	4.95e-06
C>G_ACA	3.74e-05	0.0112479	8.62e-05	0.00426427	0.00110325	0.00630355
C>G_ACC	0.00034809	0.00688288	5.72e-05	0.00845889	0.00478576	0.00459434
C>G_ACG	3.1e-05	0.00813865	1e-08	0.00129063	0.0012681	0.00591074
C>G_ACT	0.00122133	0.00758684	0.00026913	0.00531153	0.0051667	0.00732572
C>G_CCA	3.7e-07	0.0102432	0	0.00098042	0.0110398	0.00239277
C>G_CCC	1.7e-07	0.0166448	1e-08	0.00111248	0.00043384	0.00223738
C>G_CCG	4.8e-07	0.0153864	1e-08	0.00030014	0.00345824	0.00154867
C>G_CCT	9e-08	0.0149035	0.00116892	0.00188787	0.0113971	0.00228248
C>G_GCA	0.00017313	0.00868553	0.00031163	0.00221903	0.00220439	0.00180451
C>G_GCC	0.00074052	0.0117462	0.00083205	0.0126343	0.00014762	0.00302222
C>G_GCG	4.6e-07	0.0128295	1e-08	0.00040066	0.00015269	0.00204495
C>G_GCT	0.00115769	0.00974721	0.00025254	0.00243864	0.00404163	0.00186809
C>G_TCA	2.2e-07	0.00040552	3e-08	7.1e-07	0.129278	5.08e-05
C>G_TCC	6.37e-06	0.00496741	0	2.39e-05	0.0596277	0.00065937
C>G_TCG	3.5e-07	0.00552032	2e-08	0.00017406	0.021134	0.00010011
C>G_TCT	4e-08	0.00056414	3e-08	0.00031517	0.162891	2.27e-05
C>T_ACA	0.014902	0.00789129	3.74e-05	0.0242156	0.00373851	0.00529929
C>T_ACC	0.0173737	0.0151498	0.00131871	0.0240376	0.00058825	0.00719045
C>T_ACG	0.167109	1.5e-06	0.00073834	0.00082007	5.42e-05	0.012309
C>T_ACT	0.00532334	0.00843556	0.00286261	0.0120282	0.00067182	0.0011885
C>T_CCA	0.00175436	0.0250916	0	0.0223735	0.0153161	0.0107686
C>T_CCC	0.00603694	0.0158344	0.00023055	0.0343963	0.00946217	0.00811607
C>T_CCG	0.183943	0.00012292	2e-07	0.00404347	6.74e-05	0.0141023
C>T_CCT	0.00183434	0.00773247	0.00139854	0.0205583	0.0179553	0.0493008
C>T_GCA	0.041752	0.00798864	0.00018407	0.0158478	0.0053139	0.00402631
C>T_GCC	0.0716389	0.00257872	0.00962361	0.029206	4.6e-07	1.52e-06
C>T_GCG	0.261801	2.3e-07	0.0298461	0.00447949	1.1e-07	1.69e-06
C>T_GCT	0.0201887	0.00142057	0.0113019	0.032864	2.39e-05	0.00025514
C>T_TCA	3.37e-06	0.00038981	0.0015459	3.17e-05	0.235354	3e-07
C>T_TCC	0.00666857	0.00281666	0.0174364	0.0127633	0.0915505	0.00799111
C>T_TCG	0.0667351	1e-08	0.236236	0.0130474	0.0320781	0.0041008
C>T_TCT	0.00036087	7.72e-05	0.0290321	0.00115879	0.0924669	0.00028486
T>A_ATA	4.54e-05	0.00124063	0.00011682	0.00037222	0.00131257	0.0328476
T>A_ATC	0.00106526	0.00285797	0.00056018	0.0140442	0.00034751	0.0114879
T>A_ATG	3.8e-07	0.00241671	0.00011394	2.29e-06	0.00229195	0.0594819
T>A_ATT	0.00321816	0.00130283	0.00198789	0.00272803	0.00100204	0.0160909
T>A_CTA	9e-07	0.00160815	4e-08	1.62e-06	0.00166991	0.0424597
T>A_CTC	0.0002063	0.00212836	0.00022037	0.0001914	0.00186205	0.0529836
T>A_CTG	8e-08	0.00627889	8e-08	1.03e-06	0.00554416	0.149802
T>A_CTT	1.04e-05	0.00268274	2.37e-05	0.00043059	0.0015841	0.0606609
T>A_GTA	3.6e-07	0.0014679	2.65e-05	9.01e-05	0.00120394	0.0343582
T>A_GTC	0.00056493	0.002861	4.05e-05	0.00535954	0.00030737	0.0181672
T>A_GTG	2.2e-07	0.00245998	1e-08	0.00038004	0.00153946	0.0482224
T>A_GTT	0.00085462	0.00360285	0.00028181	0.00207835	0.00039248	0.013447
T>A_TTA	0.00025075	0.0011809	5.17e-06	0.00029925	0.001177	0.0316438
T>A_TTC	1.54e-05	0.00172116	0.00127958	0.00027288	0.0008185	0.0289602
T>A_TTG	2.4e-07	0.00197368	2.8e-07	1.84e-06	0.00184409	0.0485925
T>A_TTT	0.00091952	0.00167814	0.00330349	0.00269246	0.0004572	0.0296878
T>C_ATA	0.00041347	0.00150129	0.00084907	0.0395946	0.00011952	0.0201395
T>C_ATC	0.00371375	0.00073996	0.00588643	0.0230387	0.00010408	0.00129801
T>C_ATG	0.00519291	0.00510905	0.00039967	0.0528445	0.00391039	0.00386831
T>C_ATT	0.00071335	0.00154011	0.00100979	0.0276853	0.00022007	0.00952887
T>C_CTA	0.00171313	0.00213257	1.72e-06	0.014742	6.39e-05	0.0028157
T>C_CTC	0.00309843	0.00061447	0.00025318	0.0296749	1.37e-05	0.00414339
T>C_CTG	0.00740419	0.00278082	4.24e-05	0.060114	8e-05	0.00239195
T>C_CTT	0.00100499	0.00073607	0.00064668	0.0292095	6.68e-05	0.00329547
T>C_GTA	0.00321959	0.00156856	0.00499817	0.067362	5.26e-05	0.00083305
T>C_GTC	0.00324964	0.00098116	0.013092	0.03316	2e-08	0.00041829
T>C_GTG	0.00722116	0.00131414	0.00215997	0.0395024	3.8e-07	0.00044506
T>C_GTT	0.00131355	0.0008487	0.0119572	0.0283865	2.7e-07	0.00042301
T>C_TTA	0.00079806	0.0003947	0.00080763	0.022219	0.00017026	0.00065389
T>C_TTC	0.00285235	0.00055367	0.00673782	0.0273115	2.71e-05	0.00093813
T>C_TTG	0.00382703	0.00037379	0.00284498	0.0239578	1e-07	0.00192732
T>C_TTT	0.00035657	0.00029168	0.00511683	0.0202886	0.00032854	0.00174875
T>G_ATA	4.43e-05	0.00167936	0.00229871	0.00113455	0.00028839	0.00057386
T>G_ATC	0.00011096	0.00127037	0.00448765	0.00491877	1.79e-05	0.00154397
T>G_ATG	0.00011229	0.00204056	0.0020875	0.00489103	0.00068273	0.00206629
T>G_ATT	0.00020219	2.46e-06	0.0247973	0.00016204	1.98e-06	3.95e-06
T>G_CTA	5.36e-05	0.00083744	0.00204855	0.00074748	0.00155371	0.00249718
T>G_CTC	0.00046412	0.00028652	0.00096652	0.01379	0.00013277	0.00065354
T>G_CTG	0.0006495	0.00431891	0.00297233	0.0153812	0.00398447	0.00669754
T>G_CTT	0.00027725	0.00060956	0.0239172	0.0364999	1.01e-06	0.00551543
T>G_GTA	0.00014235	0.00113579	0.00192277	0.0014451	0.0003918	0.00458988
T>G_GTC	0.00060278	0.00031453	0.00261433	0.00629211	0.0002287	0.00060138
T>G_GTG	0.0001954	0.00366295	0.00086634	0.00610822	0.00063841	0.00078755
T>G_GTT	0.00089238	0.00021448	0.00692531	0.0120469	2.01e-05	0.00128107
T>G_TTA	2.4e-07	3.54e-05	0.0103076	0.0002636	0.00021332	0.00056631
T>G_TTC	5.4e-07	0.00032851	0.0155418	0.00037174	3.94e-05	0.00060806
T>G_TTG	0.00010016	0.00211551	0.00225758	0.0022639	0.000237	0.0117335
T>G_TTT	8.8e-07	4.06e-06	0.0834725	5.47e-06	2.56e-06	4.91e-06

## Sheet: Table_S2-SigProfiler activities
Supplementary Table 2. SigProfiler discovered signature activities in Origimed cohort.
Samples	SBS96A	SBS96B	SBS96C	SBS96D	SBS96E	SBS96F
P-0003	6	0	6	2	0	0
P-0004	203	0	0	0	0	0
P-0008	19	0	0	167	0	0
P-0020	0	4	0	3	3	0
P-0027	0	0	10	0	0	0
P-0032	3	3	0	1	0	3
P-0058	0	6	0	2	2	0
P-0060	2	4	7	0	0	0
P-0062	2	0	6	2	2	0
P-0063	6	0	0	2	2	0
P-0064	16	0	0	0	2	0
P-0073	6	0	0	2	2	0
P-0076	0	0	0	0	0	10
P-0077	2	6	0	0	4	0
P-0085	0	0	0	0	0	37
P-0090	5	0	0	3	3	0
P-0093	0	0	0	0	16	0
P-0099	0	21	7	0	5	6
P-0104	0	10	0	0	0	0
P-0105	1	25	2	9	3	1
P-0116	62	3	9	1	1	2
P-0120	0	6	0	0	2	2
P-0122	0	4	3	0	0	3
P-0125	0	14	5	0	0	0
P-0129	2	1	1	1	3	2
P-0131	0	7	0	0	5	0
P-0132	0	6	0	0	15	5
P-0133	5	0	3	0	2	0
P-0137	15	0	0	0	0	0
P-0142	0	0	0	0	25	0
P-0147	0	12	0	0	4	6
P-0149	5	1	2	1	1	1
P-0152	6	0	0	3	6	0
P-0155	0	11	0	5	0	0
P-0159	5	0	7	0	0	0
P-0161	20	0	0	0	0	0
P-0164	4	0	0	2	4	3
P-0166	3	2	0	0	2	3
P-0172	0	8	5	0	0	0
P-0173	40	0	52	318	0	0
P-0177	0	0	0	0	0	10
P-0179	1	4	2	2	1	0
P-0189	0	7	8	0	0	0
P-0193	0	0	0	0	10	0
P-0205	0	21	0	0	0	0
P-0212	9	0	0	0	3	0
P-0220	0	6	0	2	0	5
P-0221	0	0	9	0	2	0
P-0230	14	0	16	0	0	0
P-0234	16	0	0	0	0	0
P-0238	0	6	4	0	0	3
P-0240	10	0	6	0	0	0
P-0248	0	0	11	0	3	0
P-0251	0	0	0	6	13	0
P-0252	2	0	0	3	6	0
P-0262	0	4	0	4	0	3
P-0266	0	8	0	0	9	0
P-0272	0	8	0	0	0	3
P-0283	0	5	0	0	5	0
P-0288	6	0	4	4	2	0
P-0289	12	0	0	0	4	6
P-0295	0	33	0	0	13	9
P-0297	0	0	0	0	0	56
P-0301	0	3	7	0	5	0
P-0304	0	16	0	3	0	0
P-0313	6	14	0	0	0	0
P-0319	2	0	5	0	3	0
P-0323	0	0	3	0	0	8
P-0324	9	0	0	6	0	0
P-0325	0	0	0	0	6	4
P-0373	0	6	5	0	0	3
P-0375	0	0	0	0	8	5
P-0376	3	0	7	0	0	0
P-0379	0	16	6	0	0	0
P-0386	0	0	0	3	25	0
P-0387	0	7	0	0	2	3
P-0393	10	0	11	2	0	0
P-0395	2	6	0	0	0	3
P-0400	7	0	0	0	6	0
P-0402	105	0	0	11	0	0
P-0407	0	0	0	0	10	0
P-0410	0	17	0	0	0	0
P-0411	2	0	0	2	8	0
P-0420	0	12	0	3	3	0
P-0422	0	34	0	0	15	0
P-0425	8	0	11	0	0	0
P-0433	0	4	0	0	8	0
P-0435	3	0	0	0	2	16
P-0443	0	0	8	3	0	0
P-0444	0	0	5	0	0	6
P-0448	0	0	4	0	7	0
P-0458	8	4	0	3	0	0
P-0465	0	13	0	0	0	0
P-0466	17	0	11	0	0	0
P-0469	18	0	31	0	0	0
P-0472	11	0	0	0	0	5
P-0482	38	0	0	134	0	0
P-0490	1	13	1	2	8	6
P-0492	0	5	0	6	0	0
P-0496	39	0	0	12	0	0
P-0507	41	12	17	0	0	0
P-0514	6	0	13	0	0	0
P-0517	2	0	0	0	10	0
P-0526	2	6	3	1	1	1
P-0532	10	10	6	0	0	0
P-0533	7	0	0	4	23	0
P-0534	0	6	6	0	0	0
P-0536	2	3	0	3	3	0
P-0540	0	14	0	4	6	0
P-0541	0	34	0	0	7	0
P-0543	4	0	0	0	7	0
P-0544	11	0	0	0	0	0
P-0545	3	0	0	0	0	7
P-0567	5	4	4	0	8	0
P-0569	5	0	7	0	0	0
P-0578	0	0	0	0	11	0
P-0579	0	0	0	0	0	35
P-0581	5	9	0	0	0	0
P-0582	3	0	0	0	35	0
P-0588	3	0	0	0	12	0
P-0590	0	19	0	0	0	0
P-0594	10	0	5	0	0	0
P-0596	5	0	4	2	0	0
P-0604	5	5	0	0	4	0
P-0608	0	7	5	0	0	4
P-0610	3	2	3	1	2	1
P-0621	0	0	0	0	13	0
P-0630	0	0	0	0	0	17
P-0641	1	7	0	0	0	4
P-0645	0	8	0	3	0	0
P-0656	38	11	29	0	0	0
P-0659	0	4	7	0	0	0
P-0665	1	18	1	3	2	2
P-0671	0	0	4	0	0	6
P-0672	10	0	0	3	0	0
P-0676	0	3	4	2	5	0
P-0680	0	7	0	0	7	0
P-0687	34	0	0	6	0	0
P-0693	4	7	0	4	0	0
P-0695	3	0	0	3	4	3
P-0698	0	0	0	5	34	0
P-0700	56	0	0	503	0	0
P-0702	50	11	34	6	0	0
P-0704	0	9	0	2	0	0
P-0713	0	0	0	0	22	0
P-0737	7	0	0	0	14	0
P-0741	10	0	0	0	0	0
P-0743	25	0	17	0	0	0
P-0752	6	0	7	0	0	0
P-0754	0	0	0	0	0	26
P-0767	3	3	6	0	2	0
P-0775	2	28	2	1	1	1
P-0790	2	0	9	0	0	0
P-0807	0	0	8	2	0	0
P-0808	0	4	11	0	0	0
P-0811	0	0	0	6	6	0
P-0815	0	0	0	348	0	0
P-0818	3	8	0	2	0	0
P-0821	0	9	0	2	0	0
P-0829	12	0	0	0	0	0
P-0832	2	0	6	0	0	4
P-0837	3	0	0	0	12	0
P-0845	15	0	14	0	0	0
P-0848	0	6	5	0	0	0
P-0849	2	6	0	0	3	0
P-0851	10	0	0	8	37	0
P-0854	54	0	0	0	0	0
P-0857	44	0	0	0	0	0
P-0860	0	0	0	3	18	0
P-0861	0	0	0	2	15	6
P-0863	0	21	0	0	0	6
P-0881	0	7	0	1	0	4
P-0897	0	7	6	2	0	0
P-0901	9	0	8	0	0	0
P-0902	0	0	0	2	4	4
P-0903	10	0	6	3	0	0
P-0904	0	0	0	5	28	0
P-0906	12	9	0	0	0	0
P-0907	0	10	0	2	0	7
P-0910	22	0	12	0	0	0
P-0923	2	0	6	2	6	0
P-0924	3	3	0	0	0	4
P-0931	0	6	0	3	2	0
P-0936	1	6	1	2	3	1
P-0947	4	0	0	0	8	0
P-0953	3	0	0	2	6	0
P-0958	26	8	36	5	2	3
P-0964	11	4	5	0	4	0
P-0969	2	6	5	0	0	0
P-0971	43	0	37	0	0	0
P-0973	0	4	0	2	0	4
P-0981	0	14	0	2	0	6
P-0984	6	5	3	1	1	4
P-0987	36	0	0	0	0	0
P-0991	7	9	5	0	4	0
P-0998	42	0	14	0	6	0
P-0999	3	0	6	5	0	0
P-10010	2	0	0	0	0	11
P-10011	11	2	4	4	4	1
P-10016	3	4	5	1	1	5
P-1002	3	0	4	0	0	5
P-10020	12	4	12	3	0	0
P-10042	23	0	13	0	0	0
P-10044	0	6	0	2	0	2
P-10045	34	0	0	7	0	0
P-10046	0	0	0	0	0	11
P-10052	0	0	0	0	0	40
P-1007	0	0	0	0	11	0
P-10076	2	0	3	0	5	0
P-10081	3	0	0	0	8	0
P-10082	6	0	0	0	4	0
P-10084	5	0	0	0	9	0
P-10092	0	0	0	0	0	10
P-10102	0	5	0	2	0	7
P-10105	2	6	2	2	3	1
P-10109	10	5	0	0	0	0
P-10120	6	0	0	5	0	0
P-10124	5	0	7	0	0	0
P-10129	0	5	6	0	0	0
P-10130	17	0	5	0	0	0
P-10131	6	2	2	4	3	2
P-10132	4	0	4	0	2	0
P-10136	18	0	0	0	0	0
P-10140	39	0	15	0	0	0
P-10143	41	0	0	0	0	0
P-10148	0	0	0	0	11	0
P-10151	17	0	0	0	2	0
P-10158	34	0	0	0	0	0
P-10159	10	0	0	0	2	0
P-10162	12	0	0	0	0	0
P-10163	4	0	7	2	0	0
P-10166	3	3	3	1	2	1
P-10167	7	0	0	0	5	0
P-10169	4	9	11	0	0	0
P-1017	4	6	0	0	0	3
P-10194	1	2	5	1	1	2
P-1029	0	7	0	0	4	0
P-1031	0	0	0	0	0	10
P-1034	3	4	0	0	0	4
P-1051	0	19	0	0	0	0
P-1052	0	29	0	0	0	0
P-1053	0	0	0	333	0	0
P-1069	0	0	12	0	0	0
P-1072	54	0	0	0	0	0
P-1076	0	15	0	3	0	0
P-1079	0	17	0	8	0	6
P-1085	11	5	0	0	0	0
P-1092	0	0	0	0	15	0
P-1094	0	2	4	2	2	0
P-1103	45	0	11	7	0	0
P-1106	3	5	0	2	0	0
P-1113	2	0	4	0	0	5
P-1115	0	5	8	0	3	0
P-1124	6	5	0	1	3	0
P-1138	0	26	0	0	0	0
P-1145	6	0	0	2	4	0
P-1146	3	0	0	4	5	0
P-1154	3	7	0	0	0	0
P-1158	0	8	0	3	10	0
P-1159	0	0	0	4	6	0
P-1160	28	0	0	0	0	0
P-1166	10	0	6	0	0	0
P-1167	0	11	5	0	0	3
P-1169	9	0	0	2	0	0
P-1175	3	2	1	1	5	2
P-1179	0	20	0	0	0	0
P-1180	0	0	6	2	2	0
P-1183	0	7	0	0	3	0
P-1194	2	1	3	3	4	1
P-1202	0	0	10	0	0	0
P-1203	23	0	0	0	0	0
P-1206	0	0	0	0	14	0
P-1207	0	7	7	0	0	0
P-1208	0	0	0	2	10	0
P-1209	3	9	1	1	2	1
P-1214	11	10	13	0	0	0
P-1220	0	11	0	0	3	0
P-1227	49	0	0	0	0	0
P-1228	3	8	0	0	3	0
P-1231	5	39	0	4	0	0
P-1249	10	0	0	0	0	0
P-1250	0	0	17	0	0	0
P-1251	25	0	7	0	0	0
P-1265	3	5	4	0	2	0
P-1269	0	8	0	0	4	0
P-1273	5	0	0	3	2	0
P-1275	2	0	0	0	0	13
P-1276	5	0	6	0	4	0
P-1281	0	15	0	0	0	0
P-1287	0	7	0	0	5	0
P-1288	2	5	0	0	3	0
P-1291	0	0	6	0	1	3
P-1297	3	0	0	2	11	0
P-1299	0	7	0	0	3	3
P-1305	2	10	0	4	8	0
P-1307	2	12	5	0	0	0
P-1310	3	4	3	2	4	0
P-1312	0	11	0	0	0	6
P-1314	3	0	12	0	0	0
P-1317	9	5	9	3	0	6
P-1318	0	10	0	2	2	0
P-1320	4	0	0	0	0	24
P-1326	7	0	5	0	0	0
P-1327	0	6	0	3	2	0
P-1332	9	0	0	0	3	0
P-1337	0	42	0	8	0	0
P-1338	4	0	0	3	4	0
P-1342	3	6	0	0	2	0
P-1344	4	0	6	0	2	0
P-1347	0	0	5	0	3	4
P-1368	0	0	0	0	13	0
P-1370	4	0	4	2	0	0
P-1375	6	34	0	0	11	6
P-1376	12	0	0	0	0	0
P-1377	2	0	0	3	10	0
P-1379	25	0	0	0	0	0
P-1382	0	11	0	0	3	0
P-1392	0	16	0	0	8	5
P-1395	4	18	0	0	10	0
P-1396	0	0	6	9	0	0
P-1398	0	6	3	0	2	0
P-1402	0	24	0	0	6	0
P-1405	2	9	12	1	2	10
P-1408	3	0	9	0	0	0
P-1410	3	9	0	0	0	8
P-1414	2	3	0	0	6	0
P-1418	0	9	0	0	4	0
P-1424	3	6	0	5	5	0
P-1425	5	13	0	2	5	0
P-1426	0	9	0	0	3	0
P-1429	5	18	10	1	3	2
P-1430	0	5	7	2	0	5
P-1432	0	3	7	0	5	3
P-1434	2	0	9	0	2	0
P-1441	3	1	7	2	1	2
P-1444	0	12	0	0	0	0
P-1452	14	0	0	0	0	0
P-1453	0	0	7	0	5	0
P-1474	4	1	6	2	2	1
P-1478	0	22	0	11	0	0
P-1480	0	7	0	0	7	0
P-1481	3	16	0	0	0	0
P-1502	4	0	0	7	0	0
P-1504	2	4	0	0	2	3
P-1506	0	4	0	3	5	0
P-1508	0	4	0	2	0	5
P-1509	4	14	0	0	0	0
P-1510	4	7	7	0	0	0
P-1513	4	0	5	2	0	0
P-1526	2	16	0	0	0	0
P-1528	0	12	0	2	0	6
P-1533	0	7	8	0	0	0
P-1535	2	13	0	0	2	0
P-1537	0	0	8	0	5	0
P-1542	7	0	6	5	0	0
P-1555	0	12	0	0	5	3
P-1556	0	10	0	0	1	0
P-1563	0	12	0	0	0	0
P-1567	0	0	10	0	0	0
P-1568	0	0	0	0	0	12
P-1569	8	39	0	5	0	10
P-1571	0	0	4	2	0	4
P-1583	0	10	0	0	0	0
P-1584	0	0	0	0	0	15
P-1596	0	8	0	0	2	6
P-1607	0	0	0	0	11	0
P-1618	3	5	0	0	8	0
P-1620	2	9	8	0	6	0
P-1621	33	2	5	1	2	1
P-1626	0	5	4	0	2	0
P-1627	4	15	0	0	0	0
P-1629	0	0	0	4	12	0
P-1630	0	0	5	0	8	0
P-1639	2	19	0	3	0	0
P-1643	0	13	0	0	0	0
P-1652	0	0	0	0	13	0
P-1653	0	16	0	3	0	0
P-1661	9	0	0	0	0	4
P-1670	0	13	0	3	0	0
P-1674	0	18	9	0	4	0
P-1682	2	7	0	0	2	3
P-1689	4	10	2	1	5	1
P-1693	7	7	0	0	0	0
P-1698	12	10	0	0	0	0
P-1707	8	0	0	0	2	0
P-1710	24	3	6	1	3	1
P-1713	0	0	0	0	0	41
P-1722	2	0	7	0	3	0
P-1723	0	3	0	2	3	4
P-1725	0	10	0	0	2	0
P-1730	6	0	0	3	0	2
P-1732	0	7	0	4	0	0
P-1745	0	20	0	4	0	5
P-1749	0	2	5	3	1	0
P-1753	0	22	0	3	7	0
P-1755	1	3	10	1	1	3
P-1758	6	4	0	0	0	0
P-1761	0	0	5	0	5	0
P-1763	0	13	0	0	7	0
P-1773	0	5	4	0	5	0
P-1774	6	0	0	0	4	0
P-1776	1	4	4	2	1	3
P-1784	0	6	0	2	2	0
P-1786	2	6	0	0	8	4
P-1789	3	0	0	0	10	0
P-1792	0	7	0	0	2	4
P-1795	2	4	0	0	6	0
P-1798	0	0	0	0	3	22
P-1800	0	7	0	0	0	4
P-1812	2	4	7	5	0	0
P-1813	0	0	0	2	9	0
P-1827	0	9	7	0	0	0
P-1830	5	0	3	0	2	0
P-1834	4	12	0	0	0	0
P-1835	2	1	3	3	5	2
P-1838	1	0	3	2	1	4
P-1840	0	0	0	0	12	3
P-1843	2	10	0	0	5	0
P-1847	1	4	4	3	3	5
P-1859	7	4	0	0	2	0
P-1860	0	14	0	0	0	2
P-1863	0	0	0	0	0	83
P-1869	2	6	0	0	4	3
P-1879	0	9	0	0	0	3
P-1883	9	0	0	4	0	0
P-1884	0	5	0	0	5	0
P-1890	3	25	0	3	0	0
P-1892	5	4	0	0	2	0
P-1909	6	0	0	0	4	0
P-1911	35	0	14	0	0	0
P-1912	0	0	8	0	11	0
P-1918	0	19	0	6	0	0
P-1936	0	17	0	3	7	0
P-1937	11	0	0	0	0	0
P-1939	2	19	0	0	0	5
P-1955	0	8	0	5	0	0
P-1960	14	0	0	0	3	0
P-1973	12	0	0	2	0	0
P-1976	3	0	4	0	5	0
P-1980	7	0	0	3	0	0
P-1981	0	21	0	0	0	7
P-1988	27	0	16	5	0	0
P-1989	4	0	4	2	0	0
P-1993	3	1	3	1	2	3
P-1994	1	4	1	2	4	3
P-1996	60	3	14	8	3	3
P-1997	0	5	0	2	4	0
P-1998	0	22	0	0	7	0
P-2011	2	3	1	1	1	2
P-2015	4	5	10	0	0	0
P-2016	0	13	0	0	3	5
P-2018	9	0	0	0	2	0
P-2019	25	0	24	0	0	0
P-2023	7	0	0	6	0	0
P-2026	3	0	0	0	7	0
P-2032	0	0	0	0	0	15
P-2038	0	3	0	0	0	7
P-2040	0	0	0	0	0	19
P-2042	0	10	5	0	0	0
P-2047	2	20	4	3	4	2
P-2050	3	0	5	0	0	4
P-2053	0	18	0	0	9	0
P-2066	0	7	3	0	4	0
P-2069	6	8	0	0	0	0
P-2071	1	0	2	0	7	0
P-2072	0	0	6	0	0	5
P-2074	8	0	7	0	0	0
P-2075	0	0	10	0	0	0
P-2086	0	16	0	0	5	5
P-2091	0	0	7	0	0	4
P-2094	2	16	0	2	0	3
P-2097	2	0	0	1	3	4
P-2106	0	7	5	3	4	0
P-2121	8	0	0	0	2	0
P-2124	0	9	0	8	12	0
P-2127	0	0	0	0	0	13
P-2131	0	9	0	1	0	6
P-2133	3	0	3	4	2	0
P-2139	0	4	0	0	3	3
P-2143	0	17	0	0	12	0
P-2147	1	10	0	0	0	0
P-2161	0	6	3	1	0	0
P-2163	7	0	3	0	2	0
P-2165	4	0	7	0	4	0
P-2171	11	0	0	0	0	0
P-2175	2	6	0	0	4	0
P-2177	6	0	0	2	10	0
P-2178	7	9	0	2	0	0
P-2179	0	0	7	0	3	3
P-2193	0	8	0	0	4	0
P-2199	0	0	0	0	10	0
P-2203	0	0	0	6	0	4
P-2212	0	86	0	9	9	0
P-2213	2	3	0	3	2	0
P-2214	22	0	0	0	3	0
P-2228	0	5	0	0	7	0
P-2229	4	0	0	6	0	0
P-2230	6	11	0	0	6	0
P-2233	0	4	6	0	2	0
P-2237	4	10	0	0	0	0
P-2238	5	2	2	2	1	1
P-2243	0	11	0	3	0	0
P-2244	3	11	0	0	0	0
P-2245	9	21	4	4	5	8
P-2257	0	4	5	0	3	0
P-2259	1	4	4	0	0	3
P-2260	6	0	0	2	4	0
P-2263	0	8	0	0	3	0
P-2265	0	6	0	7	0	0
P-2271	0	47	0	5	0	12
P-2274	1	5	0	0	2	3
P-2283	3	17	0	3	14	0
P-2284	0	5	5	3	3	0
P-2287	5	4	12	1	2	5
P-2292	13	13	2	5	8	8
P-2293	1	4	0	0	0	5
P-2299	0	4	0	2	0	5
P-2300	0	11	0	3	0	8
P-2301	3	7	0	0	0	0
P-2303	0	5	0	0	3	5
P-2306	1	6	0	0	3	0
P-2308	0	3	4	0	3	0
P-2309	3	29	0	0	10	6
P-2311	6	0	0	0	0	4
P-2319	0	0	0	0	0	14
P-2326	11	0	0	0	0	0
P-2328	0	0	5	0	6	0
P-2329	5	0	7	0	0	0
P-2336	0	6	0	5	0	0
P-2346	0	3	6	0	0	4
P-2347	12	0	7	0	0	0
P-2351	22	0	0	0	6	0
P-2362	0	4	4	0	0	4
P-2371	0	7	4	2	0	0
P-2377	0	0	13	0	0	0
P-2383	3	5	0	0	3	0
P-2384	6	4	0	0	0	0
P-2386	0	10	0	4	0	0
P-2390	0	33	0	4	0	6
P-2413	3	2	4	3	2	1
P-2421	0	25	0	0	0	5
P-2423	0	17	0	0	0	0
P-2427	0	7	0	0	3	0
P-2431	3	3	2	1	6	2
P-2435	16	0	0	3	2	0
P-2438	16	27	17	10	1	8
P-2439	0	9	0	0	3	0
P-2440	5	3	4	0	0	0
P-2451	0	0	0	0	0	14
P-2452	1	2	2	1	0	4
P-2454	0	5	0	6	0	0
P-2456	6	5	7	0	0	0
P-2463	0	0	0	0	11	0
P-2469	0	0	5	3	0	4
P-2476	0	0	5	2	3	0
P-2477	6	0	0	0	0	4
P-2481	54	0	0	0	0	0
P-2482	2	5	0	0	0	4
P-2493	6	0	4	0	0	0
P-2495	3	5	0	5	22	0
P-2497	3	0	0	2	7	0
P-2498	5	0	10	0	0	0
P-2505	0	8	0	0	4	0
P-2506	2	2	2	2	1	1
P-2508	34	0	0	0	0	0
P-2510	0	4	0	5	5	0
P-2517	10	0	0	0	0	0
P-2521	2	3	0	3	2	3
P-2524	0	27	0	0	0	0
P-2525	0	16	0	6	0	6
P-2526	2	6	0	2	0	0
P-2527	0	8	0	0	3	0
P-2530	0	0	0	0	13	0
P-2531	10	0	0	0	0	0
P-2540	2	10	8	1	1	2
P-2548	2	5	0	0	6	0
P-2550	0	11	0	0	0	0
P-2552	13	0	8	0	0	0
P-2553	47	0	23	12	0	0
P-2557	3	0	5	0	10	0
P-2560	11	0	0	0	0	0
P-2561	4	0	0	0	27	0
P-2568	0	0	17	0	4	0
P-2581	45	0	16	0	0	0
P-2582	5	0	0	1	4	0
P-2585	3	0	5	4	0	0
P-2591	11	0	0	3	0	0
P-2596	0	4	0	0	0	10
P-2598	0	20	0	8	0	4
P-2599	0	9	0	2	4	0
P-2615	23	10	11	0	0	0
P-2616	24	8	21	0	0	0
P-2631	2	4	0	0	9	0
P-2643	5	10	0	0	5	0
P-2647	0	0	10	0	0	0
P-2648	46	0	338	0	0	0
P-2649	0	4	0	0	0	6
P-2651	4	0	4	2	0	0
P-2663	0	5	0	0	0	7
P-2666	4	1	3	2	1	2
P-2670	3	3	0	0	4	0
P-2675	0	10	0	2	4	0
P-2688	0	12	5	0	9	0
P-2693	0	0	6	0	6	0
P-2695	5	3	0	2	2	0
P-2705	0	14	0	0	16	6
P-2716	0	25	0	0	8	0
P-2717	3	3	0	0	4	0
P-2719	0	6	4	2	0	5
P-2721	0	29	0	4	0	0
P-2725	0	4	0	4	6	3
P-2742	4	0	0	0	3	4
P-2745	3	0	8	0	0	0
P-2753	0	7	5	0	2	0
P-2754	4	2	2	2	1	1
P-2756	4	8	1	2	2	1
P-2757	3	0	4	0	7	0
P-2763	0	17	0	0	0	0
P-2769	3	20	3	1	3	4
P-2773	4	0	0	6	3	0
P-2777	24	9	0	0	0	0
P-2778	0	12	0	0	0	0
P-2798	3	9	0	0	4	0
P-2803	5	6	0	5	0	0
P-2806	0	12	0	8	0	0
P-2807	2	0	11	0	0	0
P-2813	3	0	9	0	0	0
P-2819	2	5	13	0	4	4
P-2830	15	0	0	0	0	0
P-2836	3	0	7	0	0	0
P-2841	0	0	6	3	9	0
P-2843	0	0	0	0	0	12
P-2844	2	2	2	2	1	1
P-2845	2	7	0	2	0	0
P-2850	85	0	0	0	0	0
P-2858	0	0	7	0	0	6
P-2865	0	15	0	0	4	0
P-2870	5	0	7	0	0	0
P-2876	0	13	0	0	0	0
P-2881	5	7	0	0	2	0
P-2882	0	10	0	4	0	0
P-2886	2	0	0	2	11	0
P-2892	0	5	3	0	0	2
P-2900	0	15	6	0	4	0
P-2920	6	0	4	0	3	0
P-2923	3	8	0	0	23	0
P-2934	28	0	27	0	0	0
P-2938	3	0	4	3	0	0
P-2939	0	5	12	0	5	0
P-2946	3	0	0	0	0	8
P-2948	2	9	0	0	0	0
P-2950	0	9	0	0	3	0
P-2952	4	4	4	4	24	1
P-2962	0	0	4	0	10	0
P-2965	4	0	0	0	0	6
P-2967	3	17	3	4	2	2
P-2970	0	10	0	2	0	0
P-2980	39	0	16	0	0	0
P-2982	4	0	0	3	3	0
P-2983	4	3	9	0	0	0
P-2995	0	9	0	2	0	0
P-2996	13	0	18	0	0	0
P-3007	36	27	60	8	3	4
P-3008	0	3	5	1	2	0
P-3012	0	15	7	0	0	0
P-3014	2	7	1	2	2	3
P-3032	3	9	5	0	0	0
P-3033	18	0	10	0	4	0
P-3039	2	10	0	0	4	0
P-3040	0	4	7	0	0	0
P-3042	0	11	0	0	0	6
P-3045	0	0	0	5	7	0
P-3049	0	0	0	0	10	0
P-3050	0	10	0	8	7	0
P-3055	0	0	11	0	0	0
P-3059	0	24	0	0	11	0
P-3060	3	0	5	2	0	0
P-3062	0	12	0	0	0	0
P-3064	8	0	0	2	0	0
P-3065	13	0	0	0	12	0
P-3066	9	9	2	3	1	3
P-3067	0	0	4	2	7	0
P-3073	3	14	7	0	0	0
P-3074	0	8	3	2	3	0
P-3077	2	0	6	2	0	0
P-3080	3	3	7	0	0	0
P-3085	7	0	3	0	0	0
P-3086	0	0	0	0	0	28
P-3091	0	0	10	0	0	0
P-3095	0	0	8	3	6	0
P-3099	30	0	11	0	0	0
P-3110	0	8	7	0	4	0
P-3111	3	2	3	4	2	1
P-3114	0	5	0	3	5	0
P-3115	8	0	0	0	2	0
P-3122	0	0	0	0	0	38
P-3125	0	0	0	0	0	32
P-3126	2	0	0	0	0	9
P-3127	0	0	7	0	0	5
P-3135	1	15	2	1	1	2
P-3137	64	0	19	0	0	0
P-3142	0	0	0	0	3	9
P-3146	3	8	0	0	0	5
P-3149	0	16	0	0	4	0
P-3150	0	7	6	0	0	4
P-3151	0	4	7	3	0	0
P-3155	0	3	5	0	0	7
P-3157	3	0	0	3	6	0
P-3163	1	7	1	1	2	1
P-3166	2	15	0	0	0	4
P-3169	3	2	2	1	2	1
P-3171	0	0	0	2	8	0
P-3173	3	5	4	0	0	0
P-3178	2	8	0	4	0	0
P-3179	16	0	0	204	0	0
P-3183	3	0	7	0	0	0
P-3185	0	4	0	0	2	4
P-3187	0	18	0	0	0	0
P-3197	0	3	0	0	10	0
P-3212	0	0	0	0	0	34
P-3218	3	0	7	0	0	0
P-3230	0	5	0	3	3	0
P-3240	0	10	0	0	0	0
P-3242	4	0	10	0	0	0
P-3249	8	0	0	3	0	0
P-3252	0	0	0	5	19	0
P-3255	11	0	0	0	0	0
P-3264	25	0	26	0	0	0
P-3265	0	12	0	0	2	3
P-3266	58	0	20	0	0	0
P-3267	0	0	0	4	23	0
P-3268	41	0	14	0	0	0
P-3277	0	10	0	0	2	0
P-3280	10	0	0	0	0	0
P-3282	0	0	0	0	2	15
P-3285	0	7	5	2	0	3
P-3286	0	9	0	0	0	6
P-3287	2	7	4	2	0	0
P-3288	4	0	0	0	0	15
P-3289	4	0	6	0	0	0
P-3291	3	0	4	0	0	3
P-3293	0	0	0	0	14	0
P-3297	0	0	0	0	35	0
P-3298	11	0	0	0	5	0
P-3299	2	2	1	1	5	1
P-3300	0	8	6	0	0	0
P-3308	0	7	5	0	0	5
P-3319	2	0	0	2	6	0
P-3323	0	13	0	3	0	6
P-3325	0	10	0	0	4	0
P-3326	1	6	1	2	1	1
P-3327	0	5	0	0	10	0
P-3333	4	0	0	4	7	0
P-3334	96	0	0	0	0	0
P-3337	0	18	0	3	0	0
P-3340	0	12	6	0	0	0
P-3341	0	4	4	0	5	0
P-3343	0	0	0	0	0	14
P-3358	11	0	0	0	0	0
P-3360	1	0	0	0	0	9
P-3369	9	0	0	0	2	0
P-3370	0	34	0	0	0	8
P-3371	2	6	0	3	0	0
P-3384	3	0	0	0	7	0
P-3389	0	3	0	2	2	3
P-3391	1	8	5	3	1	1
P-3397	5	0	0	4	13	0
P-3398	0	3	4	0	0	9
P-3401	0	15	0	6	0	0
P-3402	0	10	0	0	4	0
P-3406	6	0	0	0	0	4
P-3411	3	4	2	1	3	1
P-3423	19	0	0	0	0	0
P-3426	26	0	21	0	0	0
P-3430	0	11	0	0	0	0
P-3442	0	0	0	0	15	0
P-3450	0	50	0	0	9	0
P-3452	0	0	0	0	17	0
P-3457	91	16	0	0	0	0
P-3461	1	3	0	2	8	0
P-3466	0	9	0	3	0	0
P-3471	6	6	0	0	5	0
P-3473	3	3	2	1	3	3
P-3474	0	4	0	2	0	5
P-3476	0	6	0	0	4	0
P-3477	3	6	0	0	0	4
P-3480	0	4	0	0	2	5
P-3485	0	11	0	0	0	0
P-3486	3	0	0	2	11	0
P-3489	2	0	5	0	4	0
P-3491	0	9	0	0	1	0
P-3500	6	5	0	0	0	0
P-3505	0	0	0	3	8	0
P-3522	4	5	0	2	0	0
P-3523	0	12	0	7	3	6
P-3524	0	0	7	4	0	0
P-3525	0	15	0	0	13	0
P-3530	4	0	12	0	0	0
P-3532	0	9	0	0	0	2
P-3534	0	6	7	3	6	0
P-3543	4	13	0	0	0	0
P-3547	3	0	7	3	0	0
P-3548	4	0	7	0	7	0
P-3556	4	0	13	0	0	0
P-3560	101	1	15	10	5	1
P-3561	11	0	6	0	0	0
P-3569	0	0	0	0	20	0
P-3573	0	3	0	0	8	0
P-3576	13	8	0	0	3	0
P-3579	2	18	0	0	0	0
P-3584	5	0	0	0	5	0
P-3585	0	4	8	0	0	0
P-3586	0	44	0	0	0	0
P-3588	0	11	0	2	0	0
P-3595	0	0	6	2	4	0
P-3603	0	13	0	0	0	0
P-3605	0	15	6	0	0	0
P-3611	5	12	0	0	0	4
P-3612	3	0	5	0	4	0
P-3615	0	79	0	8	0	14
P-3617	5	5	0	0	0	0
P-3619	2	4	0	2	2	0
P-3622	0	15	4	0	0	0
P-3627	2	4	0	0	0	5
P-3629	49	13	16	3	2	5
P-3637	0	0	6	0	6	0
P-3642	18	0	0	0	0	0
P-3645	2	0	0	3	2	4
P-3650	0	0	4	0	0	8
P-3654	0	10	0	0	3	0
P-3659	2	0	0	4	5	0
P-3670	8	5	5	0	0	0
P-3676	0	0	9	4	0	0
P-3682	3	9	0	2	5	0
P-3687	0	5	4	0	4	0
P-3690	11	0	4	0	0	0
P-3701	0	8	0	3	5	0
P-3702	0	4	3	1	2	0
P-3705	0	3	0	0	7	0
P-3708	14	0	9	0	4	0
P-3710	0	5	4	2	3	0
P-3712	8	0	6	3	2	0
P-3718	4	0	5	0	3	0
P-3725	3	10	5	0	0	0
P-3726	4	4	0	0	4	0
P-3728	0	8	0	0	4	0
P-3729	0	8	0	1	0	6
P-3734	0	8	6	2	4	0
P-3736	0	0	3	4	3	0
P-3739	0	7	9	2	3	0
P-3740	0	3	0	0	5	4
P-3749	0	7	0	2	3	0
P-3751	0	11	0	4	0	0
P-3752	0	18	0	2	0	0
P-3754	0	12	0	0	0	3
P-3755	0	36	0	0	0	0
P-3758	0	0	17	0	0	0
P-3762	2	0	0	0	11	0
P-3763	0	0	6	4	0	0
P-3770	4	0	9	3	0	0
P-3781	0	8	4	0	2	0
P-3782	3	5	0	0	0	4
P-3783	10	1	1	3	2	1
P-3790	0	0	14	0	0	0
P-3793	0	14	0	0	0	4
P-3796	0	0	0	0	0	35
P-3799	0	0	15	0	0	0
P-3800	3	7	4	0	0	0
P-3801	1	6	1	2	10	1
P-3803	0	11	0	4	0	4
P-3806	9	0	0	0	0	4
P-3812	0	0	0	4	8	0
P-3813	0	0	7	0	5	0
P-3817	5	0	0	0	14	5
P-3823	0	0	0	3	12	0
P-3831	0	5	7	0	4	0
P-3834	2	1	5	2	6	3
P-3842	2	7	0	2	6	0
P-3847	1	12	2	3	2	3
P-3851	2	4	0	0	7	0
P-3853	0	14	0	0	0	0
P-3854	7	0	0	0	3	0
P-3856	0	6	0	2	2	0
P-3857	0	0	0	2	8	0
P-3858	0	9	0	2	0	0
P-3861	0	7	0	4	0	4
P-3873	2	15	1	1	1	1
P-3876	1	0	0	0	12	0
P-3877	0	0	0	0	11	0
P-3882	0	8	0	3	0	0
P-3884	0	32	0	0	4	7
P-3887	5	3	0	0	2	0
P-3896	6	0	0	1	4	0
P-3897	0	5	0	0	2	3
P-3900	39	0	0	0	0	0
P-3919	2	4	0	0	4	0
P-3941	0	0	0	0	2	12
P-3944	0	0	0	0	2	8
P-3960	0	8	0	0	0	4
P-3964	3	22	0	0	3	0
P-3981	5	10	0	0	4	0
P-3982	0	0	0	0	14	0
P-3991	2	2	3	1	1	1
P-4003	0	13	0	0	0	5
P-4007	0	10	0	0	0	3
P-4011	0	0	0	0	12	0
P-4014	2	5	3	0	0	0
P-4019	6	0	7	0	0	4
P-4023	0	10	0	0	0	4
P-4026	0	3	5	0	0	2
P-4034	0	0	8	4	0	0
P-4035	0	6	0	2	2	6
P-4039	18	0	8	0	0	0
P-4040	7	0	0	0	3	0
P-4045	5	11	0	0	0	0
P-4049	2	7	0	0	0	5
P-4060	9	4	3	1	3	1
P-4064	7	4	9	0	0	0
P-4069	0	0	5	0	3	3
P-4074	0	22	0	6	9	7
P-4081	0	8	0	0	9	0
P-4084	2	1	3	2	4	1
P-4085	6	0	6	3	3	0
P-4086	2	6	4	0	0	0
P-4095	0	0	10	3	0	0
P-4097	1	5	4	0	0	0
P-4098	0	0	0	0	3	8
P-4101	0	0	8	3	12	0
P-4112	20	0	0	2	0	0
P-4120	4	0	0	0	19	0
P-4121	40	0	71	264	0	0
P-4122	0	0	0	2	0	9
P-4142	0	47	13	0	5	7
P-4143	46	0	8	0	0	0
P-4149	10	0	0	2	0	0
P-4154	0	6	5	0	0	0
P-4156	0	0	6	0	7	0
P-4157	7	4	0	4	0	0
P-4161	11	0	0	0	0	0
P-4165	46	0	15	0	0	0
P-4166	11	0	0	0	4	0
P-4172	6	0	0	0	5	0
P-4180	0	3	0	0	3	4
P-4194	3	7	0	0	3	0
P-4197	0	16	0	4	0	6
P-4209	4	5	0	4	0	0
P-4212	8	9	14	1	1	2
P-4214	4	0	4	2	0	0
P-4215	7	0	0	0	3	0
P-4217	10	0	0	0	0	0
P-4218	0	9	0	0	3	3
P-4221	0	0	4	2	4	0
P-4226	6	8	0	0	3	0
P-4228	6	0	4	0	0	0
P-4229	3	9	0	0	3	6
P-4233	5	1	6	1	3	1
P-4242	2	0	4	0	4	0
P-4248	2	0	0	0	9	0
P-4255	0	16	0	3	0	4
P-4260	8	0	0	0	3	0
P-4265	52	0	0	0	0	0
P-4266	5	0	3	0	2	0
P-4268	8	4	6	0	0	0
P-4277	4	0	0	5	2	0
P-4282	3	0	0	0	5	10
P-4289	9	0	5	0	0	0
P-4295	0	13	0	4	5	0
P-4298	29	0	16	0	0	0
P-4301	7	0	0	4	3	0
P-4302	2	1	1	2	3	1
P-4307	3	0	0	0	8	0
P-4309	6	0	0	0	1	5
P-4313	6	9	0	0	0	0
P-4318	4	1	5	1	2	1
P-4321	2	0	0	2	6	0
P-4322	3	0	0	4	16	0
P-4323	21	0	10	0	0	0
P-4332	0	9	0	6	0	0
P-4336	0	0	0	0	12	0
P-4355	12	0	8	0	0	0
P-4362	21	5	0	3	0	0
P-4365	5	0	10	0	0	0
P-4370	1	2	0	1	4	2
P-4379	5	13	0	0	0	0
P-4389	7	5	0	0	0	0
P-4390	77	0	0	0	0	0
P-4391	7	0	0	0	4	0
P-4399	3	0	0	3	15	0
P-4403	4	0	0	5	2	0
P-4405	0	7	0	0	5	0
P-4412	2	11	0	0	0	4
P-4414	0	7	0	4	0	0
P-4417	9	0	4	0	2	0
P-4418	2	0	8	2	0	0
P-4442	5	0	0	0	6	0
P-4447	7	0	0	0	5	0
P-4454	49	0	20	7	0	0
P-4458	0	7	13	4	11	0
P-4461	5	0	6	4	3	0
P-4463	5	0	4	0	3	0
P-4466	0	6	6	0	2	0
P-4467	4	0	0	0	8	0
P-4468	0	5	5	0	0	0
P-4474	8	0	23	0	0	0
P-4476	10	0	10	0	5	0
P-4477	0	4	0	2	0	4
P-4485	0	7	0	0	0	8
P-4509	2	6	0	1	3	0
P-4510	10	0	0	3	0	0
P-4512	0	11	0	0	9	0
P-4516	4	0	0	0	11	0
P-4520	5	0	0	5	0	0
P-4523	2	0	0	2	2	6
P-4525	4	2	8	4	5	1
P-4526	0	8	7	0	0	0
P-4527	3	15	6	3	4	0
P-4531	28	7	8	0	0	0
P-4542	0	4	0	3	3	0
P-4544	0	12	0	2	11	5
P-4546	0	8	0	0	4	4
P-4548	1	0	0	0	0	9
P-4549	0	0	12	0	0	0
P-4555	0	0	7	0	0	3
P-4561	5	0	11	4	0	0
P-4564	0	0	0	0	19	0
P-4565	0	10	0	0	0	0
P-4573	8	0	0	0	4	0
P-4579	3	0	0	4	10	0
P-4580	2	10	0	2	0	0
P-4581	82	0	0	0	0	0
P-4583	0	0	0	0	14	0
P-4588	0	51	0	9	0	15
P-4590	2	4	4	0	1	0
P-4592	0	10	0	0	6	0
P-4594	0	0	6	0	5	0
P-4598	9	0	0	5	0	0
P-4602	1	8	8	1	1	1
P-4606	0	0	0	0	13	0
P-4610	26	0	24	0	0	0
P-4616	0	8	0	2	0	0
P-4622	0	5	0	0	2	9
P-4624	2	3	2	2	1	1
P-4633	0	5	4	0	2	0
P-4637	24	0	36	0	0	0
P-4639	40	7	30	3	1	3
P-4640	0	0	0	0	12	0
P-4642	0	6	0	0	0	6
P-4646	2	0	5	0	3	0
P-4650	0	17	0	3	8	0
P-4658	5	24	0	0	0	0
P-4665	12	0	7	3	0	0
P-4679	0	5	5	0	0	0
P-4681	5	0	0	0	5	0
P-4683	0	0	0	3	8	0
P-4685	12	0	0	0	3	6
P-4687	0	0	0	0	0	29
P-4689	4	4	0	2	0	3
P-4702	0	0	0	0	17	0
P-4703	0	2	0	0	0	10
P-4704	0	6	0	0	2	8
P-4706	6	0	0	2	2	0
P-4723	12	0	0	0	0	0
P-4727	0	7	10	0	0	0
P-4729	0	4	0	4	0	5
P-4734	3	3	0	4	5	0
P-4739	0	5	0	0	9	0
P-4743	0	3	0	0	4	4
P-4762	128	0	0	0	0	0
P-4767	2	6	0	0	4	0
P-4770	0	7	0	0	6	0
P-4773	0	18	0	3	0	8
P-4776	0	3	3	3	1	0
P-4781	2	4	5	0	0	0
P-4782	8	0	0	3	0	0
P-4784	2	4	0	0	2	7
P-4786	0	34	0	0	0	8
P-4794	11	0	0	0	0	0
P-4796	0	0	0	0	31	0
P-4797	2	9	0	0	0	0
P-4799	5	0	5	0	0	0
P-4800	3	6	4	0	0	4
P-4802	3	19	0	3	0	0
P-4803	7	0	7	0	0	0
P-4806	26	0	0	0	0	0
P-4812	2	6	1	2	3	2
P-4813	0	12	5	3	3	0
P-4815	6	64	0	0	0	9
P-4820	2	2	3	2	2	1
P-4821	0	0	0	0	12	0
P-4823	3	0	7	2	2	0
P-4826	0	14	5	0	0	0
P-4830	33	11	0	0	0	0
P-4837	3	3	8	1	1	2
P-4843	2	10	0	0	0	3
P-4850	2	5	0	2	2	0
P-4853	13	0	0	6	0	7
P-4867	8	0	0	0	0	3
P-4882	7	6	9	6	2	6
P-4884	12	5	0	0	0	0
P-4885	4	1	1	1	2	1
P-4893	3	4	0	0	0	3
P-4895	2	2	3	1	1	1
P-4901	0	8	6	0	0	0
P-4902	1	7	3	1	0	0
P-4905	5	0	4	0	4	0
P-4910	0	3	9	0	0	0
P-4913	0	3	0	2	0	6
P-4915	2	2	2	2	2	0
P-4922	3	9	0	0	0	0
P-4934	2	6	3	1	5	3
P-4935	2	4	0	0	2	3
P-4942	2	0	6	3	0	0
P-4945	2	4	4	0	0	0
P-4948	7	0	0	6	0	0
P-4954	0	0	0	0	0	11
P-4956	0	0	11	2	0	0
P-4966	12	0	0	0	0	0
P-4967	13	7	32	0	0	0
P-4969	10	0	0	0	0	0
P-4973	2	13	3	2	1	7
P-4979	7	0	5	0	10	0
P-4980	4	4	0	0	0	2
P-4981	2	3	5	1	1	5
P-4984	0	0	0	0	36	0
P-4997	0	7	4	2	0	0
P-5001	0	63	0	0	8	0
P-5016	7	4	0	3	0	0
P-5017	12	0	0	0	0	0
P-5018	0	0	0	3	7	0
P-5023	0	0	0	0	0	28
P-5025	3	3	1	1	3	1
P-5026	4	0	0	2	11	0
P-5028	30	0	15	4	0	0
P-5032	6	21	0	3	4	0
P-5034	0	0	0	3	8	0
P-5039	0	0	0	0	36	0
P-5046	0	9	0	3	0	5
P-5048	0	32	0	15	90	0
P-5049	0	9	5	0	7	0
P-5050	3	1	4	3	2	2
P-5054	0	20	0	7	0	0
P-5060	122	0	0	0	0	0
P-5079	0	6	0	4	0	0
P-5085	0	0	0	2	20	0
P-5089	0	19	0	0	38	0
P-5095	8	0	9	0	0	0
P-5102	0	2	3	2	3	0
P-5106	5	0	6	6	0	0
P-5114	0	0	0	0	30	0
P-5117	0	3	0	2	0	7
P-5118	2	3	3	0	2	0
P-5120	0	0	6	0	2	5
P-5126	7	0	4	0	0	0
P-5130	0	6	0	2	0	4
P-5134	0	3	6	0	2	0
P-5137	10	0	0	0	3	0
P-5145	0	14	0	5	19	0
P-5154	5	4	0	2	2	0
P-5162	0	0	0	550	0	0
P-5167	1	9	0	0	0	0
P-5170	7	12	5	0	2	0
P-5171	24	7	0	6	0	0
P-5172	3	7	0	0	0	0
P-5175	3	0	7	0	0	0
P-5178	0	2	0	0	0	9
P-5180	0	0	0	279	0	0
P-5184	1	5	5	0	0	0
P-5185	0	13	5	0	0	0
P-5186	53	0	0	0	0	0
P-5188	0	0	0	0	0	11
P-5191	1	0	4	0	6	0
P-5196	0	27	0	0	0	0
P-5197	4	2	4	0	0	0
P-5200	5	0	4	0	2	0
P-5209	0	20	0	0	0	5
P-5220	0	12	0	2	0	0
P-5226	4	3	3	0	0	0
P-5232	6	0	0	0	11	0
P-5234	2	6	0	0	0	3
P-5238	0	18	7	0	0	4
P-5246	4	0	3	3	0	0
P-5248	0	3	0	0	0	19
P-5251	0	4	0	0	1	5
P-5258	10	0	0	2	0	0
P-5261	3	5	5	0	0	0
P-5270	2	0	0	3	5	0
P-5275	8	0	0	0	2	0
P-5277	0	4	4	0	2	0
P-5291	0	0	0	0	15	4
P-5293	5	5	5	0	0	0
P-5295	0	0	0	2	15	0
P-5302	11	0	0	0	0	0
P-5304	0	0	0	0	13	0
P-5313	5	0	8	0	0	0
P-5315	2	12	3	1	1	1
P-5316	36	0	0	0	0	0
P-5328	4	0	5	0	2	0
P-5331	0	0	12	0	4	0
P-5333	5	0	0	0	6	0
P-5338	54	0	0	379	0	0
P-5343	7	0	9	0	6	0
P-5347	0	0	0	0	0	35
P-5363	0	7	9	2	0	0
P-5364	5	1	2	3	3	1
P-5366	19	9	20	0	0	0
P-5367	0	0	0	0	0	12
P-5376	0	7	0	2	3	0
P-5377	0	0	8	0	2	0
P-5379	16	0	8	2	0	0
P-5392	0	0	0	8	6	0
P-5395	0	15	0	6	0	0
P-5400	5	4	4	3	0	0
P-5402	0	8	0	7	0	0
P-5404	57	36	82	0	0	0
P-5409	14	0	0	0	0	0
P-5410	0	7	6	0	13	0
P-5415	6	0	5	0	0	0
P-5420	4	16	0	0	0	0
P-5431	0	4	0	0	15	0
P-5434	9	0	0	0	0	3
P-5439	4	1	1	3	1	2
P-5442	3	2	3	0	2	0
P-5447	18	0	6	9	0	0
P-5454	70	11	22	7	2	1
P-5461	0	4	5	0	7	0
P-5463	0	11	0	3	5	0
P-5464	4	4	0	2	2	0
P-5479	7	9	0	0	7	5
P-5482	0	0	0	4	28	0
P-5484	0	0	0	5	8	0
P-5485	27	1	10	1	5	2
P-5486	5	4	0	4	5	0
P-5494	0	8	5	0	0	0
P-5500	4	0	0	2	4	0
P-5505	0	0	0	0	11	0
P-5512	26	0	10	5	0	0
P-5515	29	10	15	4	0	0
P-5517	1	8	2	3	1	2
P-5520	37	0	0	0	0	0
P-5523	4	0	3	2	3	0
P-5524	0	0	8	0	6	0
P-5532	5	3	6	1	1	1
P-5542	0	6	0	0	0	6
P-5547	2	3	0	0	4	4
P-5549	11	0	8	0	0	4
P-5554	22	0	7	5	0	0
P-5557	1	8	3	3	7	1
P-5558	0	0	0	3	8	0
P-5562	0	14	4	0	0	0
P-5564	0	0	6	5	0	0
P-5567	3	8	0	1	0	0
P-5573	25	0	15	0	0	0
P-5576	11	0	0	0	0	0
P-5577	0	0	0	0	0	17
P-5583	2	0	0	0	0	12
P-5584	7	0	0	0	4	0
P-5589	37	0	16	0	0	0
P-5591	2	3	0	0	5	0
P-5596	14	0	7	0	0	0
P-5597	11	0	0	0	3	6
P-5601	0	14	0	6	0	0
P-5602	0	9	6	5	5	0
P-5611	3	3	6	0	0	0
P-5612	6	4	0	0	0	0
P-5617	33	0	0	0	0	0
P-5619	0	0	0	246	0	0
P-5625	0	3	3	0	0	4
P-5629	0	9	0	0	0	4
P-5632	68	0	0	12	0	0
P-5635	3	2	2	1	1	1
P-5639	0	2	0	0	5	3
P-5640	21	0	0	133	0	0
P-5652	0	10	0	0	4	3
P-5653	0	0	13	0	0	0
P-5658	0	0	11	0	0	0
P-5659	0	0	4	0	9	0
P-5663	8	0	0	3	0	0
P-5666	39	0	0	139	0	0
P-5671	45	0	0	0	0	0
P-5674	8	0	0	3	0	0
P-5681	0	0	0	0	0	80
P-5683	4	0	4	0	4	0
P-5699	2	3	6	0	3	0
P-5702	2	4	0	0	0	4
P-5709	48	3	5	8	4	1
P-5718	7	0	0	3	0	0
P-5719	0	13	8	0	0	0
P-5722	4	0	6	0	2	0
P-5728	0	0	0	0	36	0
P-5737	6	0	0	0	5	0
P-5738	7	0	0	4	0	0
P-5751	2	0	0	0	10	0
P-5759	2	11	3	0	0	0
P-5761	1	2	3	0	4	0
P-5770	2	2	3	4	1	2
P-5771	6	0	7	5	0	0
P-5772	2	0	0	3	7	0
P-5774	3	0	5	0	0	4
P-5783	8	0	6	0	0	0
P-5790	0	11	0	0	0	0
P-5791	3	0	0	0	2	5
P-5792	0	0	0	0	20	0
P-5794	0	4	0	0	5	7
P-5795	5	0	0	0	10	0
P-5798	0	11	0	0	0	0
P-5803	45	0	35	6	0	0
P-5811	2	1	2	4	9	1
P-5815	2	9	0	0	0	0
P-5818	2	6	0	0	0	7
P-5828	2	4	0	3	18	0
P-5836	2	0	0	0	9	0
P-5837	0	0	5	2	5	0
P-5840	61	0	0	462	0	0
P-5865	2	3	6	0	0	0
P-5867	0	17	0	5	0	0
P-5876	0	18	0	0	9	0
P-5878	8	0	0	0	4	0
P-5882	27	0	18	0	4	0
P-5888	0	0	0	0	11	0
P-5889	0	3	4	0	0	4
P-5894	7	4	0	0	0	0
P-5896	6	0	0	5	0	0
P-5897	0	3	5	0	2	0
P-5899	7	0	0	3	0	0
P-5900	0	8	0	6	0	0
P-5901	17	7	22	6	0	0
P-5910	3	5	0	0	9	0
P-5912	2	0	5	0	5	0
P-5917	2	4	0	0	4	0
P-5918	34	1	1	2	1	1
P-5925	0	0	0	0	0	11
P-5927	7	0	4	0	0	0
P-5950	8	7	0	4	0	0
P-5951	4	2	4	1	5	2
P-5954	0	5	0	0	0	7
P-5956	0	0	0	0	0	12
P-5958	39	0	14	9	0	0
P-5963	4	0	9	0	0	0
P-5966	4	4	11	0	0	0
P-5971	3	0	0	0	11	0
P-5972	55	0	85	9	0	0
P-5974	87	0	18	0	0	0
P-5976	38	0	0	0	0	0
P-5980	2	3	4	7	20	1
P-5994	0	0	4	0	8	0
P-5999	0	0	7	0	3	0
P-6000	0	5	0	0	6	0
P-6011	3	0	6	2	0	0
P-6012	3	8	0	0	0	0
P-6013	107	0	0	0	0	0
P-6014	6	4	4	0	0	0
P-6026	10	0	0	0	4	0
P-6029	0	11	0	0	0	0
P-6032	3	0	0	3	18	0
P-6038	5	5	0	0	6	0
P-6039	2	4	0	2	2	0
P-6042	5	0	5	0	0	0
P-6043	6	0	8	0	0	6
P-6044	2	8	8	1	2	1
P-6049	0	8	0	3	4	0
P-6054	0	0	0	100	0	0
P-6058	0	0	6	2	2	0
P-6064	8	0	0	2	0	0
P-6065	27	0	8	0	0	0
P-6068	7	0	0	1	2	4
P-6071	3	0	9	0	0	0
P-6072	1	4	1	3	5	1
P-6073	7	1	2	2	2	2
P-6089	7	0	0	0	3	0
P-6091	8	0	0	4	0	0
P-6097	1	1	2	1	1	4
P-6100	3	0	0	0	13	0
P-6104	6	0	4	0	0	0
P-6108	1	1	1	4	2	1
P-6111	4	0	0	0	3	5
P-6118	38	0	0	4	0	0
P-6119	8	0	0	2	0	0
P-6123	33	0	0	0	0	0
P-6125	0	3	4	0	0	7
P-6132	10	0	0	0	0	0
P-6143	3	7	7	0	0	0
P-6147	0	0	3	0	2	6
P-6149	0	32	0	0	0	22
P-6150	0	0	0	0	0	11
P-6153	36	0	18	0	0	0
P-6156	0	0	0	0	11	3
P-6159	5	0	5	3	6	0
P-6163	13	0	0	2	0	0
P-6165	0	0	9	0	3	0
P-6171	0	15	0	0	6	0
P-6181	3	12	2	1	3	2
P-6191	41	0	0	0	0	0
P-6192	6	0	0	1	3	0
P-6194	7	0	10	0	0	0
P-6196	4	5	0	3	0	0
P-6201	0	16	0	0	0	0
P-6202	12	0	0	0	8	0
P-6205	4	1	1	1	2	1
P-6206	3	0	5	0	4	0
P-6215	15	0	24	4	0	0
P-6237	2	10	0	0	0	0
P-6242	0	2	3	0	0	6
P-6254	0	5	6	0	2	0
P-6255	0	0	0	0	17	0
P-6268	3	0	3	2	4	0
P-6271	0	0	7	0	0	8
P-6275	4	0	6	0	4	0
P-6283	0	10	0	7	9	0
P-6284	4	3	6	0	0	0
P-6287	0	0	6	0	0	4
P-6288	0	0	0	0	0	12
P-6289	3	3	0	0	0	8
P-6295	3	0	0	4	23	0
P-6303	0	4	5	0	3	4
P-6305	3	7	0	0	3	0
P-6310	2	4	7	0	2	0
P-6327	4	0	0	4	4	0
P-6332	0	0	0	0	0	18
P-6338	5	5	0	0	0	0
P-6339	3	6	0	4	0	0
P-6342	0	10	3	0	0	4
P-6358	2	3	4	1	0	0
P-6363	5	0	0	0	8	0
P-6366	3	0	0	2	9	0
P-6368	48	9	9	7	2	1
P-6370	0	3	0	0	0	8
P-6374	6	0	7	0	0	0
P-6379	0	6	0	0	10	0
P-6392	4	4	0	3	0	0
P-6393	0	5	7	0	2	0
P-6401	0	0	0	4	36	0
P-6403	7	0	0	3	0	0
P-6413	3	3	6	0	0	0
P-6424	11	0	0	0	0	0
P-6425	0	11	0	0	2	0
P-6431	4	4	0	2	0	0
P-6433	0	4	6	1	0	0
P-6434	3	3	0	0	2	2
P-6439	23	0	35	0	0	0
P-6442	0	0	7	0	0	3
P-6443	0	0	0	4	20	0
P-6445	39	13	11	0	0	0
P-6459	255	0	0	27	0	0
P-6468	15	0	0	126	0	0
P-6470	1	1	1	4	8	1
P-6476	33	0	38	11	0	0
P-6480	0	0	0	0	12	0
P-6483	59	0	0	0	10	0
P-6485	4	3	0	0	4	0
P-6486	0	9	0	7	0	0
P-6488	1	7	4	0	0	0
P-6500	0	0	8	3	0	9
P-6507	0	6	5	0	0	0
P-6510	0	3	4	0	3	0
P-6527	1	0	0	0	19	0
P-6529	2	3	0	0	0	7
P-6531	8	0	0	5	16	0
P-6548	2	0	0	3	7	0
P-6563	27	0	12	0	0	0
P-6575	15	0	0	0	0	0
P-6577	54	0	27	0	0	0
P-6580	5	0	11	0	0	0
P-6582	8	0	0	2	0	0
P-6586	8	0	29	0	0	0
P-6589	3	4	2	1	4	3
P-6590	0	0	8	2	0	4
P-6591	6	0	0	0	4	0
P-6598	7	0	0	5	0	0
P-6600	14	0	0	0	0	5
P-6602	4	0	0	2	0	4
P-6603	3	0	7	0	3	0
P-6609	0	5	4	2	0	0
P-6625	2	8	0	0	0	0
P-6630	0	0	0	11	21	0
P-6635	0	0	0	6	0	5
P-6641	4	7	0	0	3	0
P-6651	2	0	5	0	6	0
P-6654	0	5	0	3	13	0
P-6661	0	3	0	0	3	14
P-6666	0	9	4	4	0	0
P-6667	0	10	0	4	0	0
P-6681	11	0	7	3	0	0
P-6692	8	0	0	0	3	0
P-6694	8	0	0	0	2	0
P-6695	1	2	7	1	2	7
P-6697	6	0	7	0	0	0
P-6705	0	0	13	0	3	0
P-6709	0	0	4	0	3	3
P-6719	7	0	0	0	5	0
P-6728	12	0	12	0	0	0
P-6729	0	0	7	0	10	0
P-6730	5	5	0	0	0	3
P-6739	8	0	7	0	0	0
P-6763	2	1	8	1	2	1
P-6768	59	0	0	0	0	0
P-6772	7	3	0	0	0	0
P-6774	35	6	0	0	0	0
P-6780	0	6	5	0	5	0
P-6790	0	4	4	2	0	0
P-6802	5	0	9	0	0	0
P-6804	10	0	0	0	0	0
P-6808	0	8	5	0	0	0
P-6811	0	4	4	3	0	0
P-6814	6	4	0	0	0	0
P-6816	0	0	0	0	0	12
P-6820	0	0	0	0	3	20
P-6824	3	0	9	0	0	0
P-6831	62	1	10	6	2	1
P-6832	3	0	5	0	2	0
P-6833	0	4	0	0	2	4
P-6842	2	0	6	2	0	0
P-6846	35	0	23	0	0	0
P-6848	3	0	5	0	9	0
P-6850	0	0	0	5	6	0
P-6856	2	0	0	2	7	0
P-6860	0	0	0	0	0	14
P-6865	34	0	12	0	0	0
P-6869	0	0	0	0	4	9
P-6873	8	0	0	2	0	0
P-6878	189	44	111	0	25	0
P-6887	0	0	0	0	13	0
P-6892	117	19	29	4	2	1
P-6894	1	3	3	0	3	0
P-6898	0	0	7	0	0	8
P-6899	0	0	3	6	0	4
P-6905	89	0	0	0	0	0
P-6910	0	8	0	2	0	0
P-6914	20	0	0	0	0	0
P-6919	0	3	5	0	2	0
P-6923	5	3	3	0	0	0
P-6926	0	5	0	0	0	10
P-6928	0	0	0	0	0	20
P-6929	7	0	0	0	3	0
P-6931	5	0	4	0	4	0
P-6935	5	0	0	2	3	0
P-6936	23	8	17	0	0	0
P-6939	5	0	0	2	3	0
P-6940	0	4	3	0	6	0
P-6947	69	0	0	6	0	0
P-6949	41	0	0	0	0	0
P-6954	0	4	0	0	6	0
P-6956	11	0	0	0	0	0
P-6959	6	1	3	1	1	1
P-6964	0	0	0	265	0	0
P-6967	0	0	0	5	14	0
P-6970	7	4	0	0	0	0
P-6973	4	6	0	0	18	0
P-6976	33	7	6	3	3	1
P-6982	97	0	100	0	0	0
P-6994	0	0	0	0	22	7
P-6998	0	5	10	0	0	0
P-7002	0	0	0	0	4	7
P-7010	19	0	0	0	8	0
P-7012	2	2	8	1	3	1
P-7019	0	6	0	0	0	4
P-7022	0	8	0	2	0	0
P-7025	6	3	4	2	0	0
P-7028	27	0	0	341	0	0
P-7040	10	0	0	0	3	0
P-7049	0	0	0	0	12	0
P-7053	0	0	8	0	3	0
P-7065	2	7	0	1	0	0
P-7071	0	0	4	0	7	0
P-7074	6	4	0	0	0	0
P-7079	3	5	0	2	0	0
P-7086	0	2	0	3	5	0
P-7089	0	3	4	3	0	0
P-7099	2	0	5	4	0	0
P-7104	10	0	0	0	2	0
P-7110	7	0	0	0	3	0
P-7111	0	3	0	0	0	7
P-7115	0	0	0	0	0	53
P-7120	5	22	0	0	0	0
P-7122	1	5	0	0	0	4
P-7133	34	0	0	158	0	0
P-7136	5	4	0	2	0	4
P-7138	35	5	7	6	1	2
P-7151	5	0	3	0	3	0
P-7157	15	0	12	0	0	0
P-7168	2	3	0	0	2	5
P-7183	5	0	0	1	4	0
P-7198	3	0	6	0	5	0
P-7203	11	0	0	0	0	0
P-7209	8	0	0	0	2	0
P-7214	3	0	0	0	7	0
P-7215	0	0	0	0	0	16
P-7230	0	17	0	0	0	0
P-7233	3	0	0	0	12	0
P-7234	5	4	5	0	0	0
P-7236	2	0	0	0	9	0
P-7247	26	1	14	1	1	3
P-7255	2	4	0	5	0	0
P-7264	12	0	0	1	2	0
P-7270	6	4	0	0	2	7
P-7277	3	2	29	5	41	5
P-7278	3	5	0	2	0	0
P-7290	3	10	4	0	0	0
P-7294	7	4	7	0	0	0
P-7295	0	16	0	3	0	0
P-7299	2	5	7	1	2	5
P-7307	34	0	0	0	0	0
P-7308	5	0	0	4	21	0
P-7313	0	7	0	0	2	3
P-7320	2	1	3	1	3	2
P-7338	0	0	0	6	35	0
P-7343	9	0	0	0	2	0
P-7346	27	0	13	0	0	0
P-7348	0	7	3	0	0	5
P-7351	3	0	0	1	5	2
P-7367	0	8	0	3	0	0
P-7373	2	0	0	0	0	9
P-7374	4	0	4	0	4	0
P-7377	0	0	0	0	0	20
P-7378	0	23	0	6	0	0
P-7383	0	0	0	0	10	0
P-7386	0	3	0	0	2	11
P-7392	4	6	0	0	0	0
P-7398	9	0	0	2	0	0
P-7402	5	0	0	0	11	0
P-7404	69	0	0	0	0	0
P-7411	0	0	0	4	10	0
P-7414	48	4	6	2	1	1
P-7418	0	0	0	0	0	70
P-7428	3	13	0	0	0	0
P-7435	0	0	0	3	27	0
P-7441	5	0	3	0	0	2
P-7442	0	2	0	1	7	0
P-7459	6	0	0	2	3	0
P-7462	0	36	0	3	4	9
P-7468	5	7	0	0	0	0
P-7472	10	0	0	0	5	0
P-7479	0	5	10	2	0	0
P-7487	46	0	142	0	21	0
P-7489	11	7	9	3	0	0
P-7501	4	0	0	0	10	0
P-7503	0	4	5	0	2	0
P-7507	60	0	28	6	0	0
P-7508	0	20	0	3	17	0
P-7509	7	0	4	0	3	0
P-7517	8	5	2	3	1	2
P-7518	0	0	0	0	11	0
P-7519	0	3	0	0	0	8
P-7520	0	0	0	0	13	0
P-7521	20	0	7	3	0	0
P-7526	2	0	0	0	0	14
P-7528	3	0	0	0	16	0
P-7529	0	11	0	2	5	0
P-7539	7	0	0	3	0	0
P-7542	4	7	11	0	0	0
P-7544	0	3	4	0	3	3
P-7547	0	4	0	0	0	7
P-7548	31	6	26	2	1	4
P-7550	66	0	0	0	0	0
P-7552	21	0	0	0	4	0
P-7554	0	0	0	3	7	0
P-7558	0	0	0	4	20	0
P-7560	4	5	7	0	0	0
P-7564	33	0	15	0	0	0
P-7565	64	0	0	0	0	0
P-7572	2	0	0	4	12	0
P-7579	18	0	41	0	0	0
P-7584	5	4	4	0	0	4
P-7594	7	0	0	4	0	0
P-7609	4	3	5	0	0	0
P-7616	0	7	9	0	0	0
P-7624	0	0	21	0	0	28
P-7626	2	0	0	0	10	0
P-7629	5	0	0	0	5	0
P-7631	134	0	0	0	0	0
P-7646	4	7	0	0	0	0
P-7665	0	0	7	0	0	4
P-7675	8	1	12	1	1	2
P-7690	3	4	7	0	0	0
P-7702	0	3	4	4	0	0
P-7703	63	20	35	0	0	0
P-7707	7	6	5	0	3	0
P-7711	4	5	0	0	0	4
P-7716	0	0	0	0	0	50
P-7720	0	8	0	0	6	5
P-7726	4	0	0	0	2	6
P-7727	3	0	0	0	0	16
P-7730	0	30	0	5	26	0
P-7738	0	0	8	0	2	8
P-7769	0	0	3	0	2	5
P-7792	17	0	0	0	0	0
P-7819	10	0	5	0	0	0
P-7829	21	12	33	4	0	0
P-7841	0	0	0	0	0	12
P-7861	0	4	9	0	0	0
P-7865	11	0	0	0	0	6
P-7868	6	5	0	2	0	0
P-7875	0	6	0	0	3	6
P-7885	0	0	5	3	0	5
P-7888	0	0	10	0	0	4
P-7897	4	0	3	0	0	5
P-7909	2	9	0	0	4	0
P-7910	4	0	9	0	0	0
P-7914	3	0	0	0	11	0
P-7915	0	5	5	0	0	3
P-7922	7	0	0	0	24	0
P-7924	1	0	5	1	0	4
P-7925	40	0	0	6	0	0
P-7926	17	0	16	0	0	0
P-7928	2	0	2	0	0	6
P-7931	3	4	4	0	0	0
P-7933	3	11	0	6	0	0
P-7934	4	0	6	0	0	0
P-7938	0	0	4	0	9	0
P-7939	1	0	0	0	12	0
P-7941	8	0	0	2	0	4
P-7942	0	0	6	0	3	8
P-7948	0	4	0	2	2	12
P-7952	4	2	3	1	2	4
P-7958	7	7	7	0	0	0
P-7963	1	18	2	4	23	1
P-7967	4	0	5	0	5	0
P-7970	0	0	0	0	0	10
P-7979	7	3	0	0	0	0
P-7980	0	3	5	2	0	0
P-7993	0	0	4	0	0	13
P-7994	1	6	3	2	3	2
P-8016	0	6	0	0	5	0
P-8020	0	0	11	3	0	0
P-8021	6	0	0	0	6	0
P-8023	0	0	0	0	0	18
P-8026	4	0	4	2	0	0
P-8043	0	0	5	5	0	0
P-8066	0	4	0	5	0	3
P-8067	4	0	6	0	0	16
P-8072	11	0	8	0	0	0
P-8073	6	0	3	4	3	0
P-8075	0	0	6	0	0	6
P-8082	41	0	21	0	0	0
P-8089	0	0	3	0	2	11
P-8097	7	0	0	0	1	3
P-8103	2	3	1	1	3	6
P-8123	3	0	8	0	0	0
P-8126	0	0	11	0	3	0
P-8130	47	0	0	5	0	0
P-8131	20	0	0	0	0	0
P-8138	5	0	0	4	2	0
P-8142	0	0	6	0	0	4
P-8145	0	0	8	0	0	3
P-8146	11	0	0	0	0	0
P-8150	0	0	0	0	15	0
P-8151	0	0	13	0	0	27
P-8161	2	0	0	3	5	0
P-8170	26	0	6	0	0	0
P-8175	5	0	4	2	2	0
P-8178	52	0	62	8	0	0
P-8184	0	6	0	6	0	0
P-8193	0	4	5	4	0	0
P-8195	6	3	0	2	0	0
P-8205	6	0	0	0	0	5
P-8215	0	0	0	0	3	10
P-8218	0	0	7	0	3	2
P-8227	10	0	9	0	0	0
P-8230	3	9	0	0	0	6
P-8231	3	7	0	0	0	0
P-8232	0	11	0	0	3	0
P-8236	0	18	11	0	0	0
P-8240	0	7	0	0	0	4
P-8241	3	0	8	0	0	0
P-8244	7	0	9	0	3	0
P-8248	5	4	0	0	12	0
P-8250	0	8	6	0	0	0
P-8252	4	0	4	3	0	0
P-8254	2	8	0	3	2	0
P-8255	37	0	14	5	0	0
P-8259	0	10	0	3	0	0
P-8267	5	14	11	3	0	0
P-8270	0	0	6	0	5	0
P-8271	0	21	0	0	6	4
P-8280	0	4	0	2	0	5
P-8282	0	5	0	0	4	3
P-8284	0	0	0	7	0	7
P-8285	2	8	0	0	0	3
P-8286	0	16	0	0	0	5
P-8287	2	7	6	0	0	0
P-8309	0	4	7	0	0	0
P-8319	0	0	4	0	0	9
P-8320	0	6	0	2	0	8
P-8321	0	7	0	1	0	2
P-8324	14	7	0	0	0	0
P-8327	3	10	0	0	2	0
P-8328	2	5	0	0	3	0
P-8335	0	11	0	0	0	7
P-8337	3	5	3	4	1	3
P-8338	3	0	5	3	0	0
P-8348	2	3	0	3	4	0
P-8349	4	8	0	0	0	0
P-8350	3	1	7	2	2	1
P-8355	4	0	0	0	0	6
P-8362	12	0	7	0	0	0
P-8368	23	2	6	1	1	1
P-8374	3	0	0	0	5	2
P-8379	6	0	4	0	0	0
P-8383	0	6	3	1	0	0
P-8384	4	14	0	0	4	6
P-8392	4	7	0	2	16	0
P-8396	0	0	0	4	7	0
P-8409	4	0	0	6	0	0
P-8422	0	2	3	0	2	3
P-8423	2	0	11	0	0	0
P-8426	0	0	66	18	0	0
P-8433	5	0	0	0	5	0
P-8437	2	0	8	4	0	0
P-8440	5	0	8	4	0	0
P-8441	4	0	7	0	0	0
P-8446	0	0	0	3	12	0
P-8448	14	0	25	0	0	0
P-8451	0	5	4	0	3	0
P-8455	38	0	0	0	0	0
P-8457	1	0	0	0	9	0
P-8460	6	0	0	2	3	0
P-8461	16	0	0	0	2	0
P-8463	7	5	0	0	2	0
P-8464	0	0	17	4	10	0
P-8465	4	0	7	0	0	0
P-8468	0	0	11	0	0	7
P-8469	0	0	0	0	16	0
P-8472	3	14	0	0	0	6
P-8473	0	15	0	0	0	8
P-8474	0	16	0	0	2	0
P-8475	0	0	9	0	3	0
P-8476	4	7	4	2	0	0
P-8478	0	11	0	0	0	0
P-8480	0	0	0	0	23	0
P-8482	1	4	0	0	0	5
P-8483	0	0	0	9	2	0
P-8485	0	0	0	0	18	0
P-8487	2	0	0	2	11	0
P-8489	4	18	0	0	6	0
P-8490	0	5	6	0	0	3
P-8491	0	11	0	2	0	0
P-8494	4	4	0	0	0	3
P-8495	4	0	7	0	0	0
P-8497	3	9	0	4	3	6
P-8498	0	12	0	3	0	0
P-8499	0	3	5	2	0	0
P-8513	6	0	7	0	0	0
P-8514	0	0	8	2	0	0
P-8515	6	5	0	3	0	0
P-8516	7	0	8	0	0	0
P-8517	2	0	5	0	3	0
P-8518	2	3	4	4	4	2
P-8520	14	0	0	0	3	0
P-8522	5	1	2	1	1	3
P-8529	7	0	4	0	0	0
P-8537	2	0	0	0	12	0
P-8539	2	3	0	0	5	0
P-8558	16	0	8	0	0	0
P-8561	0	9	0	2	2	0
P-8563	0	28	0	0	0	8
P-8565	0	0	6	2	0	3
P-8569	0	0	4	2	4	0
P-8570	0	24	0	0	0	0
P-8574	0	0	0	2	10	0
P-8577	2	3	3	1	3	2
P-8579	0	14	0	0	0	0
P-8581	0	0	5	2	0	4
P-8584	4	0	6	0	4	0
P-8592	4	0	9	3	0	0
P-8601	12	6	0	0	0	0
P-8614	2	0	0	3	3	2
P-8622	6	1	4	2	2	1
P-8623	4	0	5	0	5	0
P-8627	2	0	0	0	3	6
P-8632	12	0	0	3	4	0
P-8633	4	0	0	0	19	0
P-8645	0	0	0	0	7	6
P-8654	2	0	0	0	11	0
P-8669	0	0	0	0	11	0
P-8686	0	3	0	0	0	9
P-8687	2	0	5	0	4	0
P-8692	0	0	0	2	2	7
P-8696	5	36	0	0	19	0
P-8699	0	0	0	0	11	0
P-8708	5	0	6	5	0	0
P-8724	0	0	0	0	0	13
P-8725	0	0	6	2	3	0
P-8734	16	0	0	0	0	0
P-8747	2	0	0	0	9	0
P-8758	2	3	0	0	6	0
P-8759	3	0	0	0	6	3
P-8764	0	22	8	0	0	0
P-8765	4	3	9	2	2	1
P-8770	0	0	6	0	4	0
P-8778	0	0	8	0	0	4
P-8784	7	0	0	5	0	0
P-8786	1	0	0	4	8	0
P-8788	4	4	3	6	18	1
P-8793	0	3	4	2	5	0
P-8797	11	6	0	0	2	4
P-8806	0	0	0	2	8	0
P-8827	2	0	7	1	0	0
P-8835	12	0	6	0	0	0
P-8855	0	3	0	0	2	5
P-8863	2	0	5	1	2	0
P-8864	2	0	0	0	0	13
P-8866	0	0	0	0	0	17
P-8871	0	0	0	0	0	26
P-8874	0	0	0	0	0	12
P-8876	0	11	7	0	0	0
P-8880	0	0	0	0	4	9
P-8886	0	0	0	0	0	21
P-8898	0	4	4	0	0	3
P-8899	0	0	3	1	0	6
P-8902	0	0	4	0	0	6
P-8904	0	0	5	0	0	6
P-8910	0	0	4	0	6	0
P-8916	3	1	1	2	2	3
P-8930	2	0	0	0	13	0
P-8941	5	0	6	0	3	0
P-8943	13	6	14	0	0	0
P-8946	0	5	0	0	0	5
P-8977	3	0	0	3	7	0
P-8978	0	10	11	0	4	0
P-8981	14	0	21	0	0	0
P-8983	6	4	4	2	1	1
P-8986	4	2	0	2	5	0
P-8988	9	0	0	0	3	0
P-8991	35	0	26	5	0	0
P-9003	0	0	6	0	0	13
P-9006	0	7	5	0	0	3
P-9007	0	0	3	2	0	8
P-9011	0	6	0	0	0	5
P-9013	0	0	0	5	0	13
P-9017	0	0	11	0	0	7
P-9020	0	0	6	0	0	5
P-9022	0	0	0	0	0	28
P-9026	0	0	0	0	0	15
P-9028	0	9	0	0	2	0
P-9033	1	5	0	0	0	5
P-9037	0	0	0	0	0	18
P-9042	0	0	5	0	0	6
P-9045	0	0	0	3	0	18
P-9051	0	4	3	0	2	3
P-9054	2	3	5	0	0	0
P-9065	6	0	0	0	0	6
P-9086	0	0	0	0	12	0
P-9094	34	7	8	4	1	1
P-9098	1	4	7	1	2	3
P-9118	4	5	0	0	5	0
P-9130	6	3	0	0	2	0
P-9131	0	0	14	0	0	0
P-9132	1	26	3	2	2	3
P-9135	0	16	0	0	0	0
P-9136	0	14	0	0	0	0
P-9137	0	8	0	0	7	0
P-9139	0	6	0	0	0	6
P-9141	0	0	0	6	15	0
P-9142	9	0	7	0	3	0
P-9143	9	0	0	0	8	0
P-9144	0	0	16	0	0	0
P-9145	11	0	4	0	0	0
P-9146	7	1	7	1	2	1
P-9148	0	4	5	2	6	0
P-9149	8	0	4	4	3	0
P-9150	4	0	4	3	0	0
P-9151	7	5	5	0	0	0
P-9152	6	1	2	2	5	1
P-9153	8	0	0	0	6	0
P-9154	3	0	8	3	2	0
P-9155	3	3	3	0	3	0
P-9156	4	0	7	2	0	3
P-9157	2	0	0	2	0	6
P-9158	11	0	0	8	0	0
P-9159	9	2	4	1	2	4
P-9160	3	8	0	0	2	0
P-9161	0	0	4	3	10	0
P-9162	11	0	14	0	0	0
P-9163	7	2	3	3	1	3
P-9164	6	0	5	0	0	0
P-9165	12	0	0	0	0	0
P-9166	4	0	9	4	0	0
P-9167	6	0	5	4	10	0
P-9169	3	0	10	0	10	0
P-9170	0	9	8	4	11	0
P-9171	17	0	0	0	7	0
P-9172	11	0	0	4	7	0
P-9173	3	4	0	2	4	0
P-9174	6	0	5	0	3	0
P-9175	3	0	0	0	9	0
P-9176	12	0	0	0	5	0
P-9177	7	1	10	3	3	1
P-9178	10	0	0	0	3	0
P-9179	12	0	0	0	0	4
P-9180	5	6	4	3	0	0
P-9181	2	0	10	0	0	0
P-9182	7	2	2	3	2	2
P-9183	4	4	6	0	5	0
P-9204	20	0	0	0	0	0
P-9217	7	20	0	0	0	4
P-9221	0	12	0	2	0	8
P-9222	4	8	0	0	0	0
P-9223	2	7	3	4	3	3
P-9227	23	6	7	2	1	1
[truncated: 148 more rows]

## Sheet: Table_S3-Full sample summary
Supplementary Table 3. Full annotation and signature activity data for all Origimed samples.
Samples	PATIENT_ID	CANCER_TYPE	CANCER_TYPE_DETAILED	AJCC_PATHOLOGIC_TUMOR_STAGE	SPECIMEN_TYPE	SAMPLE_TYPE	SPECIMEN_PRESERVATION_TYPE	TUMOR_PURTITY	GDNA(NG)	COVERAGE_MEAN	TMB_NONSYNONYMOUS	SEX	DIAGNOSIS AGE	SMOKE STATUS	TREATMENT	Signature1	Signature2	Signature4	Signature5	Signature6	Signature7	Signature10	Signature13	Signature15	Signature17	Signature18	Signature20	Signature21	Signature22	Signature24	Signature26
P-0003	Patient0003	Colorectal Carcinoma	Colorectal Adenocarcinoma	III	Surgery	Primary	FFPE	45	9720	1277	0.5	Female	(40,45]	Unknown	Treatment-naive	9.09596	0	7.5e-16	1.38e-08	0.0404107	0	4.41e-12	9.48e-12	3.65e-08	4.86363	5.54e-16	7.54e-16	3.69e-16	0	6.97e-16	1.9e-16
P-0004	Patient0004	Colorectal Carcinoma	Colorectal Adenocarcinoma	III	Surgery	Primary	FFPE	60	33840	1667	7.26667	Male	(65,70]	Unknown	Treatment-naive	59.6088	0	8.74e-16	1.3e-08	132.794	0	1.19e-12	4.82e-11	10.5976	2.25e-08	4.1e-16	6.43e-16	6.34e-16	0	1.12e-15	3.63e-16
P-0008	Patient0008	Colorectal Carcinoma	Colorectal Adenocarcinoma	III	Surgery	Primary	FFPE	50	3228	1514	5.73333	Male	(65,70]	Unknown	Treatment-naive	2.20294	0	1.12e-15	3.17473	0.0260606	0	163.311	2.03e-11	17.2853	1.34e-08	6.96e-16	5.39e-16	4.82e-16	0	9.86e-16	2.69e-16
P-0020	Patient0020	Kidney Renal Cell Carcinoma	Renal Clear Cell Carcinoma	I	Surgery	Primary	FFPE	20	1968	1239	0.366667	Male	(55,60]	Unknown	Treatment-naive	1.97905	0	1.82194	4.93982	0.0104872	0	0	0	0	0	0	0	0	1.24871	0	0
P-0027	Patient0027	Gastric Cancer	Gastric Adenocarcinoma	IV	Surgery	Primary	FFPE	60	5280	1255	0.333333	Male	(65,70]	Unknown	Chemotherapy	1.8122	5.89e-15	3.74e-10	4.52738	0.391843	0	0	1.66e-06	0	3.26858	0	0	0	0	1.34e-14	0
P-0032	Patient0032	Small Cell Lung Cancer	Small Cell Lung Cancer	Unknown	Biopsy/Paracentesis	Primary	FFPE	80	2856	1426	0.333333	Male	(65,70]	Unknown	Unknown	2.84769	1.47e-11	5.34966	1.15143	0	0	0	0.0276906	0	0	0	0	0	0	0.623532	0
P-0058	Patient0058	Colorectal Carcinoma	Colorectal Adenocarcinoma	IV	Biopsy/Paracentesis	Metastasis	FFPE	70	5352	1621	0.366667	Female	(70,75]	Unknown	Targeted_Therapy;Chemotherapy	1.87501	0	1.76e-15	2.33e-08	0.0150572	0	2.07e-12	1.46719	2.75e-08	1.33e-08	6.64274	7.29e-16	5.17e-16	0	1.67e-15	3.95e-16
P-0060	Patient0060	Uterine Corpus Endometrial Carcinoma	Uterine Corpus Endometrial Carcinoma Other	III	Surgery	Primary	FFPE	60	6984	755	0.7	Female	(55,60]	Unknown	Treatment-naive	5.92883	0	4.84e-05	1.76e-09	0.00393995	0	1.57e-09	0	0	0	0	7.06718	0	0	0	0
P-0062	Patient0062	Colorectal Carcinoma	Colorectal Adenocarcinoma	IV	Surgery	Metastasis	FFPE	60	1056	759.163	0.366667	Female	(55,60]	Unknown	Treatment-naive	6.81187	0	1.71e-15	2.54e-08	1.61911	0	5.03e-12	2.32619	5.81e-08	1.24282	9.67e-16	1.33e-15	8.97e-16	0	1.43e-15	7.58e-16
P-0063	Patient0063	Colorectal Carcinoma	Colorectal Adenocarcinoma	IV	Biopsy/Paracentesis	Metastasis	FFPE	20	1260	1037	0.4	Female	(65,70]	Unknown	Immunotherapy	7.88356	0	1.07e-15	1.52e-08	0.0317806	0	4.41e-12	2.08466	3.76e-08	5.65e-09	6.65e-16	7.76e-16	4.36e-16	0	6.13e-16	2.12e-16
P-0064	Patient0064	Liver Hepatocellular Carcinoma	Liver Hepatocellular Carcinoma	Unknown	Surgery	Primary	FFPE	50	125	488	0.7	Male	(50,55]	Unknown	Treatment-naive	13.5242	0	0.235964	3.84884	2.74e-15	0	0	0	0	3.83e-12	0	0	0	0.391007	1.95e-13	3.53e-10
P-0073	Patient0073	Colorectal Carcinoma	Colorectal Adenocarcinoma	IV	Biopsy/Paracentesis	Metastasis	FFPE	30	56	869	0.433333	Female	(55,60]	Unknown	Unknown	7.19446	0	1.16e-15	8.33e-09	0.036436	0	2.01e-12	3.27e-11	5.02e-08	5.42e-09	7.79e-16	4.42e-16	3.33e-16	0	2.76911	1.64e-16
P-0076	Patient0076	Liver Hepatocellular Carcinoma	Liver Hepatocellular Carcinoma	Unknown	Surgery	Primary	FFPE	60	6960	658	0.266667	Male	(55,60]	Unknown	Unknown	2.17e-09	0	0.0883603	1.26543	3.81e-16	0	0	0	0	2.02e-12	0	0	0	8.64621	3.96e-14	1.84e-10
P-0077	Patient0077	Lung Adenocarcinoma	Lung Adenocarcinoma	I	Surgery	Metastasis	FFPE	50	558	1440.08	0.433333	Male	(45,50]	Nonsmoker	Targeted_Therapy;Chemotherapy	1.63e-14	1.78e-06	5.9349	0.00021636	3.50355	5.31e-15	0	2.56134	0	0	8.38e-15	0	0	0	0	0
P-0085	Patient0085	Liver Hepatocellular Carcinoma	Liver Hepatocellular Carcinoma	III	Surgery	Primary	FFPE	60	4056	1096	1.13333	Male	(45,50]	Unknown	Treatment-naive	4.27e-09	0	0.709681	7.26527	9.5e-16	0	0	0	0	1.48e-12	0	0	0	29.0251	2.72e-13	2.87e-10
P-0090	Patient0090	Colorectal Carcinoma	Colorectal Adenocarcinoma	IV	Biopsy/Paracentesis	Metastasis	FFPE	20	1416	1166	0.4	Male	(70,75]	Unknown	Unknown	9.91833	0	1.61e-15	1.44e-08	0.0263308	0	5.41e-12	4.7e-11	4.97e-08	1.05534	1.11e-15	4.68e-16	3.22e-16	0	1.84e-15	2.11e-16
P-0093	Patient0093	Lung Adenocarcinoma	Lung Adenocarcinoma	II	Surgery	Primary	FFPE	70	3588	1035.5	0.566667	Female	(60,65]	Unknown	Targeted_Therapy;Chemotherapy	2.41134	1.2e-05	0.709294	0.00013761	0.0954022	4.71e-14	0	12.7838	0	0	4e-15	0	0	0	0	0
P-0099	Patient0099	Lung Adenocarcinoma	Lung Adenocarcinoma	IV	Surgery	Primary	FFPE	20	180	1156.09	1.3	Male	(60,65]	Nonsmoker	Treatment-naive	2.13e-14	9.47e-06	28.6573	7.3692	0.0972869	2.58e-14	0	2.8762	0	0	5.79e-15	0	0	0	0	0
P-0104	Patient0104	Lung Squamous Cell Carcinoma	Lung Squamous Cell Carcinoma	III	Biopsy/Paracentesis	Primary	FFPE	20	1164	1222.36	0.333333	Male	(50,55]	Smoker	Treatment-naive	0.543636	0.0825266	7.36306	1.65706	0	0	0	0.0436478	0	0	0	0	0	0	0.310071	0
P-0105	Patient0105	Lung Adenocarcinoma	Lung Adenocarcinoma	IV	Biopsy/Paracentesis	Metastasis	FFPE	60	1860	669.538	1.36667	Male	(40,45]	Unknown	Chemotherapy;Immunotherapy	1.53e-14	1.07e-05	22.9878	4.0189	4.01841	4.61e-14	0	2.57999	0	0	7.39488	0	0	0	0	0
P-0116	Patient0116	Colorectal Carcinoma	Colorectal Adenocarcinoma	IV	Biopsy/Paracentesis	Primary	FFPE	20	284	2059	3.96667	Male	(50,55]	Unknown	Unknown	32.703	0	9.52e-16	1.73e-08	45.297	0	1.85e-12	7.79e-12	4.09e-08	1.86e-08	4.97e-16	8.42e-16	1.25e-15	0	8.23e-16	6.41e-16
P-0120	Patient0120	Liver Hepatocellular Carcinoma	Liver Hepatocellular Carcinoma	Unknown	Surgery	Primary	FFPE	60	2004	772	0.3	Male	(50,55]	Unknown	Chemotherapy	4.84e-09	0	0.566538	3.26611	1.93e-15	0	0	0	0	7.58e-12	0	0	0	0.691605	5.47575	1.47e-10
P-0122	Patient0122	Lung Squamous Cell Carcinoma	Lung Squamous Cell Carcinoma	III	Surgery	Primary	FFPE	50	2016	860	0.4	Male	(65,70]	Unknown	Unknown	0.786336	0.0116178	5.96675	3.12749	0	0	0	0.00752701	0	0	0	0	0	0	0.100285	0
P-0125	Patient0125	Small Cell Lung Cancer	Small Cell Lung Cancer	III	Biopsy/Paracentesis	Primary	FFPE	50	248	1015.47	0.633333	Male	(60,65]	Smoker	Treatment-naive	0.617584	3.09e-12	12.1766	5.31148	0	0	0	0.561428	0	0	0	0	0	0	0.332951	0
P-0129	Patient0129	Breast Carcinoma	Breast Invasive Carcinoma	IV	Surgery	Metastasis	FFPE	20	1608	1194.73	0.3	Female	(40,45]	Unknown	Targeted_Therapy;Chemotherapy;Endocrinotherapy	3.97912	2.29541	1.17731	2.14872	3.87e-15	0	0	0.399439	0	5.51e-08	0	0	0	0	0	0
P-0131	Patient0131	Small Cell Lung Cancer	Small Cell Lung Cancer	IV	Surgery	Primary	FFPE	70	4956	1316.84	0.433333	Female	(50,55]	Unknown	Chemotherapy	0.260937	1.85e-12	6.27287	4.18595	0	0	0	1.06593	0	0	0	0	0	0	0.214312	0
P-0132	Patient0132	Lung Adenocarcinoma	Lung Adenocarcinoma	III	Surgery	Primary	FFPE	30	2316	1143.51	0.766667	Male	(55,60]	Nonsmoker	Chemotherapy	9.3e-15	5.29033	13.2982	1.39086	0.0774843	3.96e-14	0	5.94309	0	0	6.1e-15	0	0	0	0	0
P-0137	Patient0137	Gastrointestinal Neuroendocrine Tumor	Pancreatic Neuroendocrine Tumor	IV	Surgery	Metastasis	FFPE	80	366	1178	0.5	Male	(45,50]	Unknown	Treatment-naive	12.7198	4.39e-05	0	0	0	0.00010075	0	0	0	0	2.28006	4.5e-06	0	0	0	0
P-0142	Patient0142	Esophageal Carcinoma	Esophageal Squamous Cell Carcinoma	Unknown	Biopsy/Paracentesis	Primary	FFPE	60	2412	1702	0.8	Male	(70,75]	Unknown	Unknown	1.04305	8.40847	0.29898	1.20213	0	0	0	14.0474	0	0	0	0	0	5.17e-14	0	0
P-0147	Patient0147	Lung Squamous Cell Carcinoma	Lung Squamous Cell Carcinoma	IV	Biopsy/Paracentesis	Primary	FFPE	60	2868	1383	0.766667	Male	(65,70]	Smoker	Chemotherapy	1.10681	0.26927	13.8678	4.06565	0	0	0	1.90034	0	0	0	0	0	0	0.79012	0
P-0149	Patient0149	Colorectal Carcinoma	Colorectal Adenocarcinoma	III	Surgery	Primary	FFPE	20	4224	1047	0.466667	Male	(60,65]	Unknown	Unknown	10.9656	0	1.31e-15	2.61e-08	0.034426	0	1.43e-12	9.45e-12	2.92e-08	1.36e-08	2.99e-16	1.62e-15	2.84e-15	0	6.57e-16	1.11e-15
P-0152	Patient0152	Non Small Cell Lung Cancer Other	Lung Adenosquamous Carcinoma	IV	Biopsy/Paracentesis	Primary	FFPE	30	70	1132	0.5	Male	(65,70]	Unknown	Unknown	7.55286	0.32923	2.1932	0.864112	0	0	0	4.0606	0	0	0	0	0	0	0	0
P-0155	Patient0155	Lung Squamous Cell Carcinoma	Lung Squamous Cell Carcinoma	Unknown	Surgery	Primary	FFPE	50	2112	406	0.566667	Male	(50,55]	Unknown	Unknown	1.21415	0.00656809	12.0922	1.14704	0	0	0	0.0204694	0	0	0	0	0	0	1.5196	0
P-0159	Patient0159	Colorectal Carcinoma	Colorectal Adenocarcinoma	IV	Biopsy/Paracentesis	Primary	FFPE	50	3588	1506	0.4	Male	(25,30]	Unknown	Targeted_Therapy;Chemotherapy	6.39526	0	6.44e-16	1.66e-08	0.145733	0	3.86e-13	4.3e-12	4.3e-08	5.45901	1.23e-16	6.95e-16	1.6e-15	0	3.37e-16	4.53e-16
P-0161	Patient0161	Gallbladder Carcinoma	Gallbladder Adenocarcinoma	III	Surgery	Primary	FFPE	40	4236	1516	0.866667	Female	(65,70]	Unknown	Treatment-naive	12.4138	0.0109249	1.3e-07	0.241316	6.39337	0	4.13e-09	0.940604	0	0	0	9.59e-16	0	0	0	0
P-0164	Patient0164	Ovarian Carcinoma	High-Grade Serous Ovarian Cancer	Unknown	Biopsy/Paracentesis	Primary	FFPE	50	1110	1662.69	0.366667	Female	(60,65]	Unknown	Treatment-naive	2.11698	0	0	4.62718	1.29272	0	0	2.69946	0.720294	0	0	0.336281	6.46e-05	0	1.20701	0
P-0166	Patient0166	Intrahepatic Cholangiocarcinoma	Intrahepatic Cholangiocarcinoma	Unknown	Biopsy/Paracentesis	Primary	FFPE	30	459	1633	0.3	Male	(60,65]	Unknown	Chemotherapy	4.6737	3.08e-15	5.32536	1.53e-08	0.00093683	0	0	2.02e-10	1.33e-09	0	0	0	4.03e-16	2.21e-09	0	0
P-0172	Patient0172	Lung Squamous Cell Carcinoma	Lung Squamous Cell Carcinoma	III	Biopsy/Paracentesis	Primary	FFPE	20	368	1227.78	0.433333	Male	(65,70]	Smoker	Treatment-naive	0.827215	1.4295	8.53859	1.81092	0	0	0	0.0542161	0	0	0	0	0	0	0.339551	0
P-0173	Patient0173	Colorectal Carcinoma	Colorectal Adenocarcinoma	Unknown	Biopsy/Paracentesis	Primary	FFPE	30	579	1118.02	12.9	Female	(30,35]	Unknown	Treatment-naive	6.83565	0	1.16e-15	6.61704	23.9791	0	356.977	1.2e-11	4.39e-08	2.09e-08	6.96e-16	8.75e-16	15.5916	0	9.95e-16	6.02e-16
P-0177	Patient0177	Liver Hepatocellular Carcinoma	Liver Hepatocellular Carcinoma	I	Surgery	Primary	FFPE	80	3360	1065	0.3	Male	(55,60]	Unknown	Treatment-naive	5.33e-09	0	0.911166	5.80961	6.31e-16	0	0	0	0	2.66e-12	0	0	0	3.27923	1.94e-13	1.36e-10
P-0179	Patient0179	Liver Hepatocellular Carcinoma	Liver Hepatocellular Carcinoma	Unknown	Biopsy/Paracentesis	Primary	FFPE	20	3588	1165	0.333333	Male	(50,55]	Unknown	Unknown	1.8e-08	0	4.21933	5.71533	7.62e-15	0	0	0	0	1.39e-12	0	0	0	0.0653393	4.08e-13	2.17e-10
P-0189	Patient0189	Small Cell Lung Cancer	Small Cell Lung Cancer	III	Surgery	Primary	FFPE	50	5262	1194	0.5	Male	(40,45]	Unknown	Treatment-naive	0.930147	6.68e-12	8.25473	5.17124	0	0	0	0.0146316	0	0	0	0	0	0	0.629254	0
P-0193	Patient0193	Lung Adenocarcinoma	Lung Adenocarcinoma	I	Surgery	Primary	FFPE	20	144	577.47	0.366667	Male	(45,50]	Nonsmoker	Treatment-naive	1.64e-14	2.95772	3.07223	0.00021329	1.70963	5.17e-14	0	2.26021	0	0	3.01e-15	0	0	0	0	0
P-0205	Patient0205	Lung Adenocarcinoma	Lung Adenocarcinoma	IV	Biopsy/Paracentesis	Metastasis	FFPE	40	328	1161	0.733333	Male	(40,45]	Unknown	Chemotherapy	6.59e-15	4.53e-07	20.9567	0.00012468	0.042609	5.03e-15	0	0.00051594	0	0	5.24e-15	0	0	0	0	0
P-0212	Patient0212	Colorectal Carcinoma	Colorectal Adenocarcinoma	II	Surgery	Primary	FFPE	70	5712	987.459	0.4	Female	(75,80]	Unknown	Treatment-naive	11.9658	0	7.63e-16	1.72e-08	0.0342076	0	9.48e-13	5.96e-11	5.54e-08	1.02e-08	5.68e-16	6.66e-16	1.07e-15	0	1.27e-15	7.29e-16
P-0220	Patient0220	Small Cell Lung Cancer	Small Cell Lung Cancer	III	Biopsy/Paracentesis	Primary	FFPE	20	1968	1102.04	0.5	Male	(50,55]	Nonsmoker	Treatment-naive	0.315363	3.98e-12	10.1029	2.12253	0	0	0	0.0117564	0	0	0	0	0	0	0.447477	0
P-0221	Patient0221	Gastric Cancer	Gastric Adenocarcinoma	III	Surgery	Primary	FFPE	30	4986	1089.51	0.366667	Female	(60,65]	Unknown	Chemotherapy	2.22757	1.07e-13	4.75e-10	1.03961	0.277009	0	0	1.00071	0	6.4551	0	0	0	0	3.09e-14	0
P-0230	Patient0230	Uterine Corpus Endometrial Carcinoma	Uterine Endometrioid Carcinoma	I	Surgery	Primary	FFPE	60	5088	1111.77	1.33333	Female	(40,45]	Unknown	Treatment-naive	0.0684495	0	2.67e-05	9.32258	20.6089	0	1.41e-09	0	0	0	0	1.45e-05	0	0	0	0
P-0234	Patient0234	Soft Tissue Sarcoma	Myxoid Fibrosarcoma	III	Surgery	Primary	FFPE	80	4878	1246	0.7	Male	(40,45]	Unknown	Treatment-naive	12.4935	0	1.43e-15	0.132579	3.37392	0	0	1.04e-07	0	4.89e-08	0	0	0	2.55e-08	0	0
P-0238	Patient0238	Small Cell Lung Cancer	Small Cell Lung Cancer	II	Surgery	Primary	FFPE	50	5982	1194.55	0.466667	Male	(50,55]	Smoker	Treatment-naive	0.439957	6.23e-13	9.4198	2.76779	0	0	0	0.0123094	0	0	0	0	0	0	0.360138	0
P-0240	Patient0240	Intrahepatic Cholangiocarcinoma	Intrahepatic Cholangiocarcinoma	Unknown	Biopsy/Paracentesis	Primary	FFPE	30	1620	869	0.566667	Male	(55,60]	Unknown	Treatment-naive	10.2395	9.64e-17	0.00194236	1.89e-08	5.7586	0	0	5.7e-12	1.52e-09	0	0	0	1.63e-15	1.56e-10	0	0
P-0248	Patient0248	Breast Carcinoma	Breast Invasive Carcinoma	IV	Biopsy/Paracentesis	Metastasis	FFPE	50	1476	1178.52	0.5	Female	(55,60]	Unknown	Endocrinotherapy	0.123669	1.39139	2.15748	0.897578	8.83e-16	0	0	0.0642236	0	9.36566	0	0	0	0	0	0
P-0251	Patient0251	Ovarian Carcinoma	Clear Cell Ovarian Cancer	III	Surgery	Primary	FFPE	60	4692	985	0.6	Female	(20,25]	Unknown	Treatment-naive	3.01714	0	0	2.09851	1.06765	0	0	11.2101	0.309858	0	0	0.513413	5.24e-05	0	0.783297	0
P-0252	Patient0252	Esophageal Carcinoma	Esophageal Squamous Cell Carcinoma	III	Surgery	Primary	FFPE	50	4254	1630.25	0.366667	Male	(60,65]	Unknown	Treatment-naive	4.4266	1.23941	0.647123	2.379	0	0	0	2.30786	0	0	0	0	0	1.92e-14	0	0
P-0262	Patient0262	Lung Squamous Cell Carcinoma	Lung Squamous Cell Carcinoma	III	Surgery	Primary	FFPE	30	3234	1238.96	0.333333	Male	(60,65]	Unknown	Treatment-naive	2.4069	0.0389199	6.82452	1.57172	0	0	0	0.0253763	0	0	0	0	0	0	0.132561	0
P-0266	Patient0266	Lung Adenocarcinoma	Lung Adenocarcinoma	IV	Surgery	Metastasis	FFPE	20	3954	1544.03	0.6	Male	(80,85]	Unknown	Unknown	7.59e-15	4.30484	12.654	0.00010901	0.0401328	3.43e-14	0	0.00096796	0	0	4.05e-15	0	0	0	0	0
P-0272	Patient0272	Breast Carcinoma	Breast Invasive Carcinoma	IV	Biopsy/Paracentesis	Primary	FFPE	20	1788	1351.99	0.4	Female	(45,50]	Unknown	Chemotherapy;Endocrinotherapy	0.0561995	0.0239563	9.76029	0.180063	7.49e-16	0	0	0.979487	0	2.46e-08	0	0	0	0	0	0
P-0283	Patient0283	Esophageal Carcinoma	Esophageal Squamous Cell Carcinoma	III	Surgery	Primary	FFPE	40	4662	1007.81	0.3	Male	(55,60]	Unknown	Treatment-naive	1.04913	0.404107	3.16775	2.9982	0	0	0	2.38082	0	0	0	0	0	2.69e-14	0	0
P-0288	Patient0288	Intrahepatic Cholangiocarcinoma	Intrahepatic Cholangiocarcinoma	IV	Biopsy/Paracentesis	Metastasis	FFPE	20	6840	1266.31	0.5	Male	(45,50]	Unknown	Treatment-naive	15.0391	4.56e-16	0.00079907	1.94e-08	0.00110849	0	0	0.958958	1.47e-09	0	0	0	1.19e-15	1.62e-10	0	0
P-0289	Patient0289	Intrahepatic Cholangiocarcinoma	Intrahepatic Cholangiocarcinoma	I	Surgery	Primary	FFPE	70	4296	1437.63	0.7	Male	(35,40]	Unknown	Treatment-naive	12.7777	3.94e-16	7.16725	1.29e-08	0.00101747	0	0	2.05401	8.08e-10	0	0	0	5.63e-16	3.46e-09	0	0
P-0295	Patient0295	Non Small Cell Lung Cancer Other	Large Cell Lung Carcinoma	IV	Biopsy/Paracentesis	Metastasis	FFPE	80	1056	826	1.86667	Male	(50,55]	Unknown	Treatment-naive	2.31724	3.43052	41.6543	1.92827	0	0	0	5.66969	0	0	0	0	0	0	0	0
P-0297	Patient0297	Liver Hepatocellular Carcinoma	Liver Hepatocellular Carcinoma	IV	Surgery	Primary	FFPE	60	1608	961.496	1.9	Male	(55,60]	Unknown	Targeted_Therapy;Chemotherapy	1.4e-08	0	1.12011	10.1252	5.17e-15	0	0	0	0	1.28e-11	0	0	0	44.7547	2.53e-13	3.55e-10
P-0301	Patient0301	Lung Squamous Cell Carcinoma	Lung Squamous Cell Carcinoma	Unknown	Biopsy/Paracentesis	Primary	FFPE	20	418	1071	0.533333	Female	(75,80]	Smoker	Unknown	1.17752	0.809368	4.94628	5.1709	0	0	0	2.33892	0	0	0	0	0	0	0.557019	0
P-0304	Patient0304	Intrahepatic Cholangiocarcinoma	Intrahepatic Cholangiocarcinoma	Unknown	Biopsy/Paracentesis	Primary	FFPE	70	1080	1299	0.566667	Male	(65,70]	Unknown	Unknown	0.0238292	4.46e-16	16.2669	2.34e-08	0.00141174	0	0	4.38e-11	9.35e-10	0	0	0	2.70783	1.04e-09	0	0
P-0313	Patient0313	Lung Squamous Cell Carcinoma	Lung Squamous Cell Carcinoma	IV	Biopsy/Paracentesis	Metastasis	FFPE	20	200	1030.13	0.733333	Male	(55,60]	Unknown	Immunotherapy	4.35872	0.0313476	11.2909	2.4926	0	0	0	0.914038	0	0	0	0	0	0	0.912395	0
P-0319	Patient0319	Lung Squamous Cell Carcinoma	Lung Squamous Cell Carcinoma	II	Biopsy/Paracentesis	Primary	FFPE	40	1128	1461	0.466667	Male	(55,60]	Unknown	Chemotherapy;Other_Treatments	1.81165	1.74808	3.08903	3.1621	0	0	0	0.111188	0	0	0	0	0	0	0.0779516	0
P-0323	Patient0323	Liver Hepatocellular Carcinoma	Liver Hepatocellular Carcinoma	II	Surgery	Primary	FFPE	50	3840	981.068	0.366667	Male	(70,75]	Unknown	Treatment-naive	4.08e-09	0	0.613899	5.00796	2.29e-15	0	0	0	0	7.89e-12	0	0	0	5.37814	3.02e-13	3.16e-10
P-0324	Patient0324	Gastric Cancer	Gastric Adenocarcinoma	III-IV	Surgery	Primary	FFPE	20	1608	1493	0.5	Female	(75,80]	Unknown	Unknown	10.3149	1.91e-13	5.02e-10	1.95374	0.689379	0	0	2.82e-06	0	2.04194	0	0	0	0	1.82e-14	0
P-0325	Patient0325	Urothelial Carcinoma	Urothelial Carcinoma Other	I	Surgery	Primary	FFPE	60	1752	1316	0.333333	Female	(65,70]	Unknown	Treatment-naive	0.147687	2.07941	4.5767	9.3e-06	4.17e-14	0.257269	0	1.15161	0	0	0	5.92e-15	0	1.78732	0	0
P-0373	Patient0373	Non Small Cell Lung Cancer Other	Large Cell Lung Carcinoma	IV	Biopsy/Paracentesis	Metastasis	FFPE	20	3480	978.309	0.633333	Male	(60,65]	Unknown	Chemotherapy	0.396418	0.449534	9.31674	3.7818	0	0	0	0.0555136	0	0	0	0	0	0	0	0
P-0375	Patient0375	Esophageal Carcinoma	Esophageal Squamous Cell Carcinoma	III	Surgery	Primary	FFPE	60	4356	1197.84	0.433333	Male	(50,55]	Unknown	Chemotherapy	0.59293	0.293929	1.16818	5.15169	0	0	0	5.79327	0	0	0	0	0	1.98e-13	0	0
P-0376	Patient0376	Liver Hepatocellular Carcinoma	Liver Hepatocellular Carcinoma	III	Surgery	Metastasis	FFPE	80	5976	1463.24	0.333333	Male	(60,65]	Unknown	Treatment-naive	1.75416	0	1.34352	3.83642	3.42e-15	0	0	0	0	3.58e-12	0	0	0	0.0619518	1.92e-13	3.00395
P-0379	Patient0379	Lung Adenocarcinoma	Lung Adenocarcinoma	I	Surgery	Primary	FFPE	70	2292	1293.1	0.733333	Male	(70,75]	Nonsmoker	Treatment-naive	1.29e-14	1.38e-06	19.8304	0.00021633	2.16901	3.12e-14	0	0.0003339	0	0	6.87e-15	0	0	0	0	0
P-0386	Patient0386	Breast Carcinoma	Breast Invasive Carcinoma	IV	Biopsy/Paracentesis	Metastasis	FFPE	40	756	1092	0.966667	Female	(45,50]	Unknown	Radiation_Therapy;Targeted_Therapy;Chemotherapy;Endocrinotherapy	0.369481	10.305	0.0873097	1.09538	1.86e-15	0	0	16.1428	0	3.66e-08	0	0	0	0	0	0
P-0387	Patient0387	Ovarian Carcinoma	High-Grade Serous Ovarian Cancer	IV	Biopsy/Paracentesis	Primary	FFPE	60	1056	1575.46	0.433333	Female	(50,55]	Unknown	Chemotherapy	0.736652	0	0	5.58571	1.2098	0	0	0.241067	0.633656	0	0	1.49136	5.69e-05	0	2.1017	0
P-0393	Patient0393	Colorectal Carcinoma	Colorectal Adenocarcinoma	II	Surgery	Primary	FFPE	70	2544	1020.66	1.16667	Female	(65,70]	Unknown	Treatment-naive	14.1541	0	1.75e-15	2.89e-08	3.57945	0	3.51e-12	2.37e-11	4.1e-08	1.47e-08	6.09e-16	9.78e-16	5.26641	0	9.14e-16	7.51e-16
P-0395	Patient0395	Small Cell Lung Cancer	Small Cell Lung Cancer	III	Surgery	Primary	FFPE	70	6480	1249.53	0.433333	Male	(50,55]	Nonsmoker	Treatment-naive	1.1945	1.79e-12	5.27128	3.3341	0	0	0	1.00452	0	0	0	0	0	0	0.195587	0
P-0400	Patient0400	Thymic Tumor	Thymic Carcinoma	IV	Biopsy/Paracentesis	Metastasis	FFPE	20	930	1099.08	0.466667	Female	(40,45]	Unknown	Unknown	6.4888	1.95468	0	4.55652	0	0	0	1.51e-07	0	0	0	5.57e-06	0	0	0	0
P-0402	Patient0402	Colorectal Carcinoma	Colorectal Adenocarcinoma	IV	Surgery	Metastasis	FFPE	20	3906	992	4.66667	Female	(70,75]	Unknown	Treatment-naive	47.7056	0	1.15e-15	1.39e-08	68.2944	0	1.96e-12	5.7e-12	3.9e-08	2.14e-08	4.71e-16	7.05e-16	7.89e-16	0	1.35e-15	4.24e-16
P-0407	Patient0407	Lung Adenocarcinoma	Lung Adenocarcinoma	I	Surgery	Primary	FFPE	60	5472	1399.05	0.333333	Female	(50,55]	Nonsmoker	Treatment-naive	4.12e-15	2.36643	3.88914	0.00011212	0.0157354	4.26e-14	0	3.72858	0	0	4.75e-15	0	0	0	0	0
P-0410	Patient0410	Lung Adenocarcinoma	Lung Adenocarcinoma	III	Surgery	Primary	FFPE	50	5076	1739.83	0.566667	Male	(60,65]	Nonsmoker	Treatment-naive	3.36e-14	9.37e-07	16.3861	0.00011948	0.613565	7.98e-15	0	0.00023444	0	0	7.15e-15	0	0	0	0	0
P-0411	Patient0411	Esophageal Carcinoma	Esophageal Squamous Cell Carcinoma	III	Surgery	Primary	FFPE	70	4032	1476.53	0.4	Female	(65,70]	Unknown	Treatment-naive	4.34072	3.48835	0.490342	1.1309	0	0	0	2.54969	0	0	0	0	0	3.67e-15	0	0
P-0420	Patient0420	Lung Adenocarcinoma	Lung Adenocarcinoma	I	Surgery	Primary	FFPE	30	523	366	0.7	Male	(55,60]	Smoker	Treatment-naive	1.34e-14	2.44e-06	11.3422	0.00018492	4.53238	1.75e-14	0	2.12524	0	0	6.7e-15	0	0	0	0	0
P-0422	Patient0422	Lung Adenocarcinoma	Lung Adenocarcinoma	I	Surgery	Primary	FFPE	40	2340	1268	1.56667	Male	(45,50]	Smoker	Treatment-naive	1.33e-14	8.1887	39.1791	0.00018145	0.0684718	2e-14	0	1.56351	0	0	8.11e-15	0	0	0	0	0
P-0425	Patient0425	Soft Tissue Sarcoma	Myxoid Fibrosarcoma	I	Surgery	Primary	FFPE	80	2628	1106	0.533333	Female	(65,70]	Unknown	Treatment-naive	8.75463	0	5.64e-15	6.17388	4.07149	0	0	1.35e-07	0	1.92e-07	0	0	0	9.62e-08	0	0
P-0433	Patient0433	Head and Neck Carcinoma	Head and Neck Carcinoma Other	IV	Biopsy/Paracentesis	Metastasis	FFPE	20	2028	1255	0.466667	Male	(40,45]	Smoker	Treatment-naive	0.57294	0	2.65657	0	1.53e-06	3.12e-05	0	8.77018	0.00028306	0	0	0	0	0	0	0
P-0443	Patient0443	Lung Squamous Cell Carcinoma	Lung Squamous Cell Carcinoma	III	Biopsy/Paracentesis	Primary	FFPE	30	124	968	0.4	Male	(80,85]	Nonsmoker	Chemotherapy	1.67262	0.0278588	2.84068	5.42431	0	0	0	0.878953	0	0	0	0	0	0	0.15558	0
P-0444	Patient0444	Lung Adenocarcinoma	Lung Adenocarcinoma	IV	Surgery	Metastasis	FFPE	20	4404	1013	0.333333	Male	(50,55]	Nonsmoker	Radiation_Therapy;Chemotherapy	1.88e-14	7.25e-07	5.34286	5.50287	0.154201	2.59e-14	0	6.89e-05	0	0	2.54e-15	0	0	0	0	0
P-0448	Patient0448	Gastrointestinal Neuroendocrine Tumor	Gallbladder Neuroendocrine Tumor	II	Surgery	Primary	FFPE	70	4848	611	0.4	Male	(40,45]	Unknown	Treatment-naive	0.193903	5.83151	0	0	0	0.00021536	0	0	0	0	1.06301	3.91136	0	0	0	0
P-0458	Patient0458	Colorectal Carcinoma	Colorectal Adenocarcinoma	IV	Biopsy/Paracentesis	Metastasis	FFPE	30	1170	1238	0.6	Female	(55,60]	Unknown	Chemotherapy	14.971	0	1.4e-15	1.85e-08	0.0289727	0	3.11e-12	2.96e-12	3.33e-08	2.36e-08	8.44e-16	4.68e-16	1.08e-15	0	1.12e-15	3.7e-16
P-0465	Patient0465	Liver Hepatocellular Carcinoma	Liver Hepatocellular Carcinoma	III	Surgery	Primary	FFPE	70	3852	1064	0.5	Male	(65,70]	Unknown	Treatment-naive	1.7e-08	0	2.36841	3.36658	5e-15	0	0	0	0	1.83e-12	0	0	0	0.0719134	7.19309	1.6e-10
P-0466	Patient0466	Gastric Cancer	Gastric Adenocarcinoma	Unknown	Biopsy/Paracentesis	Primary	FFPE	20	1074	1380	0.966667	Female	(65,70]	Unknown	Unknown	9.89639	2.57e-14	3.65e-10	1.29346	16.6978	0	0	2.35e-06	0	0.112313	0	0	0	0	1.19e-14	0
P-0469	Patient0469	Colorectal Carcinoma	Colorectal Adenocarcinoma	IV	Surgery	Metastasis	FFPE	20	2868	1174	2.7	Male	(45,50]	Unknown	Radiation_Therapy	3.03419	0	1.65e-15	1.92e-08	11.2038	0	9.7e-13	8.22e-12	16.4315	3.37602	5.07e-16	1.09e-15	1.05e-15	0	2.08e-15	14.9546
P-0472	Patient0472	Gastric Cancer	Gastric Adenocarcinoma	III	Surgery	Primary	FFPE	80	5304	1328	0.6	Female	(75,80]	Unknown	Treatment-naive	6.15118	4.93e-14	4.03e-10	2.94836	1.16171	0	0	1.38e-06	0	5.73874	0	0	0	0	7.36e-15	0
P-0482	Patient0482	Colorectal Carcinoma	Colorectal Adenocarcinoma	IV	Surgery	Primary	FFPE	70	5304	1383	5.33333	Male	(45,50]	Unknown	Treatment-naive	19.4267	0	1.08e-15	6.63776	0.0258519	0	144.897	3.81e-11	1.01306	2.18e-08	4.45e-16	4.33e-16	1.4e-15	0	6.46e-16	6e-16
P-0490	Patient0490	Lung Squamous Cell Carcinoma	Lung Squamous Cell Carcinoma	III	Surgery	Primary	FFPE	40	3624	815	1	Male	(45,50]	Unknown	Chemotherapy	2.99668	3.45222	17.3617	5.82327	0	0	0	0.683024	0	0	0	0	0	0	0.683072	0
P-0492	Patient0492	Small Cell Lung Cancer	Small Cell Lung Cancer	II	Biopsy/Paracentesis	Primary	FFPE	30	354	1099	0.366667	Male	(25,30]	Smoker	Treatment-naive	1.22192	3.09e-12	7.14904	2.34323	0	0	0	0.0109769	0	0	0	0	0	0	0.274826	0
P-0496	Patient0496	Colorectal Carcinoma	Colorectal Adenocarcinoma	II	Surgery	Primary	FFPE	50	5148	1004	4.13333	Male	(50,55]	Unknown	Treatment-naive	12.0599	0	1.3e-15	1.97e-08	0.844678	0	9.42802	6.19e-12	28.6674	2.99e-08	4.68e-16	9.47e-16	8.98e-16	0	1.39e-15	5.14e-16
P-0507	Patient0507	Colorectal Carcinoma	Colorectal Adenocarcinoma	II	Surgery	Primary	FFPE	70	5700	1420	5.1	Female	(45,50]	Unknown	Treatment-naive	14.8889	0	1.49e-15	2.02e-08	55.1111	0	9.53e-13	3.81e-12	3.89e-08	1.55e-08	5.87e-16	1.02e-15	1.22e-15	0	1.11e-15	7.22e-16
P-0514	Patient0514	Extrahepatic Cholangiocarcinoma	Perihilar Cholangiocarcinoma	II	Surgery	Primary	FFPE	50	5472	873	1.1	Male	(35,40]	Unknown	Treatment-naive	0.0771983	5.42e-07	2.01e-10	0.0010368	11.2726	1.24e-14	0	2.31e-05	6.62827	1.56e-10	0	0	0	1.02083	5.37e-17	0
P-0517	Patient0517	Gallbladder Carcinoma	Gallbladder Adenocarcinoma	IV	Surgery	Primary	FFPE	20	4452	1394	0.433333	Male	(55,60]	Unknown	Treatment-naive	2.08314	5.05535	1.35e-07	0.250104	2.46e-10	0	1.75e-09	4.61141	0	0	0	4.98e-16	0	0	0	0
P-0526	Patient0526	Liver Hepatocellular Carcinoma	Liver Hepatocellular Carcinoma	III	Surgery	Primary	FFPE	20	3216	1698	0.433333	Male	(60,65]	Unknown	Treatment-naive	2.74377	0	7.72979	3.44893	3.8e-15	0	0	0	0	7.1e-12	0	0	0	0.0775086	3.39e-13	1.42e-10
P-0532	Patient0532	Lung Adenocarcinoma	Lung Adenocarcinoma	IV	Biopsy/Paracentesis	Primary	FFPE	30	354	1364	0.9	Male	(65,70]	Smoker	Chemotherapy	1.54e-14	4.4e-06	12.4478	0.00017794	13.5518	5.4e-14	0	0.00027807	0	0	8.04e-15	0	0	0	0	0
P-0533	Patient0533	Esophageal Carcinoma	Esophageal Squamous Cell Carcinoma	IV	Surgery	Metastasis	FFPE	30	6840	620	1.06667	Male	(60,65]	Unknown	Chemotherapy	7.86865	5.52725	0.830631	6.77104	0	0	0	13.0024	0	0	0	0	0	4.83e-14	0	0
P-0534	Patient0534	Lung Adenocarcinoma	Lung Adenocarcinoma	IV	Biopsy/Paracentesis	Metastasis	FFPE	20	1164	1185	0.4	Male	(55,60]	Unknown	Radiation_Therapy;Chemotherapy	1.28e-14	4.83e-06	3.07371	8.88717	0.038688	5.61e-14	0	0.00043152	0	0	2.89e-15	0	0	0	0	0
P-0536	Patient0536	Lung Squamous Cell Carcinoma	Lung Squamous Cell Carcinoma	IV	Biopsy/Paracentesis	Primary	FFPE	30	2004	1293	0.366667	Male	(55,60]	Smoker	Treatment-naive	3.5116	2.48689	3.20193	0.807945	0	0	0	0.89715	0	0	0	0	0	0	0.0944735	0
P-0540	Patient0540	Lung Squamous Cell Carcinoma	Lung Squamous Cell Carcinoma	IV	Surgery	Metastasis	FFPE	20	7080	1729	0.7	Male	(60,65]	Unknown	Chemotherapy	0.599879	0.327398	16.3757	3.21639	0	0	0	2.45886	0	0	0	0	0	0	1.0218	0
P-0541	Patient0541	Lung Adenocarcinoma	Lung Adenocarcinoma	III	Surgery	Primary	FFPE	60	3888	1382	1.36667	Male	(45,50]	Nonsmoker	Treatment-naive	2.73e-14	3.66064	37.1301	0.00012748	0.207682	1.87e-14	0	0.00147023	0	0	7.68e-15	0	0	0	0	0
P-0543	Patient0543	Esophageal Carcinoma	Esophageal Squamous Cell Carcinoma	Unknown	Biopsy/Paracentesis	Primary	FFPE	20	407	1472	0.4	Female	(65,70]	Unknown	Unknown	2.94465	2.09795	0.440634	5.23805	0	0	0	0.278716	0	0	0	0	0	7.89e-14	0	0
P-0544	Patient0544	Colorectal Carcinoma	Colorectal Adenocarcinoma	III	Surgery	Primary	FFPE	20	3252	1000	0.366667	Male	(50,55]	Unknown	Treatment-naive	7.67879	0	2.05e-15	3.29286	0.0283533	0	3.7e-13	7.22e-11	3.06e-08	6.19e-09	1.15e-15	4.91e-16	2.5e-16	0	1.7e-15	2.03e-16
P-0545	Patient0545	Extrahepatic Cholangiocarcinoma	Extrahepatic Cholangiocarcinoma	II	Surgery	Primary	FFPE	30	3828	1127	0.366667	Female	(65,70]	Unknown	Treatment-naive	3.0624	7.29e-06	1.34e-10	0.00098919	6.53e-06	1.39707	0	0.00016696	1.38e-11	1.22875	0	0	0	4.31061	3.52e-17	0
P-0567	Patient0567	Lung Squamous Cell Carcinoma	Lung Squamous Cell Carcinoma	III	Surgery	Primary	FFPE	40	756	783	0.666667	Male	(55,60]	Smoker	Treatment-naive	5.38116	1.78806	7.39329	3.71124	0	0	0	2.37723	0	0	0	0	0	0	0.349029	0
P-0569	Patient0569	Liver Hepatocellular Carcinoma	Liver Hepatocellular Carcinoma	II	Surgery	Primary	FFPE	60	3948	307	0.333333	Male	(60,65]	Unknown	Treatment-naive	1.18e-08	0	2.48511	3.79696	5.63231	0	0	0	0	4.23e-12	0	0	0	0.0856257	2.88e-13	1.93e-10
P-0578	Patient0578	Extrahepatic Cholangiocarcinoma	Perihilar Cholangiocarcinoma	II	Surgery	Primary	FFPE	20	4092	902	0.4	Male	(50,55]	Unknown	Treatment-naive	0.0329764	1.44023	2.29e-10	0.00124847	1.53e-06	1.47e-14	0	6.61228	1.18e-11	4.07e-11	0	0	0	2.91327	1.14e-16	0
P-0579	Patient0579	Liver Hepatocellular Carcinoma	Liver Hepatocellular Carcinoma	III	Surgery	Primary	FFPE	70	10800	874	1.1	Male	(70,75]	Unknown	Treatment-naive	9.81e-09	0	5.00702	3.00633	2.37e-15	0	0	0	0	6.22e-12	0	0	0	26.9866	3.13e-13	1.52e-10
P-0581	Patient0581	Colorectal Carcinoma	Colorectal Adenocarcinoma	IV	Surgery	Metastasis	FFPE	20	5580	1028	0.466667	Female	(55,60]	Unknown	Chemotherapy	2.26935	0	2.3e-15	6.80678	0.0237793	0	7.76e-13	0.996491	3.9036	9.31e-09	1.06e-15	5.77e-16	2.74e-16	0	2.36e-15	2.02e-16
P-0582	Patient0582	Breast Carcinoma	Breast Invasive Carcinoma	IV	Biopsy/Paracentesis	Metastasis	FFPE	50	1440	1230	1.2	Female	(40,45]	Unknown	Targeted_Therapy;Chemotherapy;Endocrinotherapy	4.07169	11.5718	3.26145	0.624201	5.56e-15	0	0	18.4709	0	3.54e-08	0	0	0	0	0	0
P-0588	Patient0588	Lung Adenocarcinoma	Lung Adenocarcinoma	IV	Biopsy/Paracentesis	Recurrent	FFPE	50	457	1183	0.433333	Female	(50,55]	Unknown	Radiation_Therapy;Targeted_Therapy;Chemotherapy	1.94e-14	1.36e-05	2.94561	2.46947	3.21315	3.57e-14	0	6.37176	0	0	7.55e-15	0	0	0	0	0
P-0590	Patient0590	Lung Adenocarcinoma	Lung Adenocarcinoma	III	Surgery	Primary	FFPE	60	4956	1233	0.666667	Male	(55,60]	Unknown	Treatment-naive	4.16e-15	9.93e-07	18.9845	6.02e-05	0.0146102	4.63e-15	0	0.00078472	0	0	5.62e-15	0	0	0	0	0
P-0594	Patient0594	Soft Tissue Sarcoma	Soft Tissue Sarcoma Other	Unknown	Surgery	Primary	FFPE	40	5208	1222	0.466667	Male	(40,45]	Unknown	Treatment-naive	3.29966	0	3.77e-15	1.86125	9.83908	0	0	3.57e-07	0	2.55e-07	0	0	0	7.66e-08	0	0
P-0596	Patient0596	Gastric Cancer	Gastric Adenocarcinoma	III	Surgery	Primary	FFPE	80	3672	1287	0.366667	Female	(75,80]	Unknown	Treatment-naive	6.98422	2.37e-13	3.98e-10	1.69461	0.64828	0	0	3.18e-06	0	1.67289	0	0	0	0	6.83e-15	0
P-0604	Patient0604	Intrahepatic Cholangiocarcinoma	Intrahepatic Cholangiocarcinoma	Unknown	Surgery	Primary	FFPE	40	2904	979	0.5	Male	(70,75]	Unknown	Treatment-naive	0.0171765	1.29e-15	4.49927	8.4e-09	7.68828	0	0	1.79527	6.99e-10	0	0	0	9.68e-16	4.78e-10	0	0
P-0608	Patient0608	Liver Hepatocellular Carcinoma	Liver Hepatocellular Carcinoma	II	Surgery	Primary	FFPE	60	4668	607	0.6	Male	(55,60]	Unknown	Treatment-naive	6.07e-09	0	7.78614	6.62196	2.5e-15	0	0	0	0	5.74e-12	0	0	0	1.5919	2.11e-13	2.22e-10
P-0610	Patient0610	Colorectal Carcinoma	Colorectal Adenocarcinoma	IV	Surgery	Metastasis	FFPE	50	4836	976	0.4	Female	(65,70]	Unknown	Treatment-naive	10.2828	0	2.14e-15	2.23e-08	0.0307409	0	1.05e-12	3.08e-11	4.83e-08	1.68642	1.07e-15	9.28e-16	5.84e-16	0	2.24e-15	3.63e-16
P-0621	Patient0621	Gallbladder Carcinoma	Gallbladder Adenocarcinoma	II	Surgery	Primary	FFPE	80	4560	1220	0.433333	Male	(60,65]	Unknown	Treatment-naive	0.27365	4.85927	1.7e-07	3.07374	1.69e-10	0	2e-09	4.79334	0	0	0	1.06e-15	0	0	0	0
P-0630	Patient0630	Liver Hepatocellular Carcinoma	Liver Hepatocellular Carcinoma	IV	Biopsy/Paracentesis	Metastasis	FFPE	30	3552	615	0.5	Male	(55,60]	Unknown	Treatment-naive	5.01e-09	0	3.48827	6.55344	1.21e-15	0	0	0	0	4.15e-12	0	0	0	6.9583	3.46e-13	1.37e-10
P-0641	Patient0641	Lung Adenocarcinoma	Lung Adenocarcinoma	IV	Biopsy/Paracentesis	Primary	FFPE	60	377	946	0.433333	Male	(55,60]	Unknown	Radiation_Therapy;Chemotherapy	2.17e-14	1.5e-06	11.8444	0.00014492	0.1552	5.07e-14	0	0.00029046	0	0	4.62e-15	0	0	0	0	0
P-0645	Patient0645	Lung Adenocarcinoma	Lung Adenocarcinoma	I	Surgery	Primary	FFPE	50	6360	805	0.4	Female	(75,80]	Nonsmoker	Treatment-naive	1.18e-14	6.73e-07	9.87881	0.00022699	1.11929	8.23e-15	0	0.00167711	0	0	9.23e-15	0	0	0	0	0
P-0656	Patient0656	Colorectal Carcinoma	Colorectal Adenocarcinoma	III	Surgery	Primary	FFPE	40	4752	1318	4.03333	Male	(45,50]	Unknown	Treatment-naive	12.4127	0	1.32e-15	1.99e-08	52.7276	0	2.45e-12	1.73e-11	4.45e-08	1.82e-08	7.19e-16	1.02e-15	12.8596	0	1.31e-15	6.53e-16
P-0659	Patient0659	Liver Hepatocellular Carcinoma	Liver Hepatocellular Carcinoma	IV	Biopsy/Paracentesis	Primary	FFPE	20	391	1235	0.433333	Male	(50,55]	Unknown	Chemotherapy;Other_Treatments	1.7e-08	0	1.51152	9.29943	4.28e-15	0	0	0	0	6.22e-12	0	0	0	0.189053	2.89e-13	3.13e-10
P-0671	Patient0671	Intrahepatic Cholangiocarcinoma	Intrahepatic Cholangiocarcinoma	I	Surgery	Primary	FFPE	60	5340	986	0.3	Male	(50,55]	Unknown	Treatment-naive	0.0101522	3.57e-16	0.00123369	9.98787	0.00074743	0	0	3.9e-11	1.49e-09	0	0	0	1.19e-15	4.61e-09	0	0
P-0672	Patient0672	Extrahepatic Cholangiocarcinoma	Extrahepatic Cholangiocarcinoma	I	Surgery	Primary	FFPE	60	5640	856	0.466667	Female	(55,60]	Unknown	Treatment-naive	10.914	5.85e-07	3.57e-10	2.0858	7.44e-06	1.51e-14	0	0.00015424	3.49e-11	1.01e-10	0	0	0	2.09e-10	2.02e-16	0
P-0676	Patient0676	Lung Squamous Cell Carcinoma	Lung Squamous Cell Carcinoma	II	Surgery	Primary	FFPE	40	4692	1231	0.5	Male	(50,55]	Nonsmoker	Treatment-naive	2.29919	2.95503	6.52951	1.97336	0	0	0	0.0888746	0	0	0	0	0	0	0.154036	0
P-0680	Patient0680	Lung Adenocarcinoma	Lung Adenocarcinoma	IV	Biopsy/Paracentesis	Primary	FFPE	70	2004	1367	0.533333	Female	(75,80]	Nonsmoker	Treatment-naive	2.23e-14	2.97e-06	5.98981	0.0001841	2.32868	2.7e-14	0	5.68133	0	0	6.19e-15	0	0	0	0	0
P-0687	Patient0687	Colorectal Carcinoma	Colorectal Adenocarcinoma	II	Surgery	Primary	FFPE	40	4068	1136	1.76667	Male	(50,55]	Unknown	Treatment-naive	12.4553	0	6.04e-16	9.84e-09	24.2999	0	2.28e-12	1.53e-11	4.38e-08	3.24485	5.23e-16	6.18e-16	4.08e-16	0	8.48e-16	2.6e-16
P-0693	Patient0693	Lung Squamous Cell Carcinoma	Lung Squamous Cell Carcinoma	III	Biopsy/Paracentesis	Primary	FFPE	20	371	1131	0.5	Male	(55,60]	Nonsmoker	Treatment-naive	3.43413	0.0258423	9.25959	1.40641	0	0	0	0.0531136	0	0	0	0	0	0	0.820915	0
P-0695	Patient0695	Esophageal Carcinoma	Esophageal Squamous Cell Carcinoma	II	Surgery	Primary	FFPE	70	4020	1446	0.4	Female	(65,70]	Unknown	Treatment-naive	4.9474	0.0554562	0.979714	3.20247	0	0	0	3.81496	0	0	0	0	0	1.46e-13	0	0
P-0698	Patient0698	Gallbladder Carcinoma	Gallbladder Adenocarcinoma	III	Surgery	Primary	FFPE	30	2748	1196	1.26667	Female	(60,65]	Unknown	Treatment-naive	1.68943	9.06698	4.1617	2.92121	2.65e-10	0	3.07857	18.0821	0	0	0	5.84e-16	0	0	0	0
P-0700	Patient0700	Colorectal Carcinoma	Colorectal Adenocarcinoma	IV	Surgery	Primary	FFPE	30	5028	1076	17.4333	Male	(50,55]	Unknown	Treatment-naive	3.70755	0	1.13e-15	4.67845	0.0300126	0	498.916	1.18e-11	51.6683	1.64e-08	6.63e-16	7.57e-16	1.02e-15	0	1.45e-15	5.11e-16
P-0702	Patient0702	Gastric Cancer	Gastric Adenocarcinoma	IV	Biopsy/Paracentesis	Metastasis	FFPE	30	132	438	4.06667	Male	(45,50]	Unknown	Targeted_Therapy;Chemotherapy	30.6386	1.05e-13	4.92e-10	3.65184	64.3387	0	0	1.88026	0	0.490614	0	0	0	0	1.38e-14	0
P-0704	Patient0704	Small Cell Lung Cancer	Small Cell Lung Cancer	III	Biopsy/Paracentesis	Metastasis	FFPE	40	4764	1378	0.366667	Male	(55,60]	Smoker	Treatment-naive	0.298636	4.29e-12	8.30911	1.84688	0	0	0	0.0143888	0	0	0	0	0	0	0.530986	0
P-0713	Patient0713	Esophageal Carcinoma	Esophageal Carcinoma Other	III	Surgery	Primary	FFPE	40	3336	1141	0.766667	Male	(70,75]	Unknown	Treatment-naive	3.05476	3.92104	1.47873	2.50517	0	0	0	11.0403	0	0	0	0	0	5.91e-15	0	0
P-0737	Patient0737	Lung Squamous Cell Carcinoma	Lung Squamous Cell Carcinoma	Unknown	Biopsy/Paracentesis	Primary	FFPE	20	88	364	0.733333	Male	(65,70]	Smoker	Treatment-naive	5.09247	3.70845	4.9878	0.866944	0	0	0	6.18969	0	0	0	0	0	0	0.154647	0
P-0741	Patient0741	Colorectal Carcinoma	Colorectal Adenocarcinoma	II	Surgery	Primary	FFPE	70	5448	1282	0.366667	Male	(50,55]	Unknown	Treatment-naive	9.97666	0	1.35e-15	3.41e-08	0.0233402	0	3.56e-12	3.01e-12	1.77e-08	3.25e-08	2.56e-16	4.88e-16	4.91e-16	0	1.45e-15	2.35e-16
P-0743	Patient0743	Colorectal Carcinoma	Colorectal Adenocarcinoma	II	Surgery	Primary	FFPE	30	4176	1076	2.63333	Female	(55,60]	Unknown	Treatment-naive	4.54319	0	6.14e-16	1.68e-08	37.4568	0	1.58e-12	8.77e-12	4.35e-08	2.46e-08	1.92e-16	1.01e-15	1.75e-15	0	4.23e-16	7.39e-16
P-0752	Patient0752	Gastric Cancer	Gastric Adenocarcinoma	II	Surgery	Primary	FFPE	20	2280	1148	0.433333	Female	(65,70]	Unknown	Treatment-naive	5.15125	1.45e-14	4.36e-10	5.17515	0.863232	0	0	1.09e-06	0	1.81037	0	0	0	0	8.94e-15	0
P-0754	Patient0754	Extrahepatic Cholangiocarcinoma	Extrahepatic Cholangiocarcinoma	I	Surgery	Primary	FFPE	70	2988	1048	0.766667	Male	(50,55]	Unknown	Treatment-naive	0.051995	5.02e-07	3.73e-10	4.60287	2.53e-06	2.22e-14	0	0.00104915	1.49e-11	1.66e-10	0	0	0	21.3441	1.57e-16	0
P-0767	Patient0767	Colorectal Carcinoma	Colorectal Adenocarcinoma	I	Surgery	Primary	FFPE	70	3372	795	0.466667	Male	(35,40]	Unknown	Treatment-naive	2.17089	0	2.57e-15	6.00161	4.87285	0	2.48e-12	0.95464	3.33e-08	1.61e-08	3.3e-16	1.18e-15	1.25e-15	0	1.89e-15	5.97e-16
P-0775	Patient0775	Lung Adenocarcinoma	Lung Adenocarcinoma	I	Surgery	Primary	FFPE	70	3324	921	1.2	Male	(65,70]	Unknown	Treatment-naive	1.26e-14	2.91e-05	33.3091	0.00011178	1.68807	3.66e-14	0	0.00268871	0	0	8.03e-15	0	0	0	0	0
P-0790	Patient0790	Gastric Cancer	Gastric Adenocarcinoma	III	Surgery	Primary	FFPE	60	4668	818	0.366667	Male	(55,60]	Unknown	Treatment-naive	4.68524	1.82e-14	2.23e-10	3.93134	0.740058	0	0	4.16e-07	0	1.64336	0	0	0	0	2.3e-15	0
P-0807	Patient0807	Intrahepatic Cholangiocarcinoma	Liver Hepatocellular Carcinoma plus Intrahepatic Cholangiocarcinoma	I	Surgery	Primary	FFPE	70	4584	1070	0.3	Male	(50,55]	Unknown	Treatment-naive	0.0227976	1.45e-16	0.00105432	9.9747	0.00145061	0	0	3.11e-11	7.56e-10	0	0	0	1.22e-15	6.75e-10	0	0
P-0808	Patient0808	Lung Squamous Cell Carcinoma	Lung Squamous Cell Carcinoma	Unknown	Biopsy/Paracentesis	Primary	FFPE	50	1296	1055	0.466667	Male	(65,70]	Smoker	Unknown	0.77262	0.0698138	8.03501	5.80068	0	0	0	0.197448	0	0	0	0	0	0	0.124421	0
P-0811	Patient0811	Colorectal Carcinoma	Colorectal Adenocarcinoma	II	Surgery	Primary	FFPE	40	4668	531	0.433333	Male	(40,45]	Unknown	Treatment-naive	9.08735	0	2.05e-15	2.89199	0.0206656	0	4.74e-12	6.73e-11	2.9e-08	8.7e-09	1.5e-15	7.12e-16	2.79e-16	0	2.03e-15	3.16e-16
P-0815	Patient0815	Colorectal Carcinoma	Colorectal Adenocarcinoma	II	Surgery	Primary	FFPE	20	5280	1324	10.9333	Male	(50,55]	Unknown	Treatment-naive	25.0821	0	1.18e-15	2.16e-08	0.0327634	0	322.885	1.39e-11	3.78e-08	1.54e-08	6.97e-16	7.57e-16	9.82e-16	0	1.31e-15	4.74e-16
P-0818	Patient0818	Lung Adenocarcinoma	Lung Adenocarcinoma	III	Biopsy/Paracentesis	Metastasis	FFPE	20	232	1308	0.433333	Male	(60,65]	Unknown	Treatment-naive	2.21e-14	2.75e-06	9.75265	8.96e-05	2.28071	2.11e-14	0	0.966552	0	0	5.44e-15	0	0	0	0	0
P-0821	Patient0821	Small Cell Lung Cancer	Small Cell Lung Cancer	III	Biopsy/Paracentesis	Primary	FFPE	30	960	1087	0.4	Female	(50,55]	Unknown	Chemotherapy	0.93398	4.41e-12	7.82445	0.853136	0	0	0	0.868712	0	0	0	0	0	0	0.519717	0
P-0829	Patient0829	Intrahepatic Cholangiocarcinoma	Intrahepatic Cholangiocarcinoma	IV	Biopsy/Paracentesis	Primary	FFPE	20	83	898	0.433333	Female	(50,55]	Unknown	Treatment-naive	11.9977	7.01e-17	0.00153456	1.74e-08	0.00077566	0	0	3.75e-10	1.03e-09	0	0	0	6.17e-16	3.1e-10	0	0
P-0832	Patient0832	Intrahepatic Cholangiocarcinoma	Liver Hepatocellular Carcinoma plus Intrahepatic Cholangiocarcinoma	II	Surgery	Primary	FFPE	40	2712	1093	0.4	Male	(65,70]	Unknown	Treatment-naive	0.0114944	9.93e-17	0.0009664	8.29251	0.00067547	0	0	2.37e-11	3.69435	0	0	0	8.35e-16	3.88e-09	0	0
P-0837	Patient0837	Gallbladder Carcinoma	Gallbladder Adenocarcinoma	III	Surgery	Primary	FFPE	50	4536	1127	0.533333	Female	(45,50]	Unknown	Treatment-naive	4.52884	5.40914	1.35e-07	0.356635	3.08e-10	0	4.22e-09	4.70539	0	0	0	7.24e-16	0	0	0	0
P-0845	Patient0845	Colorectal Carcinoma	Colorectal Adenocarcinoma	II	Surgery	Primary	FFPE	60	6360	917	1.66667	Male	(35,40]	Unknown	Treatment-naive	7.03875	0	1.62e-15	2.51e-08	21.9613	0	1.54e-12	1.53e-11	4.54e-08	2.82e-08	4e-16	1.06e-15	2.15e-15	0	1.09e-15	8.87e-16
P-0848	Patient0848	Liver Hepatocellular Carcinoma	Liver Hepatocellular Carcinoma	Unknown	Biopsy/Paracentesis	Primary	FFPE	60	1548	1011	0.333333	Male	(50,55]	Unknown	Unknown	2.09e-08	0	5.68806	5.02181	5.08e-15	0	0	0	0	3.89e-12	0	0	0	0.290127	2e-13	2.95e-10
P-0849	Patient0849	Lung Squamous Cell Carcinoma	Lung Squamous Cell Carcinoma	IV	Biopsy/Paracentesis	Primary	FFPE	20	474	1167	0.366667	Male	(45,50]	Unknown	Chemotherapy	1.17402	1.58431	6.79223	0.832992	0	0	0	0.0719671	0	0	0	0	0	0	0.544479	0
P-0851	Patient0851	Urothelial Carcinoma	Urothelial Carcinoma Other	Unknown	Surgery	Primary	FFPE	60	954	596	1.96667	Male	(75,80]	Unknown	Treatment-naive	19.2728	19.1621	0.00051544	7.30444	3.1e-14	3.75122	0	5.50737	0	0	0	3e-15	0	0.00156643	0	0
P-0854	Patient0854	Gastric Cancer	Gastric Adenocarcinoma	III	Surgery	Primary	FFPE	60	5172	388	2.83333	Male	(80,85]	Unknown	Treatment-naive	30.0954	1.97e-14	3.59e-10	0.598989	23.2484	0	0	8.38e-07	0	0.0572481	0	0	0	0	1.01e-14	0
P-0857	Patient0857	Intrahepatic Cholangiocarcinoma	Intrahepatic Cholangiocarcinoma	III	Biopsy/Paracentesis	Primary	FFPE	20	271	1413	1.96667	Male	(50,55]	Unknown	Unknown	13.5441	9.81e-17	0.00125057	1.78e-08	30.4547	0	0	1.97e-11	1.42e-09	0	0	0	1.53e-15	9.34e-09	0	0
P-0860	Patient0860	Lung Squamous Cell Carcinoma	Lung Squamous Cell Carcinoma	Unknown	Biopsy/Paracentesis	Primary	FFPE	70	1824	859	0.666667	Female	(45,50]	Unknown	Treatment-naive	0.79199	10.9665	1.84007	0.232038	0	0	0	7.11072	0	0	0	0	0	0	0.0586353	0
P-0863	Patient0863	Lung Adenocarcinoma	Lung Adenocarcinoma	III	Biopsy/Paracentesis	Primary	FFPE	20	344	1194	0.933333	Male	(45,50]	Nonsmoker	Treatment-naive	1.18e-14	3.9e-05	26.9033	0.00016781	0.0928375	4.59e-14	0	0.00365313	0	0	6.71e-15	0	0	0	0	0
P-0881	Patient0881	Liver Hepatocellular Carcinoma	Liver Hepatocellular Carcinoma	III-IV	Surgery	Recurrent	FFPE	80	4548	897	0.333333	Male	(55,60]	Unknown	Treatment-naive	2.2e-08	0	6.43691	4.37523	4.43e-15	0	0	0	0	4.29e-12	0	0	0	1.18786	3.32e-13	2.52e-10
P-0897	Patient0897	Liver Hepatocellular Carcinoma	Liver Hepatocellular Carcinoma	III	Surgery	Primary	FFPE	30	5268	1295	0.466667	Male	(65,70]	Unknown	Treatment-naive	2.14e-08	0	5.91305	8.77289	5.11e-15	0	0	0	0	4.43e-12	0	0	0	0.314063	3.94e-13	2.08e-10
P-0901	Patient0901	Gastric Cancer	Gastric Adenocarcinoma	Unknown	Biopsy/Paracentesis	Primary	FFPE	40	587	1021	0.6	Male	(55,60]	Unknown	Unknown	7.47715	3.18e-14	4.03e-10	1.79269	4.97555	0	0	4e-06	0	2.75461	0	0	0	0	8.95e-15	0
P-0902	Patient0902	Breast Carcinoma	Breast Invasive Carcinoma	IV	Biopsy/Paracentesis	Metastasis	FFPE	30	2760	1031	0.366667	Female	(55,60]	Unknown	Chemotherapy;Endocrinotherapy	0.226218	0.965504	6.40381	0.154653	2.13e-15	0	0	1.15624	0	1.09357	0	0	0	0	0	0
P-0903	Patient0903	Colorectal Carcinoma	Colorectal Adenocarcinoma	Unknown	Biopsy/Paracentesis	Primary	FFPE	20	54	396	0.6	Male	(75,80]	Unknown	Targeted_Therapy	15.9628	0	2.08674	2.54e-08	0.0266273	0	1.7e-12	0.923847	2.12e-08	1.2e-08	4.75e-16	1.17e-15	1.28e-15	0	1.52e-15	7.78e-16
P-0904	Patient0904	Lung Squamous Cell Carcinoma	Lung Squamous Cell Carcinoma	IV	Biopsy/Paracentesis	Primary	FFPE	30	2520	540	0.933333	Male	(80,85]	Smoker	Treatment-naive	3.05061	10.6975	1.38486	0.919965	0	0	0	16.8749	0	0	0	0	0	0	0.0721889	0
P-0906	Patient0906	Lung Squamous Cell Carcinoma	Lung Squamous Cell Carcinoma	IV	Biopsy/Paracentesis	Primary	FFPE	20	618	889	0.766667	Male	(60,65]	Nonsmoker	Unknown	9.2648	0.021331	7.55356	2.02428	0	0	0	0.809447	0	0	0	0	0	0	1.32658	0
P-0907	Patient0907	Lung Adenocarcinoma	Lung Adenocarcinoma	IV	Biopsy/Paracentesis	Primary	FFPE	30	1656	841	0.666667	Male	(65,70]	Smoker	Treatment-naive	9.21e-15	2.94e-06	16.4897	0.00015104	0.109918	2.39896	0	0.00126632	0	0	5.9e-15	0	0	0	0	0
P-0910	Patient0910	Colorectal Carcinoma	Colorectal Adenocarcinoma	III	Surgery	Primary	FFPE	30	6840	908	1.9	Male	(70,75]	Unknown	Treatment-naive	1.55739	0	1.1e-15	1.38e-08	32.4426	0	7.77e-13	1.33e-12	3.85e-08	1.09e-08	1.02e-15	9.22e-16	1.04e-15	0	1.23e-15	5.41e-16
P-0923	Patient0923	Small Bowel Carcinoma	Small Bowel Adenocarcinoma	I	Surgery	Primary	FFPE	70	6600	562	0.566667	Female	(50,55]	Unknown	Treatment-naive	6.86118	0	0	2.99728	1.9699	0	0	0	2.1826	0	0	0	0	0	0	1.98904
P-0924	Patient0924	Lung Squamous Cell Carcinoma	Lung Squamous Cell Carcinoma	IV	Biopsy/Paracentesis	Metastasis	FFPE	60	3504	936	0.333333	Male	(65,70]	Unknown	Treatment-naive	2.26801	0.0103415	6.05357	1.29926	0	0	0	0.0118118	0	0	0	0	0	0	0.357014	0
P-0931	Patient0931	Pancreatic Cancer	Pancreatic Adenocarcinoma	IV	Biopsy/Paracentesis	Primary	FFPE	20	3792	919	0.4	Female	(70,75]	Unknown	Treatment-naive	2.18292	2.57e-13	0	3.55164	0.245982	6.73e-08	0	0.972038	0	0	0	0	0	0	4.04742	0
P-0936	Patient0936	Lung Adenocarcinoma	Lung Adenocarcinoma	IV	Biopsy/Paracentesis	Primary	FFPE	30	4272	1130	0.466667	Male	(65,70]	Nonsmoker	Treatment-naive	2.08e-14	2.78412	9.50859	0.00015114	1.7061	3.38e-14	0	0.00104156	0	0	7.95e-15	0	0	0	0	0
P-0947	Patient0947	Gallbladder Carcinoma	Gallbladder Carcinoma Other	IV	Biopsy/Paracentesis	Metastasis	FFPE	80	1212	1194	0.4	Female	(50,55]	Unknown	Unknown	4.51268	1.12611	1.77e-07	1.65822	2.66e-10	0	6.27e-09	4.70299	0	0	0	7.41e-16	0	0	0	0
P-0953	Patient0953	Lung Adenocarcinoma	Lung Adenocarcinoma	IV	Surgery	Metastasis	FFPE	30	1356	814	0.266667	Female	(55,60]	Nonsmoker	Targeted_Therapy	1.51e-14	7.08e-06	0.502793	7e-05	1.53066	5.82551	0	3.14095	0	0	3.61e-15	0	0	0	0	0
P-0958	Patient0958	Colorectal Carcinoma	Colorectal Adenocarcinoma	II	Surgery	Primary	FFPE	60	3840	971	3.7	Male	(70,75]	Unknown	Chemotherapy	10.0823	0	2.39e-15	2.08e-08	39.7711	0	3.06e-12	1.47e-11	4.27e-08	8.93596	1.01e-15	1.02e-15	21.2106	0	2.55e-15	6.55e-16
P-0964	Patient0964	Extrahepatic Cholangiocarcinoma	Extrahepatic Cholangiocarcinoma	II	Surgery	Primary	FFPE	40	5388	958	1	Female	(45,50]	Unknown	Treatment-naive	0.164011	2.2659	2.93e-10	0.00133793	20.5208	2.68e-14	0	1.04799	4.83e-11	1.2e-10	0	0	0	6.7e-11	1.85e-16	0
P-0969	Patient0969	Lung Squamous Cell Carcinoma	Lung Squamous Cell Carcinoma	Unknown	Biopsy/Paracentesis	Primary	FFPE	20	322	942	0.433333	Male	(55,60]	Unknown	Radiation_Therapy;Chemotherapy	2.27768	0.0143624	7.02786	3.20925	0	0	0	0.0655465	0	0	0	0	0	0	0.4053	0
P-0971	Patient0971	Colorectal Carcinoma	Colorectal Adenocarcinoma	II	Surgery	Primary	FFPE	30	3708	562	3.33333	Female	(40,45]	Unknown	Treatment-naive	1.6437	0	1.58e-15	1.54e-08	43.6514	0	9.83e-13	2.47e-12	17.7241	2.35215	3.2e-16	9.63e-16	14.6286	0	1.55e-15	6.13e-16
P-0973	Patient0973	Intrahepatic Cholangiocarcinoma	Intrahepatic Cholangiocarcinoma	IV	Biopsy/Paracentesis	Recurrent	FFPE	20	2364	757	0.333333	Male	(55,60]	Unknown	Radiation_Therapy;Targeted_Therapy;Chemotherapy	1.25325	4.87e-16	7.83413	1.65e-08	0.00090669	0	0	0.911717	1.12e-09	0	0	0	1.56e-15	2.54e-09	0	0
P-0981	Patient0981	Lung Adenocarcinoma	Lung Adenocarcinoma	III	Biopsy/Paracentesis	Metastasis	FFPE	60	140	593	0.833333	Male	(50,55]	Unknown	Chemotherapy	1.01e-14	1.69e-05	21.9592	0.00014622	0.0394837	7.11e-14	0	0.00118783	0	0	6.76e-15	0	0	0	0	0
P-0984	Patient0984	Colorectal Carcinoma	Colorectal Adenocarcinoma	IV	Biopsy/Paracentesis	Primary	FFPE	20	442	634	0.7	Male	(65,70]	Unknown	Treatment-naive	5.44205	0	5.31984	1.84e-08	2.52432	0	1.45e-12	0.672604	6.26e-08	6.04119	4.94e-16	8.06e-16	9.5e-16	0	1.53e-15	4.68e-16
P-0987	Patient0987	Colorectal Carcinoma	Colorectal Adenocarcinoma	IV	Biopsy/Paracentesis	Metastasis	FFPE	20	2640	909	2.03333	Female	(55,60]	Unknown	Chemotherapy	35.0937	0	4.14e-16	1.14e-08	0.906349	0	1.87e-12	1.19e-11	4.02e-08	1.21e-08	3.96e-16	5.7e-16	6.57e-16	0	7.4e-16	3.12e-16
P-0991	Patient0991	Lung Adenocarcinoma	Lung Adenocarcinoma	IV	Biopsy/Paracentesis	Primary	FFPE	40	618	2110	0.866667	Female	(25,30]	Unknown	Radiation_Therapy;Chemotherapy	1.76e-14	1.29e-05	7.21859	8.88524	7.35816	4.44e-14	0	1.538	0	0	6.33e-15	0	0	0	0	0
P-0998	Patient0998	Colorectal Carcinoma	Colorectal Adenocarcinoma	II	Surgery	Primary	FFPE	70	2988	1085	3.1	Female	(35,40]	Unknown	Treatment-naive	24.6178	0	2.84194	1.72e-08	34.5402	0	3.14e-12	2.38e-11	3.85e-08	2.47e-08	6.11e-16	9.77e-16	8.01e-16	0	1.74e-15	4.58e-16
P-0999	Patient0999	Colorectal Carcinoma	Colorectal Adenocarcinoma	IV	Surgery	Primary	FFPE	50	4572	888	0.5	Male	(50,55]	Unknown	Treatment-naive	13.9737	0	8.15e-16	2.76e-08	0.0262509	0	4.51e-12	6.12e-12	2.97e-08	2.04e-08	5.12e-16	1.13e-15	1.42e-15	0	8.72e-16	8.98e-16
P-10010	Patient10010	Extrahepatic Cholangiocarcinoma	Extrahepatic Cholangiocarcinoma	I	Surgery	Primary	FFPE	20	3132	1297	0.433333	Male	(60,65]	Unknown	Treatment-naive	3.72617	3.42e-06	4.02e-10	2.63295	6.53e-06	9.12e-14	0	0.00019259	3.02e-11	5.75e-11	0	0	0	6.64068	1.86e-16	0
P-10011	Patient10011	Extrahepatic Cholangiocarcinoma	Extrahepatic Cholangiocarcinoma	II	Surgery	Primary	FFPE	70	1026	916	1.16667	Male	(55,60]	Unknown	Treatment-naive	10.5167	1.60914	1.98e-10	0.00118791	13.8727	3.14e-14	0	0.0002373	2.18e-11	1.46e-10	0	0	0	3.26e-10	8.19e-17	0
P-10016	Patient10016	Melanoma	Melanoma Other	III	Surgery	Primary	FFPE	60	586	576	0.6	Female	(50,55]	Unknown	Other_Treatments	3.10295	0	0	14.3592	0	1.53783	0	0	0	0	0	0	0	0	0	0
P-1002	Patient1002	Lung Adenocarcinoma	Lung Adenocarcinoma	III	Biopsy/Paracentesis	Primary	FFPE	30	636	954	0.4	Male	(55,60]	Smoker	Unknown	1.82e-14	2.5e-05	8.67175	0.00017227	3.32629	6.38e-14	0	0.00176323	0	0	6.02e-15	0	0	0	0	0
P-10020	Patient10020	Intrahepatic Cholangiocarcinoma	Intrahepatic Cholangiocarcinoma	III	Surgery	Primary	FFPE	50	4056	903	1.43333	Male	(40,45]	Unknown	Treatment-naive	2.965	9.87e-16	0.00087214	1.43e-08	16.7412	0	0	8.02e-11	11.2929	0	0	0	1.26e-15	4.04e-10	0	0
P-10042	Patient10042	Intrahepatic Cholangiocarcinoma	Intrahepatic Cholangiocarcinoma	I	Surgery	Primary	FFPE	50	3120	874	2.03333	Female	(45,50]	Unknown	Treatment-naive	4.74734	2.68e-16	0.00058378	1.18e-08	25.6169	0	0	1.06502	1.43e-09	0	0	0	4.57014	1.26e-09	0	0
P-10044	Patient10044	Intrahepatic Cholangiocarcinoma	Intrahepatic Cholangiocarcinoma	III	Surgery	Primary	FFPE	65	17220	1025	0.3	Male	(45,50]	Unknown	Treatment-naive	0.00639049	9.37e-17	9.99323	8.51e-09	0.00037509	0	0	1.14e-11	5.3e-10	0	0	0	1.42e-16	1.55e-09	0	0
P-10045	Patient10045	Intrahepatic Cholangiocarcinoma	Intrahepatic Cholangiocarcinoma	I	Surgery	Primary	FFPE	45	3504	713	1.93333	Female	(75,80]	Unknown	Treatment-naive	26.244	9.46e-17	0.00044914	9.12e-09	14.7556	0	0	1.72e-11	1.19e-09	0	0	0	1.55e-15	2.1e-10	0	0
P-10046	Patient10046	Intrahepatic Cholangiocarcinoma	Intrahepatic Cholangiocarcinoma	IV	Surgery	Primary	FFPE	60	3108	867	0.333333	Male	(65,70]	Unknown	Treatment-naive	0.0126696	1.3e-16	0.00161547	1.54e-08	0.00047593	0	0	6.14e-12	1.34246	0	0	0	1.85e-16	9.64278	0	0
P-10052	Patient10052	Intrahepatic Cholangiocarcinoma	Intrahepatic Cholangiocarcinoma	II	Surgery	Primary	FFPE	40	780	1176	1.4	Male	(40,45]	Unknown	Treatment-naive	0.00396467	8.62e-18	0.00021946	7.73e-09	0.00024049	0	0	3.59e-12	1.04975	0	0	0	2.41e-15	38.9458	0	0
P-1007	Patient1007	Lung Adenocarcinoma	Lung Adenocarcinoma	IV	Biopsy/Paracentesis	Metastasis	FFPE	50	1620	1113	0.4	Male	(45,50]	Unknown	Targeted_Therapy;Chemotherapy	1.14e-14	6.62226	0.690049	0.00024036	1.36881	2.71e-14	0	2.31864	0	0	3.76e-15	0	0	0	0	0
P-10076	Patient10076	Esophageal Carcinoma	Esophageal Squamous Cell Carcinoma	III	Surgery	Primary	FFPE	60	3054	1627	0.333333	Male	(55,60]	Unknown	Treatment-naive	3.61071	1.88538	0.918688	2.33702	0	0	0	1.2482	0	0	0	0	0	7.83e-15	0	0
P-10081	Patient10081	Esophageal Carcinoma	Esophageal Squamous Cell Carcinoma	III	Surgery	Primary	FFPE	50	3186	1655	0.4	Male	(45,50]	Unknown	Chemotherapy	3.40437	2.08695	0.128129	1.3641	0	0	0	4.01646	0	0	0	0	0	4.81e-15	0	0
P-10082	Patient10082	Esophageal Carcinoma	Esophageal Squamous Cell Carcinoma	III	Surgery	Primary	FFPE	85	1656	1239	0.366667	Male	(60,65]	Unknown	Treatment-naive	6.01651	1.51954	0.242595	0.935923	0	0	0	1.28543	0	0	0	0	0	1.08e-13	0	0
P-10084	Patient10084	Esophageal Carcinoma	Esophageal Squamous Cell Carcinoma	III	Surgery	Primary	FFPE	80	6240	1496	0.466667	Male	(50,55]	Unknown	Treatment-naive	4.48959	5.07286	0.574249	3.67056	0	0	0	0.192742	0	0	0	0	0	1.67e-13	0	0
P-10092	Patient10092	Liver Hepatocellular Carcinoma	Liver Hepatocellular Carcinoma	I	Surgery	Primary	FFPE	90	211	1250	0.3	Male	(50,55]	Unknown	Treatment-naive	2.81e-08	0	0.205537	1.99337	4.48e-15	0	0	0	0	1.76e-12	0	0	0	7.8011	4.65e-14	1.66e-10
P-10102	Patient10102	Liver Hepatocellular Carcinoma	Liver Hepatocellular Carcinoma	I	Surgery	Primary	FFPE	80	1074	1097	0.433333	Male	(65,70]	Unknown	Treatment-naive	1.83e-08	0	3.62369	8.05382	3.49e-15	0	0	0	0	5.03e-12	0	0	0	2.32249	2.54e-13	1.71e-10
P-10105	Patient10105	Extrahepatic Cholangiocarcinoma	Extrahepatic Cholangiocarcinoma	II	Surgery	Primary	FFPE	30	2904	1004	0.533333	Male	(60,65]	Unknown	Treatment-naive	3.65996	2.12e-06	7.35789	0.00116686	5.01e-06	2.73549	0	2.24548	2.09e-11	2.54e-10	0	0	0	8.12e-11	1.83e-16	0
P-10109	Patient10109	Breast Carcinoma	Breast Invasive Carcinoma	III	Biopsy/Paracentesis	Primary	FFPE	90	1872	1113	0.566667	Female	(35,40]	Unknown	Chemotherapy;Endocrinotherapy	6.66883	0.00672946	0.318417	7.98979	4.38e-15	0	0	0.0162311	0	2.66e-08	0	0	0	0	0	0
P-10120	Patient10120	Gastric Cancer	Gastric Adenocarcinoma	IV	Surgery	Primary	FFPE	60	5490	938	0.466667	Male	(65,70]	Unknown	Treatment-naive	6.14544	9.27e-14	3.27e-10	2.59798	1.34436	0	0	3.18e-06	0	0.912218	0	0	0	0	7.69e-15	0
P-10124	Patient10124	Gastric Cancer	Gastric Adenocarcinoma	II	Surgery	Primary	FFPE	40	2532	1096	0.333333	Male	(60,65]	Unknown	Treatment-naive	4.2521	3.3e-14	2.17e-10	0.522686	0.947773	0	0	5.72e-06	0	6.27744	0	0	0	0	6.21e-15	0
P-10129	Patient10129	Gastric Cancer	Gastric Adenocarcinoma	III	Surgery	Primary	FFPE	40	1824	361	0.3	Male	(80,85]	Unknown	Treatment-naive	1.89643	7.11e-14	5.63e-10	7.33894	0.989377	0	0	0.670697	0	0.104551	0	0	0	0	1.35e-14	0
P-10130	Patient10130	Gastric Cancer	Gastric Adenocarcinoma	III	Surgery	Primary	FFPE	60	714	481	1.23333	Male	(75,80]	Unknown	Treatment-naive	13.6217	2.49e-13	1.59e-10	1.39337	6.84206	0	0	4.73e-06	0	0.142817	0	0	0	0	5.5e-15	0
P-10131	Patient10131	Gastric Cancer	Gastric Adenocarcinoma	III	Surgery	Primary	FFPE	65	1512	387	0.766667	Male	(75,80]	Unknown	Treatment-naive	8.16329	8.52e-14	4.45e-10	5.41056	0.649662	0	0	1.48346	0	3.29303	0	0	0	0	7.38e-15	0
P-10132	Patient10132	Gastric Cancer	Gastric Adenocarcinoma	III	Surgery	Primary	FFPE	50	2496	925	0.4	Male	(60,65]	Unknown	Treatment-naive	5.09748	4.67e-13	1.48e-10	3.90325	0.931621	0	0	8.54e-06	0	0.0676434	0	0	0	0	3.32e-15	0
P-10136	Patient10136	Gastric Cancer	Gastric Adenocarcinoma	I	Surgery	Primary	FFPE	40	1296	1149	1.4	Male	(40,45]	Unknown	Treatment-naive	6.86665	3.28e-13	2.32e-10	1.71336	9.35498	0	0	6.1e-06	0	0.0649918	0	0	0	0	9.16e-15	0
P-10140	Patient10140	Gastric Cancer	Gastric Adenocarcinoma	III	Surgery	Primary	FFPE	60	9780	1128	2.9	Male	(60,65]	Unknown	Treatment-naive	25.6544	2.36e-13	2e-10	2.89553	25.2767	0	0	4.28e-06	0	0.173321	0	0	0	0	4.83e-15	0
P-10143	Patient10143	Gastric Cancer	Gastric Adenocarcinoma	IV	Surgery	Primary	FFPE	55	3180	409	2.06667	Female	(65,70]	Unknown	Treatment-naive	12.1664	1.98e-14	3.05e-10	0.852494	26.2588	0	0	8.71e-07	0	1.72233	0	0	0	0	7.51e-15	0
P-10148	Patient10148	Soft Tissue Sarcoma	Undifferentiated Pleomorphic Sarcoma Malignant Fibrous Histiocytoma	Unknown	Biopsy/Paracentesis	Primary	FFPE	90	2160	1587	0.366667	Female	(50,55]	Unknown	Unknown	1.45981	0	1.09e-14	4.48579	0.46749	0	0	4.58692	0	3.65e-07	0	0	0	2.97e-08	0	0
P-10151	Patient10151	Gallbladder Carcinoma	Gallbladder Adenocarcinoma	IV	Biopsy/Paracentesis	Metastasis	FFPE	20	247	2495	0.633333	Male	(65,70]	Unknown	Treatment-naive	7.31273	0.511472	1.13e-07	0.131773	11.0005	0	3.21e-09	0.0434987	0	0	0	8.65e-16	0	0	0	0
P-10158	Patient10158	Gastric Cancer	Gastric Adenocarcinoma	III	Surgery	Primary	FFPE	60	1728	1800	2.23333	Female	(65,70]	Unknown	Treatment-naive	19.1819	1.86e-13	2.04e-10	0.431072	14.3625	0	0	3.82e-06	0	0.0245458	0	0	0	0	3.86e-15	0
P-10159	Patient10159	Gastric Cancer	Gastric Adenocarcinoma	III	Surgery	Primary	FFPE	65	6660	1131	0.466667	Female	(70,75]	Unknown	Treatment-naive	9.10607	3.88e-13	9.98e-11	0.554354	2.30455	0	0	7.05e-06	0	0.0350234	0	0	0	0	2.56e-15	0
P-10162	Patient10162	Gastric Cancer	Gastric Adenocarcinoma	II	Surgery	Primary	FFPE	55	3000	1422	0.466667	Male	(65,70]	Unknown	Unknown	7.31164	1.48e-14	4.62e-10	1.50662	3.14017	0	0	2.12e-05	0	0.0415553	0	0	0	0	1.35e-14	0
P-10163	Patient10163	Gastric Cancer	Gastric Adenocarcinoma	I	Surgery	Primary	FFPE	60	5130	1068	0.4	Male	(75,80]	Unknown	Treatment-naive	4.17365	2.24e-14	5.93e-10	7.12078	1.60353	0	0	2.11e-06	0	0.102037	0	0	0	0	8.32e-15	0
P-10166	Patient10166	Gastric Cancer	Gastric Adenocarcinoma	III	Surgery	Primary	FFPE	55	11940	1267	0.433333	Male	(75,80]	Unknown	Treatment-naive	7.07797	1.07e-13	4.79e-10	4.06062	0.766948	0	0	0.93907	0	0.155387	0	0	0	0	1.49e-14	0
P-10167	Patient10167	Gallbladder Carcinoma	Gallbladder Adenocarcinoma	IV	Surgery	Primary	FFPE	30	2232	2030	0.466667	Female	(70,75]	Unknown	Treatment-naive	6.98972	0.13969	1.69e-07	2.30868	2.35e-10	0	2.4e-09	2.56191	0	0	0	1.05e-15	0	0	0	0
P-10169	Patient10169	Bone Sarcoma	Osteosarcoma	IV	Surgery	Primary	FFPE	90	9660	1330	1.2	Male	(15,20]	Unknown	Chemotherapy	4.82311	0	0	6.32058	0	1.23377	0	0	3.42636	0	0	7.77242	0.423762	0	0	0
P-1017	Patient1017	Gallbladder Carcinoma	Gallbladder Adenocarcinoma	III	Biopsy/Paracentesis	Metastasis	FFPE	20	180	907	0.433333	Male	(75,80]	Unknown	Treatment-naive	3.35234	0.0161222	6.33513	2.25941	3.19e-10	0	2.12e-09	1.037	0	0	0	7.84e-16	0	0	0	0
P-10194	Patient10194	Small Cell Lung Cancer	Small Cell Lung Cancer	II	Surgery	Primary	FFPE	30	930	1086	0.433333	Male	(55,60]	Smoker	Unknown	1.79837	2.47e-11	5.94791	3.70246	0	0	0	0.102218	0	0	0	0	0	0	0.449048	0
P-1029	Patient1029	Lung Squamous Cell Carcinoma	Lung Squamous Cell Carcinoma	III	Biopsy/Paracentesis	Primary	FFPE	20	517	644	0.333333	Male	(60,65]	Smoker	Unknown	0.950037	0.546644	7.0027	1.23927	0	0	0	0.990595	0	0	0	0	0	0	0.27076	0
P-1031	Patient1031	Liver Hepatocellular Carcinoma	Liver Hepatocellular Carcinoma	III	Surgery	Primary	FFPE	90	4884	1035	0.333333	Female	(70,75]	Unknown	Treatment-naive	5.83e-09	0	1.39946	3.73004	3.02e-15	0	0	0	0	2.3e-12	0	0	0	4.8705	4.12e-13	2.22e-10
P-1034	Patient1034	Liver Hepatocellular Carcinoma	Liver Hepatocellular Carcinoma	II	Surgery	Primary	FFPE	70	3672	662	0.4	Male	(55,60]	Unknown	Treatment-naive	1.57246	0	2.15304	6.13151	3.3e-15	0	0	0	0	5.28e-12	0	0	0	1.14299	4.45e-13	1.34e-10
P-1051	Patient1051	Lung Squamous Cell Carcinoma	Lung Squamous Cell Carcinoma	IV	Biopsy/Paracentesis	Metastasis	FFPE	40	5124	738	0.766667	Male	(50,55]	Unknown	Unknown	0.668247	0.0319703	13.0708	3.66444	0	0	0	1.04495	0	0	0	0	0	0	0.519574	0
P-1052	Patient1052	Lung Adenocarcinoma	Lung Adenocarcinoma	III	Biopsy/Paracentesis	Primary	FFPE	30	385	1265	0.933333	Male	(55,60]	Unknown	Targeted_Therapy;Chemotherapy	1.49e-14	4.36e-06	28.9289	0.0001664	0.0704007	4.63e-14	0	0.00051088	0	0	6.88e-15	0	0	0	0	0
P-1053	Patient1053	Colorectal Carcinoma	Colorectal Adenocarcinoma	II	Surgery	Primary	FFPE	60	6480	917	10.5667	Male	(25,30]	Unknown	Treatment-naive	6.15865	0	1.3e-15	8.07186	13.5682	0	305.201	1.8e-11	4.13e-08	1.81e-08	7.23e-16	8.33e-16	8.96e-16	0	1.3e-15	4.26e-16
P-1069	Patient1069	Liver Hepatocellular Carcinoma	Liver Hepatocellular Carcinoma	III	Surgery	Primary	FFPE	80	4752	1099	0.466667	Male	(50,55]	Unknown	Treatment-naive	7.44e-09	0	1.26139	9.76724	3.04e-15	0	0	0	0	6.19e-12	0	0	0	0.0658802	3.31e-13	0.905487
P-1072	Patient1072	Gastric Cancer	Gastric Adenocarcinoma	IV	Surgery	Metastasis	FFPE	40	5172	862	3.76667	Male	(40,45]	Unknown	Treatment-naive	34.2864	1.41e-14	1.67e-10	0.471533	19.1836	0	0	4.48e-07	0	0.0584685	0	0	0	0	4.73e-15	0
P-1076	Patient1076	Lung Squamous Cell Carcinoma	Lung Squamous Cell Carcinoma	I	Surgery	Primary	FFPE	50	5604	1161	0.633333	Male	(40,45]	Unknown	Treatment-naive	1.66745	0.0288192	13.5875	1.40369	0	0	0	1.06655	0	0	0	0	0	0	0.245999	0
P-1079	Patient1079	Lung Adenocarcinoma	Lung Adenocarcinoma	I	Surgery	Primary	FFPE	40	5784	1032	1.1	Male	(50,55]	Nonsmoker	Treatment-naive	8.63e-15	3.76e-05	30.981	0.0001139	0.0150227	8.02e-14	0	0.00380584	0	0	7.91e-15	0	0	0	0	0
P-1085	Patient1085	Colorectal Carcinoma	Colorectal Adenocarcinoma	III	Surgery	Primary	FFPE	30	4692	882	0.533333	Male	(45,50]	Unknown	Treatment-naive	2.50093	0	1.81e-15	2.42e-08	0.0277628	0	5.98e-13	1.02e-11	6.07343	3.58419	4.13e-16	5.29e-16	1.83e-15	0	3.81369	9.98e-16
P-1092	Patient1092	Breast Carcinoma	Breast Invasive Carcinoma	IV	Surgery	Primary	FFPE	40	4428	1247	0.466667	Female	(35,40]	Unknown	Targeted_Therapy;Chemotherapy;Endocrinotherapy	3.38898	1.16642	0.0810566	1.09077	4.1e-15	0	0	9.27277	0	3.59e-08	0	0	0	0	0	0
P-1094	Patient1094	Lung Adenocarcinoma	Lung Adenocarcinoma	IV	Biopsy/Paracentesis	Primary	FFPE	30	744	1297	0.366667	Male	(55,60]	Unknown	Targeted_Therapy;Chemotherapy	2.05e-14	1.13e-05	5.34758	0.00022114	3.39494	1.11e-13	0	1.25725	0	0	6.16e-15	0	0	0	0	0
P-1103	Patient1103	Colorectal Carcinoma	Colorectal Adenocarcinoma	III	Surgery	Primary	FFPE	30	4068	972	2.7	Male	(20,25]	Unknown	Treatment-naive	26.004	0	8.18e-16	1.14e-08	36.996	0	2.36e-12	1.08e-11	3.74e-08	1.59e-08	4.26e-16	8.63e-16	8.47e-16	0	9.74e-16	4.58e-16
P-1106	Patient1106	Lung Adenocarcinoma	Lung Adenocarcinoma	IV	Biopsy/Paracentesis	Metastasis	FFPE	60	182	464	0.366667	Male	(65,70]	Unknown	Treatment-naive	1.17e-14	8.07e-07	6.43942	7.29e-05	3.56025	2.34e-15	0	0.00025427	0	0	6.56e-15	0	0	0	0	0
P-1113	Patient1113	Liver Hepatocellular Carcinoma	Liver Hepatocellular Carcinoma	III	Surgery	Primary	FFPE	80	5004	759	0.333333	Male	(55,60]	Unknown	Treatment-naive	2.39112	0	0.352609	5.63293	2.61e-15	0	0	0	0	2.64e-12	0	0	0	2.62334	1.22e-13	3.57e-10
P-1115	Patient1115	Liver Hepatocellular Carcinoma	Liver Hepatocellular Carcinoma	III	Surgery	Primary	FFPE	90	4524	1418	0.433333	Male	(55,60]	Unknown	Radiation_Therapy;Chemotherapy	6.51e-09	0	5.18898	10.5872	1.55e-15	0	0	0	0	4.14e-12	0	0	0	0.22385	2.78e-13	3.53e-10
P-1124	Patient1124	Esophageal Carcinoma	Esophageal Squamous Cell Carcinoma	II	Surgery	Primary	FFPE	30	3600	1071	0.566667	Female	(60,65]	Unknown	Treatment-naive	5.13809	0.0376375	5.47099	0.847694	0	0	0	3.50559	0	0	0	0	0	7.45e-15	0	0
P-1138	Patient1138	Lung Adenocarcinoma	Lung Adenocarcinoma	I	Surgery	Primary	FFPE	30	3624	886	0.9	Male	(75,80]	Nonsmoker	Treatment-naive	1.5e-14	2.59e-06	23.8822	0.00011457	0.250556	1.22e-14	0	1.86716	0	0	6.89e-15	0	0	0	0	0
P-1145	Patient1145	Colorectal Carcinoma	Colorectal Adenocarcinoma	II	Surgery	Primary	FFPE	60	3936	998	0.466667	Female	(60,65]	Unknown	Treatment-naive	11.9728	0	9.65e-16	2.16e-08	0.0271628	0	1.52e-12	5.62e-11	3.66e-08	4.45e-08	2.81e-16	7.76e-16	5.56e-16	0	8.46e-16	4.25e-16
P-1146	Patient1146	Extrahepatic Cholangiocarcinoma	Extrahepatic Cholangiocarcinoma	II	Surgery	Primary	FFPE	20	2184	1304	0.466667	Male	(75,80]	Unknown	Treatment-naive	3.24435	5.19e-06	2.23e-11	0.00017877	6.63e-06	5.01308	0	3.74239	2.31e-11	3.23e-11	0	0	0	7.73e-12	2.76e-17	0
P-1154	Patient1154	Liver Hepatocellular Carcinoma	Liver Hepatocellular Carcinoma	II	Surgery	Primary	FFPE	80	6960	1182	0.266667	Male	(70,75]	Unknown	Treatment-naive	2.0301	0	3.77772	3.87942	3.22e-15	0	0	0	0	1.99e-12	0	0	0	0.312753	3.63e-13	1.62e-10
P-1158	Patient1158	Urothelial Carcinoma	Urothelial Carcinoma Other	IV	Surgery	Metastasis	FFPE	40	4872	852	0.733333	Male	(55,60]	Unknown	Chemotherapy	0.0742659	4.47169	7.72824	7.35503	1.88e-14	0.0932677	0	1.27639	0	0	0	2.49e-15	0	0.00112098	0	0
P-1159	Patient1159	Lung Adenocarcinoma	Lung Adenocarcinoma	IV	Biopsy/Paracentesis	Primary	FFPE	60	100	1215	0.4	Male	(70,75]	Nonsmoker	Targeted_Therapy	1.85e-14	3.17225	3.64826	3.01562	0.163046	3.24e-14	0	0.00083519	0	0	9.76e-15	0	0	0	0	0
P-1160	Patient1160	Colorectal Carcinoma	Colorectal Adenocarcinoma	II	Surgery	Primary	FFPE	70	5328	1139	1.46667	Female	(55,60]	Unknown	Treatment-naive	14.9413	0	8.85e-16	1.6e-08	1.56026	0	1.22e-12	3.01e-12	11.4984	5.89e-09	4.18e-16	6.6e-16	1.15e-15	0	8.54e-16	6.12e-16
P-1166	Patient1166	Colorectal Carcinoma	Colorectal Adenocarcinoma	II	Surgery	Primary	FFPE	60	7200	960	0.6	Female	(60,65]	Unknown	Treatment-naive	4.88192	0	2.38e-15	2.96e-08	11.1181	0	1.37e-12	1.42e-11	4.63e-08	3.47e-08	9.47e-16	1.12e-15	4.98e-16	0	2.04e-15	4.64e-16
P-1167	Patient1167	Small Cell Lung Cancer	Small Cell Lung Cancer	Unknown	Biopsy/Paracentesis	Primary	FFPE	80	1776	1048	0.533333	Male	(45,50]	Nonsmoker	Unknown	0.529718	2.27e-11	13.45	4.40383	0	0	0	0.0920952	0	0	0	0	0	0	0.524395	0
P-1169	Patient1169	Pancreatic Cancer	Pancreatic Adenocarcinoma	IV	Surgery	Primary	FFPE	30	6960	854	0.5	Male	(60,65]	Unknown	Treatment-naive	5.84732	1.4e-14	0	4.228	0.924427	6.3e-08	0	7.6e-08	0	0	0	0	0	0	0.00024386	0
P-1175	Patient1175	Lung Adenocarcinoma	Lung Adenocarcinoma	IV	Biopsy/Paracentesis	Metastasis	FFPE	80	136	1223	0.533333	Male	(80,85]	Unknown	Treatment-naive	1.56e-14	4.94789	4.07625	0.00012821	4.97018	3.96e-14	0	0.00555437	0	0	7.11e-15	0	0	0	0	0
P-1179	Patient1179	Lung Adenocarcinoma	Lung Adenocarcinoma	IV	Surgery	Metastasis	FFPE	70	2748	584	0.633333	Male	(60,65]	Unknown	Chemotherapy	1.51e-14	5.5e-06	18.9022	0.00010017	1.09707	6.29e-14	0	0.00065379	0	0	7.51e-15	0	0	0	0	0
P-1180	Patient1180	Small Cell Lung Cancer	Small Cell Lung Cancer	III	Biopsy/Paracentesis	Primary	FFPE	50	2700	1113	0.333333	Male	(80,85]	Smoker	Treatment-naive	1.28649	2.57e-11	3.7561	4.55296	0	0	0	0.114296	0	0	0	0	0	0	0.290151	0
P-1183	Patient1183	Lung Adenocarcinoma	Lung Adenocarcinoma	I	Surgery	Primary	FFPE	50	5256	1085	0.4	Male	(50,55]	Unknown	Treatment-naive	7.94e-15	2.07096	7.8796	0.00013514	0.0482529	1.4e-14	0	0.00105204	0	0	4.43e-15	0	0	0	0	0
P-1194	Patient1194	Lung Squamous Cell Carcinoma	Lung Squamous Cell Carcinoma	I	Surgery	Primary	FFPE	40	6240	1310	0.466667	Male	(70,75]	Unknown	Treatment-naive	5.57634	0.747558	4.05686	1.79549	0	0	0	1.72533	0	0	0	0	0	0	0.0984275	0
P-1202	Patient1202	Lung Adenocarcinoma	Lung Adenocarcinoma	III	Biopsy/Paracentesis	Primary	FFPE	20	130	786	0.433333	Female	(45,50]	Nonsmoker	Treatment-naive	1e-14	9.3e-07	1.30432	8.58531	0.110093	1.72e-14	0	0.00027725	0	0	1.27e-15	0	0	0	0	0
P-1203	Patient1203	Gastrointestinal Neuroendocrine Tumor	Pancreatic Neuroendocrine Tumor	II	Surgery	Primary	FFPE	90	3576	1356	0.933333	Male	(50,55]	Unknown	Treatment-naive	22.9971	2.19e-05	0	0	0	4.27e-05	0	0	0	0	0.00278501	3.38e-06	0	0	0	0
P-1206	Patient1206	Lung Adenocarcinoma	Lung Adenocarcinoma	IV	Biopsy/Paracentesis	Primary	FFPE	20	497	1130	0.433333	Male	(70,75]	Smoker	Treatment-naive	1.01e-14	6.36e-06	3.69723	0.00019669	0.0448033	7.33e-14	0	10.2578	0	0	2.91e-15	0	0	0	0	0
P-1207	Patient1207	Lung Adenocarcinoma	Lung Adenocarcinoma	II	Surgery	Primary	FFPE	60	6720	793	0.466667	Male	(60,65]	Nonsmoker	Treatment-naive	2.59e-14	1.5e-06	11.9711	0.00018616	2.0282	4.74e-14	0	0.00046519	0	0	4.82e-15	0	0	0	0	0
P-1208	Patient1208	Lung Squamous Cell Carcinoma	Lung Squamous Cell Carcinoma	II	Surgery	Primary	FFPE	60	4608	1192	0.4	Male	(55,60]	Nonsmoker	Treatment-naive	1.33641	4.78815	1.07967	0.530778	0	0	0	4.20264	0	0	0	0	0	0	0.0623547	0
P-1209	Patient1209	Small Cell Lung Cancer	Small Cell Lung Cancer	I	Surgery	Primary	FFPE	90	3960	869	0.533333	Male	(60,65]	Unknown	Chemotherapy	3.73601	1.26e-11	9.89445	1.85704	0	0	0	0.844354	0	0	0	0	0	0	0.668153	0
P-1214	Patient1214	Colorectal Carcinoma	Colorectal Adenocarcinoma	III	Surgery	Primary	FFPE	30	5352	545	1.53333	Male	(25,30]	Unknown	Treatment-naive	3.49894	0	1.16e-15	1.67e-08	6.69016	0	1.31e-12	3.5e-12	3.21463	1.52135	4.23e-16	19.0749	1.33e-15	0	1.46e-15	6.78e-16
P-1227	Patient1227	Gastric Cancer	Gastric Adenocarcinoma	Unknown	Surgery	Primary	FFPE	70	4308	1284	2.73333	Male	(75,80]	Unknown	Treatment-naive	15.9662	1.46e-14	5.65e-10	2.23349	30.7709	0	0	7.06e-07	0	0.0293586	0	0	0	0	6.07e-15	0
P-1228	Patient1228	Lung Squamous Cell Carcinoma	Lung Squamous Cell Carcinoma	IV	Biopsy/Paracentesis	Primary	FFPE	20	272	1319	0.533333	Male	(60,65]	Unknown	Radiation_Therapy;Chemotherapy	2.20918	0.630681	8.43625	1.83397	0	0	0	0.138617	0	0	0	0	0	0	0.751308	0
P-1231	Patient1231	Lung Adenocarcinoma	Lung Adenocarcinoma	III	Surgery	Primary	FFPE	70	4848	1357	1.7	Female	(40,45]	Unknown	Chemotherapy	1.49e-14	7.77e-07	26.6726	0.00019988	5.17584	3.85e-15	0	0.00057533	0	0	16.1508	0	0	0	0	0
P-1249	Patient1249	Colorectal Carcinoma	Colorectal Adenocarcinoma	I	Surgery	Primary	FFPE	60	3276	662	0.433333	Male	(70,75]	Unknown	Treatment-naive	9.85092	0	4.64e-16	2.29e-08	0.14908	0	8.24e-13	1.37e-12	5.15e-08	2.22e-08	2.1e-16	1.47e-15	2.75e-15	0	2.55e-16	1.12e-15
P-1250	Patient1250	Gastric Cancer	Gastric Adenocarcinoma	Unknown	Surgery	Primary	FFPE	60	1512	377	0.5	Male	(50,55]	Unknown	Treatment-naive	0.871904	3.76e-14	4.74e-10	3.34148	0.996775	0	0	0.990074	0	10.7998	0	0	0	0	1.24e-14	0
P-1251	Patient1251	Colorectal Carcinoma	Colorectal Adenocarcinoma	I	Surgery	Primary	FFPE	50	1524	443	1.86667	Male	(40,45]	Unknown	Chemotherapy	1.1474	0	4.27e-16	9.98e-09	30.8526	0	5.37e-13	8.03e-13	4.13e-08	1.7e-08	2.95e-16	9.26e-16	1.06e-15	0	3.94e-16	5.71e-16
P-1265	Patient1265	Gastric Cancer	Gastric Adenocarcinoma	III	Surgery	Primary	FFPE	70	4692	1371	0.566667	Male	(60,65]	Unknown	Treatment-naive	6.43061	4.17e-13	6.33e-10	3.45261	2.06831	0	0	1.1e-05	0	2.04845	0	0	0	0	1.75e-14	0
P-1269	Patient1269	Lung Adenocarcinoma	Lung Adenocarcinoma	IV	Biopsy/Paracentesis	Metastasis	FFPE	40	565	1001	0.366667	Male	(60,65]	Smoker	Treatment-naive	1.04e-14	1.92e-05	10.062	0.00014009	0.0896556	3.97e-14	0	1.8482	0	0	6.68e-15	0	0	0	0	0
P-1273	Patient1273	Gastrointestinal Neuroendocrine Tumor	Colorectal Neuroendocrine Tumor	Unknown	Surgery	Primary	FFPE	50	4200	1038	0.333333	Male	(75,80]	Unknown	Treatment-naive	8.60611	0.00044008	0	0	0	1.37578	0	0	0	0	0.0176682	9.25e-07	0	0	0	0
P-1275	Patient1275	Liver Hepatocellular Carcinoma	Liver Hepatocellular Carcinoma	III	Surgery	Primary	FFPE	70	6840	1241	0.466667	Male	(45,50]	Unknown	Treatment-naive	1.47506	0	1.65602	2.3507	3.6e-15	0	0	0	0	2.6e-12	0	0	0	9.51822	1.36e-13	1.87e-10
P-1276	Patient1276	Lung Squamous Cell Carcinoma	Lung Squamous Cell Carcinoma	Unknown	Biopsy/Paracentesis	Primary	FFPE	20	486	1448	0.533333	Male	(60,65]	Unknown	Treatment-naive	6.05673	0.476411	2.92641	4.19603	0	0	0	1.15396	0	0	0	0	0	0	0.190449	0
P-1281	Patient1281	Lung Squamous Cell Carcinoma	Lung Squamous Cell Carcinoma	Unknown	Surgery	Primary	FFPE	40	5892	1072	0.5	Female	(50,55]	Nonsmoker	Treatment-naive	0.194513	0.00370802	13.5024	0.675309	0	0	0	0.270501	0	0	0	0	0	0	0.35353	0
P-1288	Patient1288	Non Small Cell Lung Cancer Other	Lung Adenosquamous Carcinoma	I	Surgery	Primary	FFPE	30	5340	949	0.3	Male	(50,55]	Unknown	Treatment-naive	1.36217	0.14103	3.0952	3.32195	0	0	0	2.07965	0	0	0	0	0	0	0	0
P-1291	Patient1291	Kidney Renal Cell Carcinoma	Unclassified Kidney Renal Cell Carcinoma	III	Surgery	Primary	FFPE	90	4692	1248	0.333333	Female	(55,60]	Unknown	Treatment-naive	1.32447	0	0.572319	5.03707	0.00594279	0	0	0	0	0	0	0	0	3.0602	0	0
P-1297	Patient1297	Non Small Cell Lung Cancer Other	Lung Adenosquamous Carcinoma	IV	Biopsy/Paracentesis	Metastasis	FFPE	60	1146	1298	0.633333	Female	(55,60]	Unknown	Targeted_Therapy;Chemotherapy	4.28469	6.14803	2.56608	0.895342	0	0	0	2.10586	0	0	0	0	0	0	0	0
P-1299	Patient1299	Small Cell Lung Cancer	Small Cell Lung Cancer	IV	Surgery	Primary	FFPE	70	1068	818	0.366667	Male	(50,55]	Nonsmoker	Chemotherapy	0.430691	2.91e-11	9.16191	2.36071	0	0	0	0.136084	0	0	0	0	0	0	0.910597	0
P-1305	Patient1305	Small Cell Lung Cancer	Small Cell Lung Cancer	III	Surgery	Primary	FFPE	80	4476	688	0.766667	Male	(65,70]	Smoker	Treatment-naive	3.08363	3.94823	11.4961	4.23761	0	0	0	0.0435976	0	0	0	0	0	0	1.19088	0
P-1307	Patient1307	Lung Adenocarcinoma	Lung Adenocarcinoma	IV	Biopsy/Paracentesis	Primary	FFPE	20	164	994	0.6	Male	(60,65]	Smoker	Treatment-naive	1.4e-14	9.94e-07	16.2158	0.00013924	2.78384	2.89e-14	0	0.00017778	0	0	6.93e-15	0	0	0	0	0
P-1310	Patient1310	Gastric Cancer	Gastric Adenocarcinoma	III	Surgery	Primary	FFPE	30	1272	329	0.5	Female	(55,60]	Unknown	Treatment-naive	8.4892	1.80994	5.14e-10	4.39469	1.15704	0	0	6.38e-06	0	0.149121	0	0	0	0	1.27e-14	0
P-1312	Patient1312	Lung Squamous Cell Carcinoma	Lung Squamous Cell Carcinoma	II	Biopsy/Paracentesis	Primary	FFPE	50	4476	1396	0.566667	Female	(60,65]	Nonsmoker	Unknown	0.262617	0.00431053	13.0201	3.21577	0	0	0	0.0160918	0	0	0	0	0	0	0.481059	0
P-1314	Patient1314	Gastric Cancer	Gastric Adenocarcinoma	Unknown	Surgery	Primary	FFPE	60	1344	1031	0.433333	Male	(55,60]	Unknown	Treatment-naive	3.4516	6.07e-15	5.69e-10	4.59513	0.404417	0	0	1.32e-05	0	6.54884	0	0	0	0	1.7e-14	0
P-1317	Patient1317	Liver Hepatocellular Carcinoma	Liver Hepatocellular Carcinoma	Unknown	Biopsy/Paracentesis	Primary	FFPE	30	3912	895	1.23333	Male	(55,60]	Unknown	Chemotherapy	1.07e-08	0	1.26785	3.95866	22.0808	0	0	0	0	3.32e-12	0	0	0	4.69265	2.26e-13	3.25e-10
P-1318	Patient1318	Small Cell Lung Cancer	Small Cell Lung Cancer	III	Biopsy/Paracentesis	Metastasis	FFPE	60	5736	1267	0.5	Male	(55,60]	Unknown	Treatment-naive	0.847808	2.43e-12	9.32342	1.33644	0	0	0	1.73756	0	0	0	0	0	0	0.754773	0
P-1320	Patient1320	Soft Tissue Sarcoma	Angiosarcoma	IV	Biopsy/Paracentesis	Primary	FFPE	20	443	1743	0.933333	Male	(55,60]	Unknown	Treatment-naive	3.50206	0	9.97e-15	4.14443	0.648836	0	0	1.14713	0	1.03e-07	0	0	0	18.5575	0	0
P-1326	Patient1326	Colorectal Carcinoma	Colorectal Adenocarcinoma	II	Surgery	Primary	FFPE	50	3576	994	0.466667	Male	(60,65]	Unknown	Treatment-naive	7.37705	0	1.21e-15	4.17199	0.450966	0	2.51e-12	1.58e-11	4.71e-08	3.59e-08	1.14e-15	7.1e-16	6.76e-16	0	1.32e-15	4.1e-16
P-1327	Patient1327	Lung Squamous Cell Carcinoma	Lung Squamous Cell Carcinoma	II	Surgery	Primary	FFPE	40	6360	842	0.3	Male	(65,70]	Unknown	Treatment-naive	1.86552	0.647057	6.03805	0.50475	0	0	0	1.56552	0	0	0	0	0	0	0.3791	0
P-1332	Patient1332	Colorectal Carcinoma	Colorectal Adenocarcinoma	III	Surgery	Primary	FFPE	50	3600	1526	0.5	Female	(60,65]	Unknown	Treatment-naive	11.9727	0	1.08e-15	1.87e-08	0.0272933	0	6.97e-13	2.91e-11	2.47e-08	4.66e-09	2.64e-16	8.53e-16	5.37e-16	0	8.85e-16	3.92e-16
P-1337	Patient1337	Lung Adenocarcinoma	Lung Adenocarcinoma	IV	Biopsy/Paracentesis	Primary	FFPE	60	822	1282	1.5	Female	(50,55]	Unknown	Radiation_Therapy	1.74e-14	2.05523	47.8827	8.75e-05	0.0607572	3.46e-14	0	0.00125132	0	0	7.47e-15	0	0	0	0	0
P-1338	Patient1338	Lung Squamous Cell Carcinoma	Lung Squamous Cell Carcinoma	Unknown	Biopsy/Paracentesis	Primary	FFPE	50	900	998	0.366667	Male	(70,75]	Smoker	Treatment-naive	4.06704	0.154044	3.47391	0.745369	0	0	0	2.12683	0	0	0	0	0	0	0.432806	0
P-1342	Patient1342	Lung Squamous Cell Carcinoma	Lung Squamous Cell Carcinoma	III	Surgery	Primary	FFPE	40	3948	870	0.366667	Male	(70,75]	Unknown	Treatment-naive	2.69289	0.0381379	5.71161	1.39186	0	0	0	0.845106	0	0	0	0	0	0	0.320402	0
P-1344	Patient1344	Soft Tissue Sarcoma	Soft Tissue Sarcoma Other	III	Surgery	Primary	FFPE	70	11280	1200	0.433333	Female	(25,30]	Unknown	Treatment-naive	2.08702	0	1.24e-14	1.39926	5.34466	0	0	1.06e-06	0	3.16906	0	0	0	1.76e-07	0	0
P-1347	Patient1347	Liver Hepatocellular Carcinoma	Liver Hepatocellular Carcinoma	I	Surgery	Primary	FFPE	90	4908	1233	0.333333	Male	(70,75]	Unknown	Treatment-naive	1.72e-08	0	3.28807	5.06628	2.89e-15	0	0	0	0	2.12e-12	0	0	0	0.640268	3.94e-13	3.00538
P-1368	Patient1368	Breast Carcinoma	Breast Invasive Carcinoma	IV	Surgery	Metastasis	FFPE	20	1524	1013	0.433333	Female	(50,55]	Unknown	Chemotherapy;Endocrinotherapy	0.248886	4.2739	0.704902	2.21782	3e-15	0	0	5.55449	0	1.51e-07	0	0	0	0	0	0
P-1370	Patient1370	Colorectal Carcinoma	Colorectal Adenocarcinoma	IV	Surgery	Metastasis	FFPE	20	3540	1416	0.466667	Female	(55,60]	Unknown	Treatment-naive	8.49437	0	2.93e-15	3.06e-08	0.0204257	0	1.47e-12	8.75e-12	4.83e-08	1.48521	3.45e-16	3.76e-16	1.29e-15	0	3.17e-15	5.71e-16
P-1375	Patient1375	Lung Adenocarcinoma	Lung Adenocarcinoma	I	Surgery	Primary	FFPE	60	18360	1217	1.93333	Male	(40,45]	Smoker	Treatment-naive	5.58867	2.65288	41.0228	0.00011492	2.27552	3.36e-14	0	5.46	0	0	6.49e-15	0	0	0	0	0
P-1376	Patient1376	Soft Tissue Sarcoma	Undifferentiated Sarcoma	I	Surgery	Primary	FFPE	30	5616	1059	0.4	Male	(50,55]	Unknown	Treatment-naive	3.9639	0	1.21e-14	4.88527	1.40342	0	0	2.07e-06	0	1.7474	0	0	0	3.06e-08	0	0
P-1377	Patient1377	Carcinoma of Uterine Cervix	Cervical Squamous Cell Carcinoma	II	Surgery	Primary	FFPE	60	580	477	0.5	Female	(50,55]	Unknown	Treatment-naive	3.63871	5.53564	0	0	0	3.67181	0	2.15384	0	0	0	0	0	0	0	0
P-1379	Patient1379	Colorectal Carcinoma	Colorectal Adenocarcinoma	II	Surgery	Primary	FFPE	70	4452	1411	1.1	Female	(55,60]	Unknown	Treatment-naive	18.509	0	1.29e-15	2.27e-08	6.49097	0	1.51e-12	1.76e-11	4.35e-08	1.91e-08	2.89e-16	1.01e-15	1.79e-15	0	4.59e-16	7.96e-16
P-1382	Patient1382	Lung Adenocarcinoma	Lung Adenocarcinoma	I	Surgery	Primary	FFPE	70	7200	1462	0.5	Male	(70,75]	Unknown	Chemotherapy	1.01e-14	1.85e-05	10.9966	0.00013358	1.26778	2.41e-14	0	1.73548	0	0	6.01e-15	0	0	0	0	0
P-1392	Patient1392	Lung Adenocarcinoma	Lung Adenocarcinoma	IV	Biopsy/Paracentesis	Primary	FFPE	40	563	2051	0.866667	Male	(65,70]	Smoker	Treatment-naive	1.07e-14	6.62319	22.3319	0.00010657	0.0407936	3.42e-14	0	0.00404438	0	0	7.67e-15	0	0	0	0	0
P-1395	Patient1395	Lung Adenocarcinoma	Lung Adenocarcinoma	II	Surgery	Primary	FFPE	60	4584	1325	1.03333	Male	(70,75]	Smoker	Treatment-naive	1.85e-14	1.41e-05	21.5546	0.00016809	4.12596	5.11e-14	0	6.31925	0	0	7.07e-15	0	0	0	0	0
P-1396	Patient1396	Colorectal Carcinoma	Colorectal Adenocarcinoma	IV	Biopsy/Paracentesis	Primary	FFPE	60	3936	1089	0.5	Male	(60,65]	Unknown	Treatment-naive	5.14005	0	2.34e-15	3.25e-08	0.0265356	0	5.58357	6.33e-12	4.01e-08	4.24985	9.88e-16	8.39e-16	1.35e-15	0	9.75e-16	6.34e-16
P-1398	Patient1398	Lung Squamous Cell Carcinoma	Lung Squamous Cell Carcinoma	Unknown	Biopsy/Paracentesis	Primary	FFPE	30	1056	1494	0.433333	Male	(60,65]	Unknown	Unknown	0.619168	0.685166	7.30617	1.89984	0	0	0	0.110009	0	0	0	0	0	0	0.379652	0
P-1402	Patient1402	Lung Adenocarcinoma	Lung Adenocarcinoma	I	Surgery	Primary	FFPE	30	4668	1151	1.1	Male	(70,75]	Smoker	Treatment-naive	2.86e-14	3.93315	21.8126	0.00016526	0.151515	1.62e-14	0	0.00102609	0	0	4.10152	0	0	0	0	0
P-1405	Patient1405	Lung Adenocarcinoma	Lung Adenocarcinoma	III	Biopsy/Paracentesis	Primary	FFPE	20	140	1450	1.26667	Male	(65,70]	Smoker	Treatment-naive	1.62e-14	5.1e-06	6.83546	29.0763	0.0836732	1.95e-14	0	0.00459026	0	0	3.29e-15	0	0	0	0	0
P-1408	Patient1408	Liver Hepatocellular Carcinoma	Liver Hepatocellular Carcinoma	Unknown	Surgery	Primary	FFPE	70	6240	1107	0.366667	Male	(60,65]	Unknown	Chemotherapy	1.3e-08	0	0.652327	11.2953	4.99e-15	0	0	0	0	4.65e-12	0	0	0	0.0523279	3.82e-13	2.38e-10
P-1410	Patient1410	Lung Squamous Cell Carcinoma	Lung Squamous Cell Carcinoma	Unknown	Biopsy/Paracentesis	Primary	FFPE	20	966	960	0.7	Male	(60,65]	Smoker	Chemotherapy	2.55664	0.203884	13.7216	2.82159	0	0	0	0.0370042	0	0	0	0	0	0	0.659233	0
P-1414	Patient1414	Esophageal Carcinoma	Esophageal Squamous Cell Carcinoma	IV	Surgery	Primary	FFPE	70	6000	863	0.333333	Male	(50,55]	Unknown	Treatment-naive	3.09551	1.58314	1.69762	1.20739	0	0	0	3.41633	0	0	0	0	0	5.91e-15	0	0
P-1418	Patient1418	Lung Adenocarcinoma	Lung Adenocarcinoma	I	Surgery	Primary	FFPE	20	3732	938	0.433333	Male	(65,70]	Smoker	Treatment-naive	1.1e-14	8.62e-06	10.6138	0.00023188	0.0305081	1e-13	0	2.35546	0	0	6.43e-15	0	0	0	0	0
P-1424	Patient1424	Lung Adenocarcinoma	Lung Adenocarcinoma	IV	Biopsy/Paracentesis	Primary	FFPE	40	413	981	0.666667	Male	(55,60]	Unknown	Unknown	1.55e-14	2.80342	11.6797	0.00020063	4.5115	1.85e-14	0	0.00516311	0	0	8.02e-15	0	0	0	0	0
P-1425	Patient1425	Lung Adenocarcinoma	Lung Adenocarcinoma	IV	Surgery	Primary	FFPE	40	5928	1179	0.8	Male	(60,65]	Nonsmoker	Treatment-naive	1.68e-14	1.98977	16.1546	9.12e-05	4.85379	3.07e-14	0	2.00178	0	0	6.98e-15	0	0	0	0	0
P-1426	Patient1426	Lung Squamous Cell Carcinoma	Lung Squamous Cell Carcinoma	IV	Surgery	Primary	FFPE	50	1884	1035	0.433333	Male	(60,65]	Smoker	Treatment-naive	1.42976	0.628509	7.45594	1.00447	0	0	0	1.22661	0	0	0	0	0	0	0.254712	0
P-1429	Patient1429	Lung Adenocarcinoma	Lung Adenocarcinoma	IV	Biopsy/Paracentesis	Metastasis	FFPE	50	804	1069	1.23333	Male	(45,50]	Unknown	Treatment-naive	1.84e-14	4.63e-06	18.1879	13.9692	5.27749	3.85e-14	0	1.5654	0	0	6.4e-15	0	0	0	0	0
P-1430	Patient1430	Small Cell Lung Cancer	Small Cell Lung Cancer	Unknown	Biopsy/Paracentesis	Primary	FFPE	60	2304	979	0.733333	Male	(70,75]	Smoker	Unknown	0.824219	1.03e-11	12.0009	5.71579	0	0	0	0.0194613	0	0	0	0	0	0	0.439678	0
P-1432	Patient1432	Small Cell Lung Cancer	Small Cell Lung Cancer	IV	Surgery	Metastasis	FFPE	90	2184	994	0.6	Male	(50,55]	Smoker	Treatment-naive	0.760854	2.46e-11	9.20022	5.47926	0	0	0	2.00508	0	0	0	0	0	0	0.554586	0
P-1434	Patient1434	Lung Adenocarcinoma	Lung Adenocarcinoma	IV	Biopsy/Paracentesis	Primary	FFPE	20	90	828	0.433333	Male	(75,80]	Smoker	Unknown	2.14e-14	4.12e-06	0.688544	6.80363	4.03108	3.79e-14	0	1.47674	0	0	2.87e-15	0	0	0	0	0
P-1441	Patient1441	Gastric Cancer	Gastric Adenocarcinoma	II	Surgery	Primary	FFPE	60	7080	1294	0.533333	Male	(70,75]	Unknown	Treatment-naive	4.55298	1.49e-13	3.36e-10	9.52466	0.764617	0	0	4.33e-05	0	1.15769	0	0	0	0	7.72e-15	0
P-1444	Patient1444	Lung Adenocarcinoma	Lung Adenocarcinoma	I	Surgery	Primary	FFPE	50	3060	1046	0.4	Male	(55,60]	Nonsmoker	Treatment-naive	5.75e-15	2.08e-05	11.9776	7.81e-05	0.0212776	2.65e-14	0	0.00106237	0	0	5.05e-15	0	0	0	0	0
P-1452	Patient1452	Colorectal Carcinoma	Colorectal Adenocarcinoma	IV	Biopsy/Paracentesis	Metastasis	FFPE	40	1182	1403	0.433333	Female	(80,85]	Unknown	Treatment-naive	12.7234	0	1.24e-15	1.58e-08	1.27658	0	1.23e-12	1.53e-11	5.05e-08	2.28e-09	3.5e-16	6.78e-16	3.64e-16	0	8.06e-16	2.95e-16
P-1453	Patient1453	Lung Adenocarcinoma	Lung Adenocarcinoma	III	Surgery	Primary	FFPE	50	5616	1210	0.4	Female	(40,45]	Nonsmoker	Treatment-naive	7.89e-15	1.11e-05	4.91279	0.00018966	4.07194	1.51e-14	0	3.01507	0	0	4.73e-15	0	0	0	0	0
P-1474	Patient1474	Lung Adenocarcinoma	Lung Adenocarcinoma	IV	Biopsy/Paracentesis	Primary	FFPE	50	274	1986	0.466667	Female	(75,80]	Nonsmoker	Treatment-naive	7.16466	2.21e-05	1.25275	7.46794	0.112896	4.97e-14	0	0.00172443	0	0	6.87e-15	0	0	0	0	0
P-1478	Patient1478	Small Cell Lung Cancer	Small Cell Lung Cancer	Unknown	Biopsy/Paracentesis	Primary	FFPE	80	23400	1343	1.1	Male	(70,75]	Unknown	Unknown	2.59589	8.13e-12	21.6613	4.51145	0	0	0	0.0412255	0	0	0	0	0	0	4.1901	0
P-1480	Patient1480	Lung Squamous Cell Carcinoma	Lung Squamous Cell Carcinoma	Unknown	Biopsy/Paracentesis	Primary	FFPE	20	1110	1107	0.533333	Male	(50,55]	Unknown	Unknown	1.26776	3.05221	6.51763	0.925856	0	0	0	1.64437	0	0	0	0	0	0	0.592175	0
P-1481	Patient1481	Lung Squamous Cell Carcinoma	Lung Squamous Cell Carcinoma	I	Surgery	Primary	FFPE	80	2868	1369	0.666667	Male	(65,70]	Smoker	Treatment-naive	2.80375	0.0223339	14.1653	1.539	0	0	0	0.0205531	0	0	0	0	0	0	0.449068	0
P-1502	Patient1502	Colorectal Carcinoma	Colorectal Adenocarcinoma	IV	Biopsy/Paracentesis	Primary	FFPE	50	1146	1086	0.433333	Male	(40,45]	Unknown	Chemotherapy	6.47117	0	1.72e-15	2.33e-08	0.0237175	0	2.98e-12	2.25e-12	4.66e-08	4.50511	1.31e-15	1.02e-15	4.27e-16	0	2.18e-15	3.14e-16
P-1504	Patient1504	Liver Hepatocellular Carcinoma	Liver Hepatocellular Carcinoma	II	Biopsy/Paracentesis	Primary	FFPE	40	2004	1451	0.366667	Male	(60,65]	Unknown	Treatment-naive	2e-08	0	2.96353	6.49586	3.94e-15	0	0	0	0	4.28e-12	0	0	0	1.54061	2.37e-13	1.5e-10
P-1506	Patient1506	Lung Squamous Cell Carcinoma	Lung Squamous Cell Carcinoma	III	Surgery	Primary	FFPE	50	4824	1238	0.433333	Male	(45,50]	Smoker	Chemotherapy	0.888699	1.61834	5.75469	2.28337	0	0	0	1.1135	0	0	0	0	0	0	0.341401	0
P-1508	Patient1508	Liver Hepatocellular Carcinoma	Liver Hepatocellular Carcinoma	IV	Surgery	Primary	FFPE	80	4932	854	0.366667	Male	(40,45]	Unknown	Treatment-naive	2.2e-08	0	2.09046	5.04153	4.98e-15	0	0	0	0	8.04e-12	0	0	0	3.86802	3.14e-13	1.78e-10
P-1509	Patient1509	Gastric Cancer	Gastric Adenocarcinoma	I	Surgery	Primary	FFPE	30	5604	1066	0.533333	Female	(55,60]	Unknown	Treatment-naive	2.24703	7.67e-15	4.88e-10	2.40561	1.91854	0	0	8.18e-06	0	0.172552	0	0	0	0	11.2563	0
P-1510	Patient1510	Lung Adenocarcinoma	Lung Adenocarcinoma	I	Surgery	Primary	FFPE	60	416	461	0.666667	Male	(75,80]	Unknown	Treatment-naive	1.73e-14	2.45e-06	4.92223	5.73723	7.33995	2.14e-14	0	0.00059236	0	0	5.95e-15	0	0	0	0	0
P-1513	Patient1513	Colorectal Carcinoma	Colorectal Adenocarcinoma	Unknown	Surgery	Primary	FFPE	20	5916	1158	0.4	Male	(50,55]	Unknown	Treatment-naive	3.42833	0	1.58e-15	6.6952	0.0256283	0	3.91e-12	0.850842	2.18e-08	1.5e-08	9.54e-16	8.82e-16	5.52e-16	0	1.14e-15	4.2e-16
P-1526	Patient1526	Lung Adenocarcinoma	Lung Adenocarcinoma	III	Biopsy/Paracentesis	Primary	FFPE	50	1632	715	0.566667	Male	(65,70]	Smoker	Unknown	1.41e-14	6.1e-06	16.0795	0.00011815	1.91902	8.02e-14	0	0.00140356	0	0	5.87e-15	0	0	0	0	0
P-1528	Patient1528	Lung Squamous Cell Carcinoma	Lung Squamous Cell Carcinoma	IV	Biopsy/Paracentesis	Primary	FFPE	40	401	646	0.666667	Male	(65,70]	Smoker	Chemotherapy	0.65241	0.0114272	16.7775	2.15581	0	0	0	0.0362013	0	0	0	0	0	0	0.366691	0
P-1533	Patient1533	Pancreatic Cancer	Pancreatic Adenocarcinoma	IV	Surgery	Metastasis	FFPE	70	4536	1097	0.433333	Male	(50,55]	Unknown	Treatment-naive	2.76459	2.01e-13	0	9.41828	0.306653	1.58e-07	0	1.06e-07	0	0	0	0	0	0	2.51048	0
P-1535	Patient1535	Lung Squamous Cell Carcinoma	Lung Squamous Cell Carcinoma	I	Surgery	Primary	FFPE	50	9540	914	0.566667	Male	(65,70]	Nonsmoker	Treatment-naive	1.45094	0.0749334	11.9707	1.78694	0	0	0	1.01895	0	0	0	0	0	0	0.697525	0
P-1537	Patient1537	Lung Adenocarcinoma	Lung Adenocarcinoma	I	Surgery	Primary	FFPE	60	5664	1450	0.433333	Male	(50,55]	Nonsmoker	Treatment-naive	1.35e-14	2.33344	2.85853	3.73024	4.07666	3.45e-14	0	0.00113139	0	0	2.81e-15	0	0	0	0	0
P-1542	Patient1542	Lung Adenocarcinoma	Lung Adenocarcinoma	IV	Biopsy/Paracentesis	Metastasis	FFPE	80	80	921	0.6	Male	(60,65]	Smoker	Radiation_Therapy;Chemotherapy	1.73e-14	1.09e-06	7.77804	0.0001851	10.2196	5.29e-15	0	0.00214865	0	0	9.12e-15	0	0	0	0	0
P-1555	Patient1555	Lung Adenocarcinoma	Lung Adenocarcinoma	IV	Biopsy/Paracentesis	Metastasis	FFPE	60	544	944	0.633333	Male	(45,50]	Unknown	Unknown	8.04e-15	2.67367	17.2609	0.00014325	0.0585449	1.04e-14	0	0.00673671	0	0	5.04e-15	0	0	0	0	0
P-1556	Patient1556	Lung Adenocarcinoma	Lung Adenocarcinoma	IV	Biopsy/Paracentesis	Metastasis	FFPE	20	4548	1361	0.4	Male	(60,65]	Smoker	Treatment-naive	6.13e-15	3.18e-06	10.1413	9.48e-05	0.033313	1.82e-14	0	0.825337	0	0	4.16e-15	0	0	0	0	0
P-1563	Patient1563	Liver Hepatocellular Carcinoma	Liver Hepatocellular Carcinoma	IV	Surgery	Recurrent	FFPE	95	5412	1232	0.433333	Male	(55,60]	Unknown	Treatment-naive	6.73e-09	0	5.4591	6.00133	2.2e-15	0	0	0	0	2.14e-12	0	0	0	0.539574	2.83e-13	2.52e-10
P-1567	Patient1567	Liver Hepatocellular Carcinoma	Liver Hepatocellular Carcinoma	III	Surgery	Primary	FFPE	70	2016	1151	0.3	Male	(55,60]	Unknown	Treatment-naive	5.44e-09	0	1.67326	8.09169	2.67e-15	0	0	0	0	1.59e-11	0	0	0	0.235052	4.19e-13	2.56e-10
P-1568	Patient1568	Liver Hepatocellular Carcinoma	Liver Hepatocellular Carcinoma	III	Surgery	Primary	FFPE	80	1800	1250	0.4	Male	(30,35]	Unknown	Treatment-naive	3.32e-09	0	0.290077	2.75055	9.77e-16	0	0	0	0	8.54e-12	0	0	0	8.95937	5.65e-14	4.75e-11
P-1569	Patient1569	Lung Adenocarcinoma	Lung Adenocarcinoma	III	Biopsy/Paracentesis	Metastasis	FFPE	30	2892	849	2.13333	Male	(50,55]	Unknown	Unknown	1.78e-14	3.71e-06	42.461	0.00012826	6.13805	1.52e-14	0	1.25595	0	0	12.1449	0	0	0	0	0
P-1571	Patient1571	Lung Adenocarcinoma	Lung Adenocarcinoma	I	Biopsy/Paracentesis	Primary	FFPE	60	630	1195	0.3	Male	(55,60]	Nonsmoker	Other_Treatments	1.25e-14	2.63e-05	8.9456	0.00019865	1.05305	4.35e-14	0	0.00111767	0	0	5.28e-15	0	0	0	0	0
P-1583	Patient1583	Liver Hepatocellular Carcinoma	Liver Hepatocellular Carcinoma	II	Surgery	Primary	FFPE	40	6480	1423	0.3	Male	(65,70]	Unknown	Treatment-naive	4.15e-09	0	3.71119	2.114	1.13e-15	0	0	0	0	6.96e-13	0	0	0	0.102261	4.07255	6.16e-11
P-1584	Patient1584	Intrahepatic Cholangiocarcinoma	Liver Hepatocellular Carcinoma plus Intrahepatic Cholangiocarcinoma	II	Surgery	Primary	FFPE	60	5820	995	0.466667	Male	(40,45]	Unknown	Chemotherapy	2.09787	1.66e-16	0.00067607	1.93e-08	0.00077325	0	0	8.48e-12	1e-09	0	0	0	5.18e-16	12.9007	0	0
P-1596	Patient1596	Lung Squamous Cell Carcinoma	Lung Squamous Cell Carcinoma	II	Surgery	Primary	FFPE	70	4572	1099	0.5	Male	(50,55]	Smoker	Treatment-naive	0.595096	0.655897	12.0475	2.25121	0	0	0	0.112319	0	0	0	0	0	0	0.337931	0
P-1607	Patient1607	Lung Adenocarcinoma	Lung Adenocarcinoma	IV	Surgery	Metastasis	FFPE	20	720	1176	0.4	Female	(40,45]	Smoker	Treatment-naive	2.14e-14	4.94e-06	2.84815	0.0002186	0.998208	1.82632	0	5.3271	0	0	3.33e-15	0	0	0	0	0
P-1618	Patient1618	Non Small Cell Lung Cancer Other	Lung Adenosquamous Carcinoma	Unknown	Biopsy/Paracentesis	Primary	FFPE	40	322	1167	0.6	Male	(60,65]	Unknown	Unknown	3.07351	4.14676	4.22291	3.68433	0	0	0	0.872486	0	0	0	0	0	0	0	0
P-1620	Patient1620	Lung Adenocarcinoma	Lung Adenocarcinoma	I	Surgery	Primary	FFPE	40	5376	911	0.833333	Male	(65,70]	Smoker	Treatment-naive	1.63e-14	4.24e-06	10.2668	5.01194	5.58087	2.93e-14	0	4.14034	0	0	5.63e-15	0	0	0	0	0
P-1621	Patient1621	Small Bowel Carcinoma	Small Bowel Adenocarcinoma	Unknown	Biopsy/Paracentesis	Primary	FFPE	30	3564	1479	1.83333	Female	(60,65]	Unknown	Treatment-naive	19.1142	0	0	1.04185	14.9985	0	0	0	7.40548	0	0	0	0	0	0	1.44002
P-1626	Patient1626	Lung Adenocarcinoma	Lung Adenocarcinoma	I	Surgery	Primary	FFPE	20	5844	1230	0.333333	Male	(50,55]	Smoker	Treatment-naive	1.09e-14	1.9e-06	3.65391	5.80476	0.031463	1.94e-14	0	1.50987	0	0	4.03e-15	0	0	0	0	0
P-1627	Patient1627	Lung Adenocarcinoma	Lung Adenocarcinoma	III	Surgery	Primary	FFPE	50	846	1174	0.733333	Male	(55,60]	Smoker	Treatment-naive	1.81e-14	2e-05	14.6671	0.00011401	4.33184	8.39e-14	0	0.00089302	0	0	7.45e-15	0	0	0	0	0
P-1629	Patient1629	Lung Adenocarcinoma	Lung Adenocarcinoma	III	Surgery	Primary	FFPE	50	17940	1235	0.533333	Male	(65,70]	Unknown	Treatment-naive	2.3e-14	8.42891	3.02055	0.00023208	1.38763	2.38e-14	0	3.16267	0	0	6.45e-15	0	0	0	0	0
P-1630	Patient1630	Lung Adenocarcinoma	Lung Adenocarcinoma	IV	Biopsy/Paracentesis	Metastasis	FFPE	80	208	1346	0.466667	Female	(65,70]	Unknown	Treatment-naive	9.38e-15	1.58e-05	1.66821	5.8749	0.039379	1.82e-14	0	5.4175	0	0	4.35e-15	0	0	0	0	0
P-1639	Patient1639	Lung Adenocarcinoma	Lung Adenocarcinoma	I	Surgery	Primary	FFPE	70	6720	1495	0.8	Male	(50,55]	Smoker	Treatment-naive	1.99e-14	1.05e-06	21.3771	0.00011973	2.62247	1.29e-14	0	0.00034318	0	0	6.86e-15	0	0	0	0	0
P-1643	Patient1643	Lung Squamous Cell Carcinoma	Lung Squamous Cell Carcinoma	III	Surgery	Primary	FFPE	40	12240	1561	0.533333	Male	(45,50]	Nonsmoker	Chemotherapy	0.367151	0.00721672	10.6027	1.38698	0	0	0	0.172634	0	0	0	0	0	0	0.463336	0
P-1652	Patient1652	Lung Adenocarcinoma	Lung Adenocarcinoma	IV	Biopsy/Paracentesis	Metastasis	FFPE	60	216	1203	0.5	Female	(55,60]	Nonsmoker	Treatment-naive	1.91e-14	4.95003	0.77208	0.00020051	2.60131	4.48e-14	0	4.67638	0	0	3e-15	0	0	0	0	0
P-1653	Patient1653	Lung Adenocarcinoma	Lung Adenocarcinoma	III	Biopsy/Paracentesis	Primary	FFPE	40	293	1442	0.7	Male	(50,55]	Nonsmoker	Unknown	2.94e-14	8.04e-06	14.2544	4.1584	0.585148	6.78e-14	0	0.00206668	0	0	7.15e-15	0	0	0	0	0
P-1661	Patient1661	Kidney Renal Cell Carcinoma	Renal Clear Cell Carcinoma	IV	Surgery	Metastasis	FFPE	40	3828	848	0.7	Male	(40,45]	Unknown	Treatment-naive	2.82938	0	1.5773	1.62989	6.09048	0	0	0	0	0	0	0	0	0.872952	0	0
P-1670	Patient1670	Lung Adenocarcinoma	Lung Adenocarcinoma	II	Surgery	Primary	FFPE	40	5136	818	0.466667	Male	(50,55]	Nonsmoker	Treatment-naive	8.14e-15	5.62e-06	7.70914	0.0001265	0.0299088	6.43e-14	0	0.00048672	0	0	8.26033	0	0	0	0	0
P-1674	Patient1674	Lung Adenocarcinoma	Lung Adenocarcinoma	III	Surgery	Metastasis	FFPE	20	1080	1386	0.933333	Male	(60,65]	Unknown	Treatment-naive	8.94e-15	1.37e-05	22.7554	4.49876	0.047225	3.69101	0	0.00761058	0	0	6.18e-15	0	0	0	0	0
P-1682	Patient1682	Lung Squamous Cell Carcinoma	Lung Squamous Cell Carcinoma	II	Surgery	Primary	FFPE	60	6600	780	0.433333	Male	(60,65]	Smoker	Treatment-naive	1.83392	0.633657	8.56777	1.09415	0	0	0	0.258214	0	0	0	0	0	0	1.61228	0
P-1689	Patient1689	Lung Adenocarcinoma	Lung Adenocarcinoma	I	Surgery	Primary	FFPE	50	6360	1252	0.733333	Male	(70,75]	Smoker	Treatment-naive	7.25643	2.63157	13.0355	0.00015707	0.0750388	3.76e-14	0	0.00130032	0	0	5.27e-15	0	0	0	0	0
P-1693	Patient1693	Lung Adenocarcinoma	Lung Adenocarcinoma	IV	Biopsy/Paracentesis	Primary	FFPE	50	244	1230	0.5	Male	(75,80]	Smoker	Treatment-naive	1.61e-14	5.76e-07	6.71736	0.00021035	7.28026	5.55e-15	0	0.00216628	0	0	1.06e-14	0	0	0	0	0
P-1698	Patient1698	Lung Squamous Cell Carcinoma	Lung Squamous Cell Carcinoma	III	Surgery	Primary	FFPE	60	234	895	0.733333	Male	(40,45]	Unknown	Treatment-naive	9.08774	0.308868	10.2291	1.9875	0	0	0	0.0426332	0	0	0	0	0	0	0.344202	0
P-1707	Patient1707	Colorectal Carcinoma	Colorectal Adenocarcinoma	IV	Biopsy/Paracentesis	Primary	FFPE	40	1188	1160	0.3	Female	(75,80]	Unknown	Treatment-naive	7.60861	0	2.09e-15	3.41e-08	2.39139	0	3.86e-13	3.99e-11	5.45e-08	4.42e-09	3.5e-16	6.9e-16	4.15e-16	0	1.08e-15	4.57e-16
P-1710	Patient1710	Gastric Cancer	Gastric Adenocarcinoma	IV	Surgery	Primary	FFPE	20	96	621	1.63333	Female	(50,55]	Unknown	Treatment-naive	17.8916	2e-13	3.02e-10	1.50201	18.2576	0	0	3.62e-06	0	0.34878	0	0	0	0	7.59e-15	0
P-1713	Patient1713	Liver Hepatocellular Carcinoma	Liver Hepatocellular Carcinoma	Unknown	Biopsy/Paracentesis	Primary	FFPE	20	106	1052	1.23333	Male	(35,40]	Unknown	Unknown	4.1e-09	0	0.717858	0.967345	2.32e-15	0	0	0	0	8.97e-13	0	0	0	39.3148	2.4e-13	7.43e-11
P-1722	Patient1722	Gastrointestinal Neuroendocrine Tumor	Pancreatic Neuroendocrine Tumor	I	Surgery	Primary	FFPE	90	6120	798	0.4	Male	(50,55]	Unknown	Treatment-naive	1.89348	0.0001944	0	0	0	10.1032	0	0	0	0	0.00317454	1.74e-06	0	0	0	0
P-1723	Patient1723	Small Bowel Carcinoma	Small Bowel Adenocarcinoma	III	Surgery	Primary	FFPE	60	3396	2010	0.366667	Female	(60,65]	Unknown	Treatment-naive	5.65576	0	0	4.12836	0.852321	0	0	0	0.715709	0	0	0	0	0	0	0.647853
P-1725	Patient1725	Gastric Cancer	Gastric Adenocarcinoma	III	Surgery	Primary	FFPE	40	4296	735	0.3	Male	(55,60]	Unknown	Treatment-naive	1.51628	2.6e-13	4.06e-10	0.980768	0.494783	0	0	7.14e-06	0	0.0826886	0	0	0	0	8.92547	0
P-1730	Patient1730	Gastric Cancer	Gastric Adenocarcinoma	II	Surgery	Primary	FFPE	60	5544	1098	0.366667	Male	(75,80]	Unknown	Treatment-naive	7.63938	8.29e-14	4.78e-10	2.69583	0.637627	0	0	2.28e-06	0	0.0271607	0	0	0	0	4.95e-15	0
P-1732	Patient1732	Lung Adenocarcinoma	Lung Adenocarcinoma	I	Surgery	Primary	FFPE	40	497	608	0.366667	Female	(30,35]	Nonsmoker	Treatment-naive	1.86e-14	3.32e-06	9.63665	9.72e-05	0.463794	6.23e-15	0	0.899457	0	0	6.85e-15	0	0	0	0	0
P-1745	Patient1745	Lung Squamous Cell Carcinoma	Lung Squamous Cell Carcinoma	III	Biopsy/Paracentesis	Primary	FFPE	30	738	1372	1	Male	(65,70]	Smoker	Unknown	2.40599	0.0303899	21.3048	4.50276	0	0	0	0.126889	0	0	0	0	0	0	0.629211	0
P-1749	Patient1749	Lung Squamous Cell Carcinoma	Lung Squamous Cell Carcinoma	Unknown	Biopsy/Paracentesis	Primary	FFPE	90	133	1250	0.4	Male	(75,80]	Unknown	Unknown	1.88773	0.0744897	5.67229	2.34696	0	0	0	0.920019	0	0	0	0	0	0	0.0985149	0
P-1753	Patient1753	Lung Squamous Cell Carcinoma	Lung Squamous Cell Carcinoma	IV	Biopsy/Paracentesis	Metastasis	FFPE	20	69	862	0.966667	Male	(50,55]	Unknown	Radiation_Therapy;Chemotherapy	0.689783	2.37174	21.7901	3.23688	0	0	0	2.37955	0	0	0	0	0	0	1.53191	0
P-1755	Patient1755	Intrahepatic Cholangiocarcinoma	Intrahepatic Cholangiocarcinoma	III	Surgery	Primary	FFPE	80	2124	1068	0.633333	Male	(65,70]	Unknown	Treatment-naive	2.475	9.26e-16	0.00101254	11.0252	0.00099131	0	0	3.35e-11	5.49774	0	0	0	5.64e-16	2.82e-09	0	0
P-1758	Patient1758	Lung Adenocarcinoma	Lung Adenocarcinoma	II	Surgery	Primary	FFPE	50	4260	860	0.466667	Male	(55,60]	Smoker	Treatment-naive	2.25e-14	1.8e-06	5.58808	0.00014311	4.41136	2.77e-14	0	0.00041743	0	0	4.1e-15	0	0	0	0	0
P-1761	Patient1761	Esophageal Carcinoma	Esophageal Squamous Cell Carcinoma	III	Surgery	Primary	FFPE	60	6480	1836	0.4	Male	(60,65]	Unknown	Treatment-naive	2.87629	0.197543	0.887662	2.6003	0	0	0	3.43821	0	0	0	0	0	8.43e-15	0	0
P-1763	Patient1763	Lung Squamous Cell Carcinoma	Lung Squamous Cell Carcinoma	III	Biopsy/Paracentesis	Primary	FFPE	20	648	1847	0.666667	Male	(70,75]	Smoker	Treatment-naive	1.79123	0.105284	10.2762	3.85906	0	0	0	3.42869	0	0	0	0	0	0	0.539505	0
P-1773	Patient1773	Lung Squamous Cell Carcinoma	Lung Squamous Cell Carcinoma	IV	Surgery	Metastasis	FFPE	40	5688	1118	0.5	Male	(55,60]	Unknown	Radiation_Therapy;Chemotherapy	1.28173	1.54792	7.72458	0.960626	0	0	0	2.174	0	0	0	0	0	0	0.311148	0
P-1774	Patient1774	Esophageal Carcinoma	Esophageal Squamous Cell Carcinoma	IV	Surgery	Primary	FFPE	50	2976	1123	0.366667	Male	(50,55]	Unknown	Treatment-naive	5.4056	0.697927	1.66927	0.924914	0	0	0	1.30228	0	0	0	0	0	7.15e-15	0	0
P-1776	Patient1776	Lung Squamous Cell Carcinoma	Lung Squamous Cell Carcinoma	IV	Biopsy/Paracentesis	Primary	FFPE	20	1164	1354	0.533333	Male	(65,70]	Smoker	Unknown	1.57698	0.0309217	7.76814	4.42838	0	0	0	0.820797	0	0	0	0	0	0	0.374788	0
P-1784	Patient1784	Colorectal Carcinoma	Colorectal Adenocarcinoma	III	Surgery	Primary	FFPE	70	6240	1439	0.333333	Female	(65,70]	Unknown	Treatment-naive	3.78687	0	2.32e-15	3.18e-08	0.0217628	0	3.17e-12	2.96e-11	3.84e-08	3.79e-08	1.01e-15	7.51e-16	7.34e-16	0	6.19137	3.84e-16
P-1786	Patient1786	Lung Squamous Cell Carcinoma	Lung Squamous Cell Carcinoma	Unknown	Biopsy/Paracentesis	Primary	FFPE	50	1872	2103	0.766667	Male	(65,70]	Nonsmoker	Radiation_Therapy	1.97111	2.64066	9.80696	3.0808	0	0	0	2.2031	0	0	0	0	0	0	0.297364	0
P-1789	Patient1789	Urothelial Carcinoma	Bladder Urothelial Carcinoma	III	Surgery	Primary	FFPE	60	1668	793	0.4	Male	(70,75]	Unknown	Treatment-naive	3.87968	0.0849514	0.00045234	9.07e-06	3.01e-14	2.52033	0	6.51454	0	0	0	2.71e-15	0	4.46e-05	0	0
P-1792	Patient1792	Liver Hepatocellular Carcinoma	Liver Hepatocellular Carcinoma	III	Surgery	Primary	FFPE	90	3564	1185	0.433333	Male	(55,60]	Unknown	Treatment-naive	7.15e-09	0	5.68905	4.22063	1.97e-15	0	0	0	0	3.28e-12	0	0	0	3.09032	3.54e-13	2.83e-10
P-1795	Patient1795	Esophageal Carcinoma	Esophageal Squamous Cell Carcinoma	III	Surgery	Primary	FFPE	80	5076	1752	0.333333	Male	(40,45]	Unknown	Treatment-naive	2.5574	0.1922	2.26263	0.790176	0	0	0	6.19759	0	0	0	0	0	5.81e-15	0	0
P-1798	Patient1798	Intrahepatic Cholangiocarcinoma	Liver Hepatocellular Carcinoma plus Intrahepatic Cholangiocarcinoma	I	Surgery	Primary	FFPE	80	5940	1601	0.8	Male	(60,65]	Unknown	Treatment-naive	0.00711595	1.17e-15	2.52575	1.31e-08	0.00021368	0	0	2.11474	3.62e-10	0	0	0	1.56e-16	20.3522	0	0
P-1800	Patient1800	Lung Adenocarcinoma	Lung Adenocarcinoma	IV	Surgery	Primary	FFPE	60	6600	2191	0.4	Male	(65,70]	Nonsmoker	Treatment-naive	2.43e-14	4.84e-07	9.16081	0.0002051	1.83874	4.38e-15	0	0.00024828	0	0	6.58e-15	0	0	0	0	0
P-1812	Patient1812	Lung Adenocarcinoma	Lung Adenocarcinoma	I	Surgery	Primary	FFPE	20	3012	1390	0.633333	Female	(65,70]	Nonsmoker	Treatment-naive	1.78e-14	7.78e-06	7.22292	4.2999	5.44424	6.35e-14	0	1.03293	0	0	8.33e-15	0	0	0	0	0
P-1813	Patient1813	Liver Hepatocellular Carcinoma	Liver Hepatocellular Carcinoma	II	Surgery	Primary	FFPE	90	6840	1264	0.366667	Male	(60,65]	Unknown	Treatment-naive	8.92e-09	0	2.60674	8.33971	1.65e-15	0	0	0	0	6.25e-12	0	0	0	0.053545	4.4e-13	2.59e-10
P-1827	Patient1827	Lung Squamous Cell Carcinoma	Lung Squamous Cell Carcinoma	I	Surgery	Primary	FFPE	50	4668	1012	0.566667	Male	(60,65]	Smoker	Treatment-naive	1.06192	0.309305	8.80957	4.67084	0	0	0	0.949241	0	0	0	0	0	0	0.199132	0
P-1830	Patient1830	Esophageal Carcinoma	Esophageal Squamous Cell Carcinoma	Unknown	Biopsy/Paracentesis	Primary	FFPE	70	2016	1168	0.333333	Male	(60,65]	Unknown	Treatment-naive	7.12064	0.158008	0.325961	1.30328	0	0	0	1.0921	0	0	0	0	0	7.46e-15	0	0
P-1834	Patient1834	Lung Adenocarcinoma	Lung Adenocarcinoma	IV	Biopsy/Paracentesis	Metastasis	FFPE	20	4380	1144	0.566667	Male	(45,50]	Unknown	Chemotherapy	1.16e-14	5.68e-07	11.2171	7.56e-05	4.78258	9.2e-15	0	0.00020208	0	0	4.67e-15	0	0	0	0	0
P-1835	Patient1835	Lung Squamous Cell Carcinoma	Lung Squamous Cell Carcinoma	IV	Biopsy/Paracentesis	Primary	FFPE	30	6480	1312	0.6	Male	(65,70]	Unknown	Targeted_Therapy;Chemotherapy	4.55068	2.23863	4.76908	3.15955	0	0	0	0.985123	0	0	0	0	0	0	0.296939	0
P-1838	Patient1838	Lung Adenocarcinoma	Lung Adenocarcinoma	IV	Biopsy/Paracentesis	Primary	FFPE	30	250	2631	0.333333	Female	(75,80]	Smoker	Unknown	1.67e-14	1.06866	4.80125	0.00020118	5.12875	2.89e-14	0	0.00113724	0	0	5.52e-15	0	0	0	0	0
P-1840	Patient1840	Lung Adenocarcinoma	Lung Adenocarcinoma	I	Surgery	Primary	FFPE	70	5556	1202	0.433333	Female	(65,70]	Unknown	Treatment-naive	2.33e-14	4.37211	5.90448	0.00018561	0.32287	5e-14	0	4.40036	0	0	5.05e-15	0	0	0	0	0
P-1843	Patient1843	Lung Squamous Cell Carcinoma	Lung Squamous Cell Carcinoma	I	Surgery	Primary	FFPE	40	4668	1347	0.6	Male	(70,75]	Smoker	Treatment-naive	1.20261	0.335601	10.3876	0.83503	0	0	0	2.89602	0	0	0	0	0	0	1.34315	0
P-1847	Patient1847	Lung Adenocarcinoma	Lung Adenocarcinoma	IV	Surgery	Metastasis	FFPE	30	110	866	0.666667	Male	(65,70]	Unknown	Treatment-naive	1.93e-14	3.79205	7.84669	6.30855	2.05208	4.31e-14	0	0.00062599	0	0	6.65e-15	0	0	0	0	0
P-1859	Patient1859	Colorectal Carcinoma	Colorectal Adenocarcinoma	IV	Surgery	Primary	FFPE	80	4248	1050	0.5	Male	(50,55]	Unknown	Treatment-naive	11.3237	0	2.56e-15	2.26e-08	0.503423	0	1.2e-12	1.17286	5.75e-08	3.02e-08	1.33e-15	1.09e-15	7.05e-16	0	2.57e-15	5.21e-16
P-1860	Patient1860	Lung Squamous Cell Carcinoma	Lung Squamous Cell Carcinoma	II	Surgery	Primary	FFPE	50	3024	1056	0.533333	Male	(40,45]	Unknown	Treatment-naive	0.716651	0.00496692	13.2277	0.426086	0	0	0	0.00602438	0	0	0	0	0	0	1.6186	0
P-1863	Patient1863	Liver Hepatocellular Carcinoma	Liver Hepatocellular Carcinoma	IV	Surgery	Primary	FFPE	70	5904	982	2.73333	Male	(60,65]	Unknown	Treatment-naive	5.15e-09	0	1.00023	13.1049	2.36e-15	0	0	0	0	1.98e-12	0	0	0	68.8948	2.12e-13	2.1e-10
P-1869	Patient1869	Lung Adenocarcinoma	Lung Adenocarcinoma	III	Biopsy/Paracentesis	Primary	FFPE	30	79	925	0.5	Male	(90,95]	Nonsmoker	Treatment-naive	1.29e-14	1.42e-05	10.6938	0.00014643	1.82493	3.25e-14	0	2.48114	0	0	5.28e-15	0	0	0	0	0
P-1879	Patient1879	Lung Adenocarcinoma	Lung Adenocarcinoma	I	Surgery	Primary	FFPE	40	3408	1054	0.433333	Male	(65,70]	Nonsmoker	Treatment-naive	1.09e-14	1.06e-06	11.9305	0.00025402	0.0690666	6.41e-15	0	0.00021317	0	0	6.48e-15	0	0	0	0	0
P-1883	Patient1883	Colorectal Carcinoma	Colorectal Adenocarcinoma	IV	Surgery	Metastasis	FFPE	50	4428	1230	0.3	Female	(55,60]	Unknown	Treatment-naive	12.9616	0	1.07e-15	1.75e-08	0.0384469	0	4.71e-12	2.05e-11	2.77e-08	1.69e-08	8.6e-16	1.24e-15	2.72e-16	0	7.38e-16	2.99e-16
P-1884	Patient1884	Lung Adenocarcinoma	Lung Adenocarcinoma	IV	Biopsy/Paracentesis	Metastasis	FFPE	20	527	1319	0.3	Female	(55,60]	Nonsmoker	Treatment-naive	1.1e-14	3.87788	6.0592	0.00011335	0.0565614	2.39e-14	0	0.00624629	0	0	7.64e-15	0	0	0	0	0
P-1890	Patient1890	Lung Adenocarcinoma	Lung Adenocarcinoma	IV	Biopsy/Paracentesis	Primary	FFPE	30	215	1299	0.866667	Male	(45,50]	Smoker	Unknown	2.19e-14	1.65e-05	27.7653	0.0001545	3.22634	4.9e-14	0	0.00819224	0	0	6.9e-15	0	0	0	0	0
P-1892	Patient1892	Colorectal Carcinoma	Colorectal Adenocarcinoma	II	Surgery	Primary	FFPE	60	6720	771	0.466667	Female	(65,70]	Unknown	Treatment-naive	8.45117	0	1.85e-15	1.83e-08	0.0261891	0	9.93e-13	2.52264	7.51e-08	5.96e-09	7.46e-16	4.05e-16	1.48e-15	0	2.03e-15	5.08e-16
P-1909	Patient1909	Small Bowel Carcinoma	Small Bowel Adenocarcinoma	II	Surgery	Primary	FFPE	30	4368	1153	0.3	Male	(65,70]	Unknown	Treatment-naive	6.0991	0	0	2.05478	0.685101	0	0	0	0.608126	0	0	0	0	0	0	0.55289
P-1911	Patient1911	Gastric Cancer	Gastric Adenocarcinoma	III	Surgery	Primary	FFPE	60	4464	1081	1.93333	Female	(60,65]	Unknown	Treatment-naive	15.6226	1.39e-14	1.42e-10	0.901326	30.7088	0	0	4.96e-07	0	1.76732	0	0	0	0	4.25e-15	0
P-1912	Patient1912	Lung Squamous Cell Carcinoma	Lung Squamous Cell Carcinoma	Unknown	Biopsy/Paracentesis	Primary	FFPE	30	186	1121	0.6	Male	(70,75]	Unknown	Chemotherapy	1.51623	4.81021	6.068	3.82852	0	0	0	2.5989	0	0	0	0	0	0	0.178149	0
P-1918	Patient1918	Lung Adenocarcinoma	Lung Adenocarcinoma	I	Surgery	Primary	FFPE	30	2604	1509	0.9	Male	(55,60]	Smoker	Treatment-naive	9.68e-15	5.86e-06	16.3612	0.00014038	0.0979017	4.73e-14	0	0.771957	0	0	7.7688	0	0	0	0	0
P-1936	Patient1936	Lung Adenocarcinoma	Lung Adenocarcinoma	IV	Biopsy/Paracentesis	Primary	FFPE	20	1080	1131	0.966667	Male	(50,55]	Smoker	Treatment-naive	2.37e-14	2.28e-06	14.8599	7.2158	0.0774318	6.5e-15	0	4.84691	0	0	7.81e-15	0	0	0	0	0
P-1937	Patient1937	Thymic Tumor	Thymic Carcinoma	IV	Biopsy/Paracentesis	Metastasis	FFPE	20	70	451	0.4	Male	(50,55]	Unknown	Unknown	8.19044	0.0003258	0	2.80923	0	0	0	2.55e-08	0	0	0	4.02e-06	0	0	0	0
P-1939	Patient1939	Lung Adenocarcinoma	Lung Adenocarcinoma	I	Surgery	Primary	FFPE	30	4128	991	0.966667	Male	(50,55]	Smoker	Treatment-naive	2.59e-14	2.54e-06	24.2895	7.76e-05	1.10227	4.13e-15	0	0.608114	0	0	5.59e-15	0	0	0	0	0
P-1955	Patient1955	Lung Adenocarcinoma	Lung Adenocarcinoma	III	Biopsy/Paracentesis	Primary	FFPE	20	648	1240	0.433333	Male	(80,85]	Unknown	Treatment-naive	2.79285	6.98e-06	9.28032	0.00010752	0.0517978	3.1e-14	0	0.874914	0	0	9.21e-15	0	0	0	0	0
P-1960	Patient1960	Gastric Cancer	Gastric Adenocarcinoma	IV	Biopsy/Paracentesis	Metastasis	FFPE	30	930	1192	0.666667	Male	(65,70]	Unknown	Treatment-naive	8.78279	2.65e-13	3.92e-10	3.72557	0.70743	0	0	1.24e-05	0	0.0343685	0	0	0	0	3.74983	0
P-1973	Patient1973	Colorectal Carcinoma	Colorectal Adenocarcinoma	I	Surgery	Primary	FFPE	60	5136	534	0.433333	Male	(55,60]	Unknown	Treatment-naive	13.1583	0	4.88e-16	1.06e-08	0.0253584	0	3.68e-12	0.816363	2.8e-08	1.43e-08	4.5e-16	6.87e-16	3.77e-16	0	4.34e-16	3.42e-16
P-1976	Patient1976	Lung Adenocarcinoma	Lung Adenocarcinoma	II	Surgery	Primary	FFPE	40	6600	1202	0.4	Female	(60,65]	Nonsmoker	Treatment-naive	1.29e-14	1.69e-05	0.723997	0.00011028	7.49238	3.01e-14	0	3.78349	0	0	4.09e-15	0	0	0	0	0
P-1980	Patient1980	Gastric Cancer	Gastric Adenocarcinoma	Unknown	Surgery	Primary	FFPE	40	1464	969	0.333333	Male	(40,45]	Unknown	Unknown	5.29055	8.65e-14	6.43e-10	1.12251	1.20931	0	0	2.49e-06	0	2.37762	0	0	0	0	1.26e-14	0
P-1981	Patient1981	Lung Squamous Cell Carcinoma	Lung Squamous Cell Carcinoma	IV	Biopsy/Paracentesis	Primary	FFPE	30	233	1047	0.933333	Male	(70,75]	Smoker	Treatment-naive	1.50047	0.0275141	18.897	2.22444	0	0	0	1.83289	0	0	0	0	0	0	3.51772	0
P-1988	Patient1988	Colorectal Carcinoma	Colorectal Adenocarcinoma	IV	Surgery	Primary	FFPE	40	5112	1121	2.2	Female	(65,70]	Unknown	Treatment-naive	2.99008	0	8.63e-16	1.88e-08	45.0099	0	1.8e-12	5.04e-12	4.71e-08	2.1e-08	2.7e-16	8.11e-16	9.98e-16	0	7.54e-16	5.28e-16
P-1989	Patient1989	Breast Carcinoma	Breast Invasive Carcinoma	IV	Biopsy/Paracentesis	Metastasis	FFPE	50	158	1552	0.333333	Female	(40,45]	Unknown	Targeted_Therapy;Chemotherapy	5.97047	0.016841	0.033928	0.136635	5.99e-15	0	0	0.00808733	0	3.83404	0	0	0	0	0	0
P-1993	Patient1993	Gastric Cancer	Gastric Adenocarcinoma	IV	Biopsy/Paracentesis	Metastasis	FFPE	10	1308	1194	0.466667	Male	(60,65]	Unknown	Radiation_Therapy;Chemotherapy	4.8286	1.32e-13	5.58e-10	4.21492	0.499116	0	0	0.795964	0	2.6614	0	0	0	0	1.22e-14	0
P-1994	Patient1994	Lung Adenocarcinoma	Lung Adenocarcinoma	I	Surgery	Primary	FFPE	60	4272	1135	0.533333	Male	(60,65]	Smoker	Treatment-naive	1.49e-14	1.29e-05	10.2437	0.00012252	1.37362	2.07e-14	0	3.38257	0	0	6.95e-15	0	0	0	0	0
P-1996	Patient1996	Colorectal Carcinoma	Colorectal Adenocarcinoma	IV	Biopsy/Paracentesis	Primary	FFPE	50	463	905	4.26667	Male	(30,35]	Unknown	Chemotherapy	46.946	0	1.39e-15	2.36e-08	44.054	0	2.47e-12	1.06e-11	4.14e-08	1.94e-08	3.89e-16	9.22e-16	1.5e-15	0	8.16e-16	6.96e-16
P-1997	Patient1997	Small Cell Lung Cancer	Small Cell Lung Cancer	IV	Biopsy/Paracentesis	Primary	FFPE	60	954	339	0.366667	Male	(65,70]	Unknown	Treatment-naive	0.615835	2.06e-11	6.26501	1.92499	0	0	0	1.52982	0	0	0	0	0	0	0.664344	0
P-1998	Patient1998	Small Cell Lung Cancer	Small Cell Lung Cancer	Unknown	Biopsy/Paracentesis	Primary	FFPE	20	4836	1407	0.9	Female	(70,75]	Nonsmoker	Treatment-naive	1.20191	5.07e-12	20.0021	2.90702	0	0	0	4.15692	0	0	0	0	0	0	0.732097	0
P-2011	Patient2011	Colorectal Carcinoma	Colorectal Adenocarcinoma	Unknown	Biopsy/Paracentesis	Primary	FFPE	20	376	1032	0.433333	Male	(75,80]	Unknown	Unknown	5.30959	0	2e-15	2.66248	0.0180598	0	1.38e-12	1.02619	2.61e-08	0.983676	1.36e-15	3.03e-16	5.35e-16	0	2.11e-15	3.1e-16
P-2015	Patient2015	Uterine Corpus Endometrial Carcinoma	Uterine Corpus Endometrial Carcinoma Other	III	Surgery	Primary	FFPE	40	5268	972	1.13333	Female	(50,55]	Unknown	Treatment-naive	0.0669449	0	4.8368	1.57e-09	3.814	0	3.58e-10	0	0	0	0	10.2823	0	0	0	0
P-2016	Patient2016	Lung Adenocarcinoma	Lung Adenocarcinoma	IV	Biopsy/Paracentesis	Primary	FFPE	20	197	786	0.7	Male	(65,70]	Smoker	Treatment-naive	6.87e-15	2.17e-05	19.2754	0.0001	0.0111214	7.62e-14	0	1.71334	0	0	5.6e-15	0	0	0	0	0
P-2018	Patient2018	Colorectal Carcinoma	Colorectal Adenocarcinoma	Unknown	Surgery	Primary	FFPE	80	23340	1364	0.433333	Male	(65,70]	Unknown	Treatment-naive	10.9693	0	5.33e-16	1.32e-08	0.0306975	0	4.2e-12	3.54e-11	3.03e-08	6.35e-09	5.56e-16	6.75e-16	7.32e-16	0	6.61e-16	3.53e-16
P-2019	Patient2019	Gastric Cancer	Gastric Adenocarcinoma	Unknown	Surgery	Primary	FFPE	70	6720	1538	3.2	Male	(70,75]	Unknown	Treatment-naive	9.70464	1.77e-14	3.99e-10	4.62973	34.6031	0	0	7.64e-07	0	0.0625116	0	0	0	0	1.48e-14	0
P-2023	Patient2023	Lung Adenocarcinoma	Lung Adenocarcinoma	III	Surgery	Primary	FFPE	40	4440	746	0.466667	Female	(50,55]	Nonsmoker	Treatment-naive	6.49749	1.64e-05	6.41471	0.00015959	0.0865105	2.6e-14	0	0.00111999	0	0	8.16e-15	0	0	0	0	0
P-2026	Patient2026	Non Small Cell Lung Cancer Other	Lung Adenosquamous Carcinoma	III	Biopsy/Paracentesis	Primary	FFPE	20	1134	1350	0.366667	Female	(60,65]	Nonsmoker	Targeted_Therapy;Chemotherapy	2.83014	0.845651	2.17027	2.23963	0	0	0	1.9143	0	0	0	0	0	0	0	0
P-2032	Patient2032	Intrahepatic Cholangiocarcinoma	Intrahepatic Cholangiocarcinoma	IV	Biopsy/Paracentesis	Metastasis	FFPE	70	4272	1330	0.533333	Male	(55,60]	Unknown	Unknown	0.00902335	2.57e-16	2.79018	1.21e-08	0.0005169	0	0	0.952497	8.07e-10	0	0	0	2.55e-15	11.2478	0	0
P-2038	Patient2038	Liver Hepatocellular Carcinoma	Liver Hepatocellular Carcinoma	IV	Surgery	Primary	FFPE	20	6360	1093	0.3	Female	(40,45]	Unknown	Chemotherapy	4.94e-09	0	4.08332	2.47736	2.42e-15	0	0	0	0	1.96e-12	0	0	0	3.43932	1.55e-13	2.19e-10
P-2040	Patient2040	Soft Tissue Sarcoma	Angiosarcoma	III	Surgery	Recurrent	FFPE	70	7200	1174	0.633333	Female	(60,65]	Unknown	Treatment-naive	1.60268	0	1.36e-14	5.61538	0.982978	0	0	2.3e-07	0	1.81e-07	0	0	0	10.799	0	0
P-2042	Patient2042	Lung Adenocarcinoma	Lung Adenocarcinoma	II	Surgery	Primary	FFPE	70	2232	1071	0.5	Male	(45,50]	Unknown	Treatment-naive	1.45e-14	4.75e-06	10.4111	0.00010239	3.64843	3.7e-14	0	0.940381	0	0	6.98e-15	0	0	0	0	0
P-2047	Patient2047	Lung Adenocarcinoma	Lung Adenocarcinoma	I	Surgery	Primary	FFPE	50	4680	1208	1.3	Male	(65,70]	Smoker	Treatment-naive	1.7e-14	5.1e-06	26.8211	0.00016422	4.80092	4.56e-14	0	3.37781	0	0	5.62e-15	0	0	0	0	0
P-2050	Patient2050	Liver Hepatocellular Carcinoma	Liver Hepatocellular Carcinoma	Unknown	Biopsy/Paracentesis	Primary	FFPE	70	1194	1077	0.4	Female	(65,70]	Unknown	Unknown	2.01e-08	0	0.307671	8.77819	6.4e-15	0	0	0	0	1.53e-11	0	0	0	2.91413	1.08e-13	1.97e-10
P-2053	Patient2053	Lung Adenocarcinoma	Lung Adenocarcinoma	III	Biopsy/Paracentesis	Primary	FFPE	10	87	1156	0.966667	Male	(60,65]	Unknown	Treatment-naive	7.29e-15	1.04e-05	20.0888	9.57e-05	0.0231058	1.08e-14	0	6.88795	0	0	6.75e-15	0	0	0	0	0
P-2066	Patient2066	Lung Squamous Cell Carcinoma	Lung Squamous Cell Carcinoma	III	Biopsy/Paracentesis	Primary	FFPE	20	71	1100	0.5	Male	(70,75]	Nonsmoker	Unknown	0.536323	1.36972	7.21021	2.75309	0	0	0	1.78337	0	0	0	0	0	0	0.347283	0
P-2069	Patient2069	Lung Squamous Cell Carcinoma	Lung Squamous Cell Carcinoma	IV	Biopsy/Paracentesis	Primary	FFPE	50	660	1448	0.5	Male	(55,60]	Smoker	Unknown	4.80221	0.0285306	6.2435	1.19117	0	0	0	1.49374	0	0	0	0	0	0	0.240849	0
P-2071	Patient2071	Lung Adenocarcinoma	Lung Adenocarcinoma	IV	Biopsy/Paracentesis	Metastasis	FFPE	30	1026	1296	0.466667	Male	(70,75]	Unknown	Unknown	1.21e-14	5.19106	0.424029	0.00011984	2.98479	4.64e-14	0	1.4	0	0	1.44e-15	0	0	0	0	0
P-2072	Patient2072	Liver Hepatocellular Carcinoma	Liver Hepatocellular Carcinoma	I	Surgery	Primary	FFPE	50	5508	970	0.333333	Female	(75,80]	Unknown	Treatment-naive	5.21e-09	0	0.308351	8.25076	2.39e-15	0	0	0	0	1.73e-11	0	0	0	2.44089	1.23e-13	2.74e-10
P-2074	Patient2074	Intrahepatic Cholangiocarcinoma	Intrahepatic Cholangiocarcinoma	Unknown	Biopsy/Paracentesis	Primary	FFPE	20	175	1247	0.5	Female	(45,50]	Unknown	Unknown	11.5675	2.93e-16	0.00054491	3.43115	0.00080636	0	0	3.5e-11	1.83e-09	0	0	0	1.71e-15	7.26e-10	0	0
P-2075	Patient2075	Intrahepatic Cholangiocarcinoma	Intrahepatic Cholangiocarcinoma	I	Surgery	Primary	FFPE	80	5220	1078	0.333333	Male	(65,70]	Unknown	Treatment-naive	0.318005	3.46e-16	0.00051528	9.68032	0.00116014	0	0	1.87e-11	1.11e-09	0	0	0	7.23e-16	2.6e-10	0	0
P-2086	Patient2086	Lung Squamous Cell Carcinoma	Lung Squamous Cell Carcinoma	IV	Biopsy/Paracentesis	Primary	FFPE	90	1104	1570	0.9	Male	(55,60]	Unknown	Treatment-naive	0.469827	0.0310596	18.9194	1.69201	0	0	0	4.4117	0	0	0	0	0	0	0.475988	0
P-2091	Patient2091	Liver Hepatocellular Carcinoma	Liver Hepatocellular Carcinoma	III	Surgery	Primary	FFPE	80	5412	950	0.366667	Female	(65,70]	Unknown	Chemotherapy	5.25e-09	0	2.99971	7.54777	1.31e-15	0	0	0	0	2.24e-12	0	0	0	0.452513	3.8e-13	2.32e-10
P-2094	Patient2094	Lung Adenocarcinoma	Lung Adenocarcinoma	I	Surgery	Primary	FFPE	20	690	1413	0.766667	Female	(65,70]	Nonsmoker	Treatment-naive	1.75e-14	3.32e-06	18.8815	8.4e-05	4.11816	2.57e-14	0	0.00029701	0	0	6.58e-15	0	0	0	0	0
P-2097	Patient2097	Colorectal Carcinoma	Colorectal Adenocarcinoma	IV	Biopsy/Paracentesis	Primary	FFPE	60	3972	1269	0.4	Male	(70,75]	Unknown	Treatment-naive	3.0653	0	4.73342	1.51e-08	0.0207437	0	2.98e-12	2.18053	3.69e-08	8.6e-09	5.98e-16	3.44e-16	2.22e-16	0	1.11e-15	2.06e-16
P-2106	Patient2106	Lung Adenocarcinoma	Lung Adenocarcinoma	I	Surgery	Primary	FFPE	70	4500	1256	0.733333	Male	(55,60]	Unknown	Treatment-naive	2.46e-14	1.56e-05	9.75626	5.03264	0.413774	6.84e-14	0	3.79731	0	0	6.76e-15	0	0	0	0	0
P-2121	Patient2121	Esophageal Carcinoma	Esophageal Squamous Cell Carcinoma	II	Surgery	Primary	FFPE	90	5868	1737	0.366667	Female	(45,50]	Unknown	Treatment-naive	5.66742	0.792206	0.778894	2.66255	0	0	0	0.0989317	0	0	0	0	0	6.22e-14	0	0
P-2124	Patient2124	Lung Adenocarcinoma	Lung Adenocarcinoma	III	Biopsy/Paracentesis	Primary	FFPE	20	1074	1192	0.966667	Male	(50,55]	Smoker	Chemotherapy	1.69e-14	5.10853	12.3684	7.01669	0.0445751	4.32e-14	0	4.4618	0	0	7.24e-15	0	0	0	0	0
P-2127	Patient2127	Liver Hepatocellular Carcinoma	Liver Hepatocellular Carcinoma	I	Surgery	Primary	FFPE	95	6480	1261	0.433333	Male	(70,75]	Unknown	Treatment-naive	1.68e-08	0	0.573914	4.48977	5.54e-15	0	0	0	0	2.42e-12	0	0	0	7.93631	1.93e-13	2.17e-10
P-2131	Patient2131	Lung Adenocarcinoma	Lung Adenocarcinoma	I	Surgery	Primary	FFPE	20	2016	1297	0.566667	Female	(50,55]	Nonsmoker	Treatment-naive	2.75e-15	3.67e-07	15.9783	6.19e-05	0.0214749	8.9e-16	0	0.00017228	0	0	5.5e-15	0	0	0	0	0
P-2133	Patient2133	Lung Adenocarcinoma	Lung Adenocarcinoma	IV	Biopsy/Paracentesis	Primary	FFPE	40	318	316	0.433333	Male	(70,75]	Unknown	Unknown	1.91e-14	6.95e-06	2.20298	0.00014844	3.24762	6.54827	0	0.00097748	0	0	1.22e-14	0	0	0	0	0
P-2139	Patient2139	Lung Adenocarcinoma	Lung Adenocarcinoma	IV	Biopsy/Paracentesis	Primary	FFPE	40	97	735	0.3	Female	(65,70]	Nonsmoker	Unknown	7.51e-15	1.08e-05	5.42308	0.00021392	0.0310473	3.20802	0	1.33763	0	0	6.53e-15	0	0	0	0	0
P-2143	Patient2143	Lung Squamous Cell Carcinoma	Lung Squamous Cell Carcinoma	III	Biopsy/Paracentesis	Primary	FFPE	20	173	1286	0.9	Male	(70,75]	Unknown	Unknown	0.613512	1.44389	16.0842	3.49373	0	0	0	6.89112	0	0	0	0	0	0	0.47351	0
P-2147	Patient2147	Lung Squamous Cell Carcinoma	Lung Squamous Cell Carcinoma	II	Surgery	Primary	FFPE	40	5040	1197	0.366667	Male	(45,50]	Unknown	Treatment-naive	1.09869	0.00820526	8.47357	0.819946	0	0	0	0.0276931	0	0	0	0	0	0	0.571896	0
P-2161	Patient2161	Lung Adenocarcinoma	Lung Adenocarcinoma	II	Surgery	Primary	FFPE	70	10620	1493	0.366667	Male	(60,65]	Smoker	Treatment-naive	1.71e-14	4.22e-06	7.04365	0.00010534	2.95596	3.22e-14	0	0.00028058	0	0	3.15e-15	0	0	0	0	0
P-2163	Patient2163	Lung Adenocarcinoma	Lung Adenocarcinoma	III	Biopsy/Paracentesis	Metastasis	FFPE	50	648	1320	0.766667	Female	(65,70]	Nonsmoker	Radiation_Therapy;Chemotherapy	1.65e-14	0.862718	1.08576	0.00011979	10.0502	3.82e-14	0	0.00121459	0	0	5.51e-15	0	0	0	0	0
P-2165	Patient2165	Gastric Cancer	Gastric Adenocarcinoma	IV	Surgery	Metastasis	FFPE	20	2760	1142	0.533333	Male	(60,65]	Unknown	Targeted_Therapy;Chemotherapy;Immunotherapy	2.64518	2.28e-13	3.61e-10	3.71156	0.4749	0	0	1.57399	0	6.59436	0	0	0	0	1.17e-14	0
P-2171	Patient2171	Colorectal Carcinoma	Colorectal Adenocarcinoma	II	Surgery	Primary	FFPE	40	5736	1065	0.366667	Male	(70,75]	Unknown	Chemotherapy	10.9672	0	1.68e-15	2.6e-08	0.0327665	0	4.38e-13	1.78e-12	5.23e-08	2.96e-08	3.61e-16	5.59e-16	9.3e-16	0	2.84e-15	5.08e-16
P-2175	Patient2175	Lung Squamous Cell Carcinoma	Lung Squamous Cell Carcinoma	IV	Biopsy/Paracentesis	Primary	FFPE	50	472	1371	0.466667	Male	(60,65]	Smoker	Unknown	1.62482	2.27831	6.4485	0.547093	0	0	0	0.788589	0	0	0	0	0	0	0.312692	0
P-2177	Patient2177	Lung Squamous Cell Carcinoma	Lung Squamous Cell Carcinoma	IV	Biopsy/Paracentesis	Primary	FFPE	50	2808	1180	0.6	Male	(70,75]	Smoker	Treatment-naive	6.64628	2.58626	3.65925	1.34479	0	0	0	3.64676	0	0	0	0	0	0	0.116656	0
P-2178	Patient2178	Intrahepatic Cholangiocarcinoma	Intrahepatic Cholangiocarcinoma	IV	Biopsy/Paracentesis	Primary	FFPE	30	1224	1194	0.933333	Female	(40,45]	Unknown	Treatment-naive	0.0178522	1.7e-16	0.00143694	1.07e-08	17.9807	0	0	5.63e-11	1.12e-09	0	0	0	2.12e-15	5e-10	0	0
P-2179	Patient2179	Liver Hepatocellular Carcinoma	Liver Hepatocellular Carcinoma	I	Surgery	Primary	FFPE	95	4884	1284	0.433333	Male	(50,55]	Unknown	Treatment-naive	5.39e-09	0	0.606103	11.5384	1.55e-15	0	0	0	0	2.14e-12	0	0	0	0.855508	2.29e-13	2.16e-10
P-2193	Patient2193	Lung Squamous Cell Carcinoma	Lung Squamous Cell Carcinoma	II	Surgery	Primary	FFPE	50	3540	1334	0.4	Male	(75,80]	Unknown	Treatment-naive	0.704824	1.6373	6.28183	2.95958	0	0	0	0.101505	0	0	0	0	0	0	0.314961	0
P-2199	Patient2199	Extrahepatic Cholangiocarcinoma	Extrahepatic Cholangiocarcinoma	II	Surgery	Primary	FFPE	40	744	1053	0.466667	Male	(55,60]	Unknown	Treatment-naive	0.0277534	4.91886	2.66e-10	5.0521	3.06e-06	1.64e-14	0	0.00128502	1.13e-11	1.85e-10	0	0	0	2.85e-10	7.07e-17	0
P-2203	Patient2203	Lung Adenocarcinoma	Lung Adenocarcinoma	II	Surgery	Primary	FFPE	70	2736	1231	0.433333	Female	(65,70]	Unknown	Treatment-naive	2.35231	8.12e-06	6.60336	0.00012353	0.0413261	3.93e-14	0	1.00287	0	0	9.04e-15	0	0	0	0	0
P-2212	Patient2212	Lung Adenocarcinoma	Lung Adenocarcinoma	I	Surgery	Primary	FFPE	30	2796	1499	3.4	Male	(60,65]	Unknown	Treatment-naive	1.13e-14	3.67351	96.265	9.6e-05	0.0776147	3.54e-14	0	0.00392867	0	0	3.9799	0	0	0	0	0
P-2213	Patient2213	Lung Adenocarcinoma	Lung Adenocarcinoma	I	Surgery	Primary	FFPE	40	3660	1564	0.333333	Male	(55,60]	Smoker	Treatment-naive	4.78428	5.07e-06	3.96081	0.00014674	0.0756278	2.36e-14	0	1.17914	0	0	4.26e-15	0	0	0	0	0
P-2214	Patient2214	Colorectal Carcinoma	Colorectal Adenocarcinoma	Unknown	Surgery	Primary	FFPE	20	6360	1779	1.06667	Male	(55,60]	Unknown	Treatment-naive	24.0584	0	3.95e-16	1.72e-08	0.0772638	0	1.86e-12	0.864324	2.89e-08	1.24e-08	1.97e-16	8.82e-16	7.41e-16	0	3.56e-16	4.79e-16
P-2228	Patient2228	Non Small Cell Lung Cancer Other	Large Cell Lung Carcinoma	I	Surgery	Primary	FFPE	40	1344	954	0.333333	Male	(50,55]	Smoker	Treatment-naive	0.629457	0.431682	5.63298	2.5837	0	0	0	2.72218	0	0	0	0	0	0	0	0
P-2229	Patient2229	Colorectal Carcinoma	Colorectal Adenocarcinoma	IV	Surgery	Primary	FFPE	50	4152	1299	0.433333	Male	(70,75]	Unknown	Treatment-naive	8.79766	0	1.8e-15	3.09e-08	0.0243811	0	2.41e-12	2.38e-11	4.49e-08	1.17796	1.36e-15	6.22e-16	5.82e-16	0	2.22e-15	4.85e-16
P-2230	Patient2230	Lung Adenocarcinoma	Lung Adenocarcinoma	IV	Biopsy/Paracentesis	Primary	FFPE	20	101	538	0.833333	Male	(55,60]	Smoker	Unknown	6.19005	3.36934	10.7511	2.63404	0.0514201	4.05e-14	0	0.00401098	0	0	7.33e-15	0	0	0	0	0
P-2233	Patient2233	Lung Adenocarcinoma	Lung Adenocarcinoma	III	Biopsy/Paracentesis	Primary	FFPE	20	338	1096	0.4	Male	(65,70]	Smoker	Treatment-naive	1.48e-14	1.32e-05	4.73057	0.00018273	4.77061	2.49738	0	0.00124138	0	0	3.52e-15	0	0	0	0	0
P-2237	Patient2237	Lung Adenocarcinoma	Lung Adenocarcinoma	I	Surgery	Primary	FFPE	30	1104	1181	0.533333	Male	(50,55]	Nonsmoker	Treatment-naive	1.76e-14	1.17e-06	10.3315	0.00016794	3.66803	2.24e-14	0	0.00033664	0	0	5.79e-15	0	0	0	0	0
P-2238	Patient2238	Colorectal Carcinoma	Colorectal Adenocarcinoma	II	Surgery	Primary	FFPE	70	3936	1343	0.4	Male	(70,75]	Unknown	Treatment-naive	9.12995	0	1.65e-15	1.8e-08	1.78212	0	2.1e-12	1.18866	3.34e-08	0.899266	9.04e-16	8.56e-16	4.48e-16	0	2.15e-15	3.87e-16
P-2243	Patient2243	Small Cell Lung Cancer	Small Cell Lung Cancer	Unknown	Biopsy/Paracentesis	Primary	FFPE	70	145	553	0.5	Male	(60,65]	Nonsmoker	Treatment-naive	0.809599	6.73e-13	8.33767	4.29801	0	0	0	0.00673103	0	0	0	0	0	0	0.54799	0
P-2244	Patient2244	Lung Adenocarcinoma	Lung Adenocarcinoma	III	Surgery	Primary	FFPE	50	1140	1360	0.566667	Female	(50,55]	Nonsmoker	Treatment-naive	2.01e-14	1.23e-06	10.8898	0.00010982	3.10987	1.52e-14	0	0.00023541	0	0	4.61e-15	0	0	0	0	0
P-2245	Patient2245	Small Cell Lung Cancer	Small Cell Lung Cancer	III	Biopsy/Paracentesis	Primary	FFPE	40	326	477	1.73333	Male	(60,65]	Unknown	Chemotherapy	10.0041	1.38e-11	24.4522	14.2637	0	0	0	0.520829	0	0	0	0	0	0	1.75926	0
P-2257	Patient2257	Gastrointestinal Neuroendocrine Tumor	Esophageal Neuroendocrine Tumor	IV	Biopsy/Paracentesis	Metastasis	FFPE	20	79	1014	0.433333	Male	(55,60]	Unknown	Chemotherapy	0.19987	1.90113	0	0	0	0.00010043	0	0	0	0	5.14876	4.75014	0	0	0	0
P-2259	Patient2259	Lung Squamous Cell Carcinoma	Lung Squamous Cell Carcinoma	IV	Biopsy/Paracentesis	Metastasis	FFPE	70	1026	1401	0.4	Male	(45,50]	Nonsmoker	Treatment-naive	1.35997	0.0104376	7.95251	2.55118	0	0	0	0.040285	0	0	0	0	0	0	0.0856151	0
P-2260	Patient2260	Colorectal Carcinoma	Colorectal Adenocarcinoma	IV	Surgery	Primary	FFPE	30	2568	1122	0.5	Male	(70,75]	Unknown	Radiation_Therapy;Chemotherapy	11.9778	0	1.07e-15	1.78e-08	0.0221969	0	1.42e-12	5.78e-11	5.39e-08	9.76e-09	2.15e-16	4.69e-16	1.1e-15	0	9.26e-16	6.07e-16
P-2263	Patient2263	Liver Hepatocellular Carcinoma	Liver Hepatocellular Carcinoma	II	Surgery	Primary	FFPE	80	834	965	0.4	Male	(60,65]	Unknown	Treatment-naive	1.77e-08	0	0.813541	6.88426	3.61e-15	0	0	0	0	1.56e-11	0	0	0	0.0400292	3.26217	3.43e-10
P-2265	Patient2265	Non Small Cell Lung Cancer Other	Lung Adenosquamous Carcinoma	IV	Biopsy/Paracentesis	Primary	FFPE	30	101	973	0.5	Male	(30,35]	Smoker	Unknown	2.11866	0.0748525	8.20526	2.47459	0	0	0	0.12664	0	0	0	0	0	0	0	0
P-2271	Patient2271	Lung Adenocarcinoma	Lung Adenocarcinoma	I	Surgery	Primary	FFPE	20	1038	1336	2.16667	Male	(50,55]	Unknown	Chemotherapy	2.38e-14	2.15e-05	62.1785	0.00011986	1.81643	4.52e-14	0	0.00492494	0	0	7.55e-15	0	0	0	0	0
P-2274	Patient2274	Lung Adenocarcinoma	Lung Adenocarcinoma	I	Surgery	Primary	FFPE	40	1200	1067	0.466667	Female	(40,45]	Nonsmoker	Treatment-naive	1.73e-14	0.890637	9.6605	9.11e-05	0.447606	1.95e-14	0	0.00116658	0	0	6.12e-15	0	0	0	0	0
P-2283	Patient2283	Lung Adenocarcinoma	Lung Adenocarcinoma	IV	Biopsy/Paracentesis	Primary	FFPE	30	738	1182	1.16667	Male	(60,65]	Smoker	Immunotherapy	1.61e-14	1.1e-05	18.7749	0.00011331	3.3014	2.88744	0	12.0361	0	0	5.98e-15	0	0	0	0	0
P-2284	Patient2284	Lung Adenocarcinoma	Lung Adenocarcinoma	IV	Biopsy/Paracentesis	Metastasis	FFPE	30	1968	823	0.533333	Female	(60,65]	Nonsmoker	Treatment-naive	2.08e-14	5.1e-06	5.18518	0.00020335	7.44917	3.47e-14	0	3.36544	0	0	6.82e-15	0	0	0	0	0
P-2287	Patient2287	Small Cell Lung Cancer	Small Cell Lung Cancer	IV	Biopsy/Paracentesis	Metastasis	FFPE	20	216	1503	1	Male	(55,60]	Nonsmoker	Radiation_Therapy;Chemotherapy	7.12728	9e-12	10.3115	11.1518	0	0	0	0.0470195	0	0	0	0	0	0	0.362368	0
P-2292	Patient2292	Lung Squamous Cell Carcinoma	Lung Squamous Cell Carcinoma	III	Biopsy/Paracentesis	Primary	FFPE	50	151	635	1.6	Male	(45,50]	Unknown	Treatment-naive	11.6877	0.0441879	21.8175	10.2528	0	0	0	4.97957	0	0	0	0	0	0	0.218171	0
P-2293	Patient2293	Liver Hepatocellular Carcinoma	Liver Hepatocellular Carcinoma	II	Surgery	Primary	FFPE	90	2700	1211	0.266667	Male	(65,70]	Unknown	Treatment-naive	1.54e-08	0	3.32429	5.82695	4.13e-15	0	0	0	0	2.49e-12	0	0	0	0.848762	3.2e-13	1.35e-10
P-2299	Patient2299	Lung Adenocarcinoma	Lung Adenocarcinoma	I	Surgery	Primary	FFPE	30	4932	961	0.366667	Male	(60,65]	Nonsmoker	Treatment-naive	2.17e-14	1.28e-06	7.74932	3.02563	0.224838	2.68e-14	0	0.00021008	0	0	6.29e-15	0	0	0	0	0
P-2300	Patient2300	Lung Adenocarcinoma	Lung Adenocarcinoma	III	Biopsy/Paracentesis	Metastasis	FFPE	30	798	1612	0.7	Male	(60,65]	Smoker	Treatment-naive	1.05e-14	1.19e-05	19.8298	2.14176	0.0269486	2.25e-14	0	0.0014833	0	0	5e-15	0	0	0	0	0
P-2301	Patient2301	Liver Hepatocellular Carcinoma	Liver Hepatocellular Carcinoma	II	Surgery	Primary	FFPE	80	3564	1119	0.366667	Female	(50,55]	Unknown	Treatment-naive	2.19e-08	0	4.12536	5.51264	5.55e-15	0	0	0	0	1.28e-12	0	0	0	0.362007	3.72e-13	2.19e-10
P-2303	Patient2303	Lung Squamous Cell Carcinoma	Lung Squamous Cell Carcinoma	Unknown	Biopsy/Paracentesis	Primary	FFPE	20	840	1556	0.533333	Male	(60,65]	Unknown	Unknown	0.493989	0.61987	9.88956	1.48357	0	0	0	0.326142	0	0	0	0	0	0	0.186861	0
P-2306	Patient2306	Lung Adenocarcinoma	Lung Adenocarcinoma	IV	Biopsy/Paracentesis	Metastasis	FFPE	50	176	594	0.366667	Male	(60,65]	Smoker	Radiation_Therapy;Targeted_Therapy	1.72e-14	1.42e-05	7.02613	9.03e-05	0.0917799	2.8792	0	0.00278873	0	0	7.48e-15	0	0	0	0	0
P-2308	Patient2308	Liver Hepatocellular Carcinoma	Liver Hepatocellular Carcinoma	III	Surgery	Primary	FFPE	60	870	968	0.333333	Male	(55,60]	Unknown	Treatment-naive	1.81e-08	0	2.18552	7.77132	2.71e-15	0	0	0	0	6.72e-12	0	0	0	0.043169	2.46e-13	2.48e-10
P-2309	Patient2309	Lung Adenocarcinoma	Lung Adenocarcinoma	I	Surgery	Primary	FFPE	70	432	1465	1.6	Male	(50,55]	Nonsmoker	Treatment-naive	1.91e-14	4.94561	40.8446	0.0001695	0.923665	3.52e-14	0	1.28594	0	0	6.2e-15	0	0	0	0	0
P-2311	Patient2311	Small Bowel Carcinoma	Small Bowel Adenocarcinoma	IV	Surgery	Metastasis	FFPE	20	4836	977	0.366667	Male	(50,55]	Unknown	Treatment-naive	4.8872	0	0	1.71097	1.74514	0	0	0	0.969677	0	0	0	0	0	0	0.687014
P-2319	Patient2319	Urothelial Carcinoma	Urothelial Carcinoma Other	IV	Surgery	Metastasis	FFPE	70	2004	1141	0.433333	Female	(65,70]	Unknown	Treatment-naive	0.246171	0.0241604	0.00030634	1.02e-05	3.06e-14	0.00215459	0	0.00831888	0	0	0	5.7e-15	0	13.7189	0	0
P-2326	Patient2326	Colorectal Carcinoma	Colorectal Adenocarcinoma	II	Surgery	Primary	FFPE	40	4608	1269	0.4	Female	(60,65]	Unknown	Treatment-naive	10.0856	0	9.24e-16	2.91e-08	0.0207907	0	7.46e-13	0.893563	3.53e-08	8.93e-09	1.08e-15	8.47e-16	1.61e-15	0	1.28e-15	1.27e-15
P-2328	Patient2328	Lung Adenocarcinoma	Lung Adenocarcinoma	III	Surgery	Primary	FFPE	70	3972	1332	0.366667	Male	(50,55]	Unknown	Treatment-naive	1.12e-14	3.34e-06	3.80493	0.00018456	2.99713	1.85e-14	0	4.19775	0	0	7.31e-15	0	0	0	0	0
P-2329	Patient2329	Lung Adenocarcinoma	Lung Adenocarcinoma	II	Surgery	Primary	FFPE	60	4596	1256	0.433333	Female	(55,60]	Nonsmoker	Treatment-naive	1.35e-14	5.73e-07	4.76547	0.00016899	7.23392	3.89e-15	0	0.00043827	0	0	1.54e-15	0	0	0	0	0
P-2336	Patient2336	Lung Squamous Cell Carcinoma	Lung Squamous Cell Carcinoma	IV	Biopsy/Paracentesis	Primary	FFPE	50	289	703	0.4	Male	(55,60]	Unknown	Unknown	2.35751	0.0536601	6.07471	1.0357	0	0	0	0.857032	0	0	0	0	0	0	0.621386	0
P-2346	Patient2346	Liver Hepatocellular Carcinoma	Liver Hepatocellular Carcinoma	I	Surgery	Primary	FFPE	95	2232	1077	0.4	Male	(65,70]	Unknown	Treatment-naive	7.5e-09	0	5.15291	6.29147	4.92e-15	0	0	0	0	3.25e-12	0	0	0	1.55561	3.37e-13	2.79e-10
P-2347	Patient2347	Intrahepatic Cholangiocarcinoma	Intrahepatic Cholangiocarcinoma	III	Surgery	Primary	FFPE	20	1932	1191	0.833333	Male	(40,45]	Unknown	Treatment-naive	0.015725	3.56e-16	0.00079178	1.06e-08	8.38676	0	0	3.17e-11	10.5967	0	0	0	6.95e-16	2.56e-10	0	0
P-2351	Patient2351	Soft Tissue Sarcoma	Undifferentiated Sarcoma	Unknown	Surgery	Primary	FFPE	80	5460	728	1.2	Male	(50,55]	Unknown	Treatment-naive	19.639	0	5.77e-15	0.302813	8.05814	0	0	9.72e-07	0	1.08e-07	0	0	0	1.63e-08	0	0
P-2362	Patient2362	Lung Squamous Cell Carcinoma	Lung Squamous Cell Carcinoma	IV	Surgery	Primary	FFPE	70	128	661	0.433333	Male	(60,65]	Smoker	Treatment-naive	0.644074	0.00824313	9.05165	2.03858	0	0	0	0.00889294	0	0	0	0	0	0	0.248558	0
P-2371	Patient2371	Soft Tissue Sarcoma	Undifferentiated Sarcoma	IV	Biopsy/Paracentesis	Metastasis	FFPE	60	4272	1342	0.433333	Male	(50,55]	Unknown	Chemotherapy	0.817746	0	6.89565	1.08872	3.15241	0	0	7.49e-07	0	1.04547	0	0	0	2.47e-08	0	0
P-2377	Patient2377	Liver Hepatocellular Carcinoma	Liver Hepatocellular Carcinoma	IV	Surgery	Metastasis	FFPE	60	2388	1097	0.433333	Male	(40,45]	Unknown	Chemotherapy	3.47e-09	0	1.11707	2.21654	2.1e-15	0	0	0	0	7.92893	0	0	0	1.73746	3.68e-13	4.56e-10
P-2383	Patient2383	Colorectal Carcinoma	Colorectal Adenocarcinoma	IV	Biopsy/Paracentesis	Primary	FFPE	20	3828	1336	0.433333	Male	(70,75]	Unknown	Unknown	5.24797	0	2.12e-15	4.92547	0.0201997	0	1.02e-12	0.806363	3.93e-08	6.82e-09	1.51e-15	6.74e-16	1.83e-15	0	2.62e-15	6.87e-16
P-2384	Patient2384	Colorectal Carcinoma	Colorectal Adenocarcinoma	II	Surgery	Primary	FFPE	50	822	939	0.3	Male	(65,70]	Unknown	Treatment-naive	3.61558	0	1.28e-15	3.45e-08	3.17645	0	6.01e-12	4.86e-12	3.65e-08	5.59e-08	9.51e-16	4.67e-16	3.73e-16	0	3.20797	2.97e-16
P-2386	Patient2386	Lung Adenocarcinoma	Lung Adenocarcinoma	I	Surgery	Primary	FFPE	30	3648	1064	0.5	Male	(65,70]	Smoker	Treatment-naive	2.48e-14	2.52e-05	12.5505	0.00013324	1.4482	7.05e-14	0	0.00113539	0	0	6.91e-15	0	0	0	0	0
P-2390	Patient2390	Lung Adenocarcinoma	Lung Adenocarcinoma	II	Surgery	Primary	FFPE	40	4728	1464	1.43333	Male	(45,50]	Smoker	Treatment-naive	2.45e-14	6.16e-06	42.1322	0.00012071	0.861905	3.44e-14	0	0.00581696	0	0	7.47e-15	0	0	0	0	0
P-2413	Patient2413	Lung Adenocarcinoma	Lung Adenocarcinoma	I	Surgery	Primary	FFPE	30	5712	1545	0.5	Female	(70,75]	Nonsmoker	Treatment-naive	5.80557	4.39e-06	2.02918	5.71316	0.085284	3.08e-14	0	1.3668	0	0	3.65e-15	0	0	0	0	0
P-2421	Patient2421	Lung Adenocarcinoma	Lung Adenocarcinoma	Unknown	Surgery	Primary	FFPE	20	1080	1119	1	Male	(45,50]	Nonsmoker	Chemotherapy	8.07e-15	2.59e-06	27.6829	0.0001603	1.69722	1.14e-14	0	0.619677	0	0	6.35e-15	0	0	0	0	0
P-2423	Patient2423	Lung Squamous Cell Carcinoma	Lung Squamous Cell Carcinoma	IV	Surgery	Metastasis	FFPE	60	1836	1185	0.6	Female	(50,55]	Nonsmoker	Chemotherapy	0.235056	0.00370468	15.145	0.901066	0	0	0	0.236779	0	0	0	0	0	0	0.478364	0
P-2427	Patient2427	Lung Adenocarcinoma	Lung Adenocarcinoma	IV	Biopsy/Paracentesis	Metastasis	FFPE	20	732	1012	0.3	Male	(75,80]	Nonsmoker	Unknown	6.49e-15	2.17e-06	6.91641	7.15e-05	0.011688	4.21e-14	0	3.07183	0	0	7.17e-15	0	0	0	0	0
P-2431	Patient2431	Lung Squamous Cell Carcinoma	Lung Squamous Cell Carcinoma	I	Surgery	Primary	FFPE	60	1572	1489	0.566667	Female	(75,80]	Nonsmoker	Treatment-naive	3.80134	0.301777	5.897	2.45325	0	0	0	4.35094	0	0	0	0	0	0	0.195686	0
P-2435	Patient2435	Gastric Cancer	Gastric Adenocarcinoma	IV	Surgery	Primary	FFPE	20	2892	932	0.866667	Male	(40,45]	Unknown	Treatment-naive	13.6906	2.69e-13	9.89e-10	2.89178	4.39178	0	0	6.28e-06	0	0.0258738	0	0	0	0	2.34e-14	0
P-2438	Patient2438	Lung Adenocarcinoma	Lung Adenocarcinoma	I	Surgery	Primary	FFPE	70	1086	1101	3.36667	Male	(65,70]	Nonsmoker	Treatment-naive	1.46e-14	1.05e-05	42.9074	0.00016156	36.091	2.43e-14	0	0.00149011	0	0	7.37e-15	0	0	0	0	0
P-2439	Patient2439	Lung Squamous Cell Carcinoma	Lung Squamous Cell Carcinoma	I	Surgery	Primary	FFPE	40	1164	1393	0.4	Male	(50,55]	Smoker	Treatment-naive	1.20738	0.0243764	6.85001	1.02682	0	0	0	2.45992	0	0	0	0	0	0	0.431501	0
P-2440	Patient2440	Gastric Cancer	Gastric Adenocarcinoma	IV	Biopsy/Paracentesis	Primary	FFPE	60	110	829	0.466667	Female	(60,65]	Unknown	Chemotherapy	7.51827	1.47e-14	5.29e-10	1.92216	1.13137	0	0	5.07e-07	0	1.42821	0	0	0	0	1.29e-14	0
P-2451	Patient2451	Liver Hepatocellular Carcinoma	Liver Hepatocellular Carcinoma	Unknown	Surgery	Primary	FFPE	70	840	1286	0.466667	Male	(60,65]	Unknown	Treatment-naive	6.55e-09	0	0.199752	3.75639	3.14e-15	0	0	0	0	1.8591	0	0	0	8.18475	9.85e-14	2.34e-10
P-2452	Patient2452	Non Small Cell Lung Cancer Other	Lung Adenosquamous Carcinoma	I	Surgery	Primary	FFPE	50	996	1087	0.366667	Male	(70,75]	Smoker	Treatment-naive	1.48051	0.0124793	5.36498	3.11361	0	0	0	0.0284224	0	0	0	0	0	0	0	0
P-2454	Patient2454	Small Cell Lung Cancer	Small Cell Lung Cancer	III	Biopsy/Paracentesis	Primary	FFPE	40	210	1213	0.366667	Male	(70,75]	Nonsmoker	Treatment-naive	1.22304	1.32e-11	6.6637	2.81799	0	0	0	0.0219589	0	0	0	0	0	0	0.273318	0
P-2456	Patient2456	Colorectal Carcinoma	Colorectal Adenocarcinoma	I	Surgery	Primary	FFPE	40	2064	818	0.7	Female	(60,65]	Unknown	Treatment-naive	11.7879	0	2.38e-15	2.29e-08	6.21212	0	1.19e-12	1.35e-11	3.45e-08	6.89e-08	1.29e-15	7.48e-16	5.3e-16	0	2.7e-15	2.47e-16
P-2463	Patient2463	Lung Adenocarcinoma	Lung Adenocarcinoma	IV	Biopsy/Paracentesis	Metastasis	FFPE	40	1824	1161	0.433333	Female	(65,70]	Nonsmoker	Unknown	3.04e-14	1.17e-05	2.50778	0.00016224	1.55123	7.07e-14	0	6.94081	0	0	5.39e-15	0	0	0	0	0
P-2469	Patient2469	Lung Adenocarcinoma	Lung Adenocarcinoma	I	Surgery	Primary	FFPE	40	3612	1135	0.433333	Female	(70,75]	Unknown	Treatment-naive	2.04e-14	5.49e-06	3.22816	5.2892	2.51085	3.04e-14	0	0.97178	0	0	5.97e-15	0	0	0	0	0
P-2476	Patient2476	Liver Hepatocellular Carcinoma	Liver Hepatocellular Carcinoma	I	Surgery	Primary	FFPE	60	2736	1049	0.333333	Male	(50,55]	Unknown	Treatment-naive	7.11e-09	0	0.290495	5.4189	1.5e-15	0	0	0	0	3.67e-12	0	0	0	0.673346	2.42e-13	3.61726
P-2477	Patient2477	Colorectal Carcinoma	Colorectal Adenocarcinoma	Unknown	Biopsy/Paracentesis	Primary	FFPE	50	906	1126	0.266667	Female	(55,60]	Unknown	Unknown	5.48951	0	1.92e-15	1.78e-08	0.877743	0	1.28e-12	2.21e-12	5.21e-08	3.63275	3.49e-16	5.99e-16	6.67e-16	0	3.97e-15	5.86e-16
P-2481	Patient2481	Colorectal Carcinoma	Colorectal Adenocarcinoma	III	Surgery	Primary	FFPE	70	4872	1427	2.93333	Male	(30,35]	Unknown	Treatment-naive	5.75064	0	8.49e-16	1.06e-08	47.2408	0	1.01e-12	1.00852	4.76e-08	6.49e-09	3.62e-16	6.78e-16	1.13e-15	0	8.93e-16	4.76e-16
P-2482	Patient2482	Intrahepatic Cholangiocarcinoma	Intrahepatic Cholangiocarcinoma	III	Surgery	Primary	FFPE	70	3408	1182	0.366667	Male	(50,55]	Unknown	Treatment-naive	0.0228897	1.48e-16	4.8009	1.44e-08	3.38323	0	0	5.83e-11	1.29e-09	0	0	0	8.73e-16	2.79298	0	0
P-2493	Patient2493	Lung Adenocarcinoma	Lung Adenocarcinoma	I	Surgery	Primary	FFPE	20	4872	1308	0.4	Female	(70,75]	Nonsmoker	Chemotherapy	2.07e-14	2.55e-05	1.22737	4.13853	4.63313	3.63e-14	0	0.00094001	0	0	5.7e-15	0	0	0	0	0
P-2495	Patient2495	Lung Adenocarcinoma	Lung Adenocarcinoma	IV	Biopsy/Paracentesis	Metastasis	FFPE	20	1992	1007	1.13333	Female	(65,70]	Nonsmoker	Unknown	4.91446	6.24973	2.05675	8.47e-05	0.0718956	3.09e-14	0	21.7071	0	0	5.38e-15	0	0	0	0	0
P-2497	Patient2497	Esophageal Carcinoma	Esophageal Squamous Cell Carcinoma	IV	Biopsy/Paracentesis	Primary	FFPE	40	1956	1783	0.433333	Female	(70,75]	Unknown	Treatment-naive	3.34718	5.42053	0.0338503	0.267649	0	0	0	2.93078	0	0	0	0	0	2.78e-15	0	0
P-2498	Patient2498	Colorectal Carcinoma	Colorectal Adenocarcinoma	IV	Surgery	Primary	FFPE	20	1080	974	0.666667	Male	(55,60]	Unknown	Unknown	12.0619	0	1.42e-15	1.82e-08	0.0362367	0	1.25e-12	8.2e-12	4.22e-08	1.21e-08	3.44e-16	9.38e-16	5.6e-16	0	2.90191	2.48e-16
P-2505	Patient2505	Lung Adenocarcinoma	Lung Adenocarcinoma	III	Surgery	Primary	FFPE	30	13980	1094	0.433333	Male	(55,60]	Smoker	Treatment-naive	2.28e-14	2.36e-05	9.55725	0.00011747	0.242251	1.11e-13	0	2.20036	0	0	8.3e-15	0	0	0	0	0
P-2506	Patient2506	Colorectal Carcinoma	Colorectal Adenocarcinoma	I	Surgery	Primary	FFPE	40	642	849	0.333333	Male	(75,80]	Unknown	Treatment-naive	8.12528	0	2.16e-15	3.26e-08	0.030834	0	5.38e-12	2.76e-11	1.84389	4.76e-08	8.36e-16	8.44e-16	5.73e-16	0	1.42e-15	6e-16
P-2508	Patient2508	Intrahepatic Cholangiocarcinoma	Intrahepatic Cholangiocarcinoma	III	Surgery	Primary	FFPE	40	4872	883	1.53333	Female	(55,60]	Unknown	Treatment-naive	15.2549	7.67e-16	0.00034811	1.04e-08	18.7447	0	0	5.29e-11	1.06e-09	0	0	0	1.07e-15	1.29e-09	0	0
P-2510	Patient2510	Lung Squamous Cell Carcinoma	Lung Squamous Cell Carcinoma	IV	Biopsy/Paracentesis	Primary	FFPE	60	152	1320	0.566667	Male	(60,65]	Smoker	Treatment-naive	1.6443	0.648405	7.13228	2.10038	0	0	0	2.02772	0	0	0	0	0	0	0.446923	0
P-2517	Patient2517	Gallbladder Carcinoma	Gallbladder Adenocarcinoma	IV	Surgery	Primary	FFPE	60	2772	1096	0.6	Female	(65,70]	Unknown	Treatment-naive	6.36437	0.00640974	3.21e-07	3.61855	3.24e-10	0	5.75e-09	0.0106707	0	0	0	1.5e-15	0	0	0	0
P-2521	Patient2521	Lung Squamous Cell Carcinoma	Lung Squamous Cell Carcinoma	I	Surgery	Primary	FFPE	80	618	954	0.466667	Male	(60,65]	Smoker	Treatment-naive	2.59461	0.0499614	7.28364	0.663576	0	0	0	1.98419	0	0	0	0	0	0	0.424019	0
P-2524	Patient2524	Lung Adenocarcinoma	Lung Adenocarcinoma	IV	Biopsy/Paracentesis	Metastasis	FFPE	50	335	1039	0.966667	Male	(40,45]	Nonsmoker	Unknown	9.31e-15	4.76e-06	26.9192	0.00019323	0.0800111	6.14e-14	0	0.0005724	0	0	9.22e-15	0	0	0	0	0
P-2525	Patient2525	Lung Adenocarcinoma	Lung Adenocarcinoma	IV	Biopsy/Paracentesis	Metastasis	FFPE	50	136	728	0.9	Male	(60,65]	Smoker	Treatment-naive	2.95e-14	1.6e-05	11.361	0.00018982	0.156502	4.27e-14	0	0.00162273	0	0	16.4807	0	0	0	0	0
P-2526	Patient2526	Lung Adenocarcinoma	Lung Adenocarcinoma	I	Surgery	Primary	FFPE	30	840	955	0.333333	Male	(45,50]	Smoker	Treatment-naive	1.39e-14	1.56e-06	6.37981	1.64026	1.9795	1.47e-14	0	0.00041806	0	0	6.75e-15	0	0	0	0	0
P-2527	Patient2527	Lung Squamous Cell Carcinoma	Lung Squamous Cell Carcinoma	III	Surgery	Primary	FFPE	90	4896	801	0.433333	Male	(60,65]	Nonsmoker	Treatment-naive	0.392224	0.114666	7.63493	1.3964	0	0	0	1.30689	0	0	0	0	0	0	0.154898	0
P-2530	Patient2530	Lung Adenocarcinoma	Lung Adenocarcinoma	IV	Biopsy/Paracentesis	Metastasis	FFPE	90	3960	1266	0.466667	Female	(60,65]	Nonsmoker	Treatment-naive	1.19e-14	8.47964	4.2485	0.00013579	0.268595	5.62e-14	0	0.00313152	0	0	2.06e-15	0	0	0	0	0
P-2531	Patient2531	Gallbladder Carcinoma	Gallbladder Adenocarcinoma	III	Surgery	Primary	FFPE	80	3684	746	0.333333	Male	(55,60]	Unknown	Treatment-naive	6.4287	0.011758	2.37e-07	2.18068	2.38e-10	0	4e-09	1.37886	0	0	0	6.41e-16	0	0	0	0
P-2540	Patient2540	Lung Adenocarcinoma	Lung Adenocarcinoma	III	Biopsy/Paracentesis	Metastasis	FFPE	40	374	1426	0.766667	Male	(55,60]	Smoker	Chemotherapy	1.57e-14	2e-06	20.8558	0.00018109	0.722242	2.4207	0	0.00108831	0	0	5.4e-15	0	0	0	0	0
P-2548	Patient2548	Urothelial Carcinoma	Bladder Urothelial Carcinoma	IV	Biopsy/Paracentesis	Metastasis	FFPE	30	88	1013	0.433333	Male	(65,70]	Unknown	Treatment-naive	0.639272	2.12945	0.0006232	8.36e-06	2.68e-14	0.192376	0	2.87909	0	0	0	7.15888	0	0.00029655	0	0
P-2550	Patient2550	Lung Adenocarcinoma	Lung Adenocarcinoma	IV	Biopsy/Paracentesis	Metastasis	FFPE	60	1956	1128	0.366667	Male	(50,55]	Smoker	Treatment-naive	6.49e-15	8.36e-07	6.35439	4.62095	0.0238884	4.28e-15	0	0.00076837	0	0	7.11e-15	0	0	0	0	0
P-2552	Patient2552	Pancreatic Cancer	Pancreatic Adenocarcinoma	IV	Biopsy/Paracentesis	Metastasis	FFPE	30	126	1222	0.766667	Male	(70,75]	Unknown	Chemotherapy	12.8021	2.06e-13	0	3.76166	4.43613	9.43e-08	0	1.43e-07	0	0	0	0	0	0	0.0001141	0
P-2553	Patient2553	Colorectal Carcinoma	Colorectal Adenocarcinoma	I	Surgery	Primary	FFPE	50	5856	608	3.06667	Male	(30,35]	Unknown	Treatment-naive	37.6343	0	7.06e-16	1.63e-08	44.3657	0	2.02e-12	2.52e-12	4.26e-08	2.13e-08	2.81e-16	9.04e-16	1.5e-15	0	6.17e-16	7.63e-16
P-2557	Patient2557	Lung Squamous Cell Carcinoma	Lung Squamous Cell Carcinoma	Unknown	Biopsy/Paracentesis	Primary	FFPE	60	798	1866	0.533333	Male	(60,65]	Smoker	Unknown	3.41655	0.480788	5.82901	2.24946	0	0	0	5.86409	0	0	0	0	0	0	0.160097	0
P-2560	Patient2560	Gastric Cancer	Gastric Adenocarcinoma	I	Surgery	Primary	FFPE	70	4536	1517	0.4	Male	(60,65]	Unknown	Treatment-naive	3.96937	1.64e-14	9.58e-11	0.355469	0.426883	0	0	2.66e-07	0	6.24827	0	0	0	0	1.13e-15	0
P-2561	Patient2561	Carcinoma of Uterine Cervix	Cervical Squamous Cell Carcinoma	III	Biopsy/Paracentesis	Primary	FFPE	70	5028	1082	1.06667	Female	(50,55]	Unknown	Treatment-naive	5.01196	19.1554	0	0	0	1.70259	0	5.13006	0	0	0	0	0	0	0	0
P-2568	Patient2568	Head and Neck Carcinoma	Head and Neck Squamous Cell Carcinoma	IV	Biopsy/Paracentesis	Metastasis	FFPE	80	248	1367	0.633333	Male	(55,60]	Smoker	Treatment-naive	0.262523	0	9.5e-05	0	3.53825	17.1968	0	0.0016442	0.00068238	0	0	0	0	0	0	0
P-2581	Patient2581	Colorectal Carcinoma	Colorectal Adenocarcinoma	II	Surgery	Primary	FFPE	90	2712	1465	3.93333	Female	(50,55]	Unknown	Treatment-naive	23.7844	0	1.48e-15	2e-08	37.2156	0	1.14e-12	6.88e-12	3.58e-08	1.68e-08	3.78e-16	1e-15	9.47e-16	0	8.22e-16	5.5e-16
P-2582	Patient2582	Colorectal Carcinoma	Colorectal Adenocarcinoma	II	Surgery	Primary	FFPE	70	5316	1666	0.366667	Male	(50,55]	Unknown	Treatment-naive	8.64286	0	1.77e-15	2.6e-08	0.0267263	0	1.78e-12	5.91e-11	4.94e-08	1.33041	4.9e-16	5.1e-16	4.39e-16	0	2.4e-15	2.72e-16
P-2585	Patient2585	Gastric Cancer	Gastric Adenocarcinoma	IV	Biopsy/Paracentesis	Primary	FFPE	20	455	1299	0.4	Male	(60,65]	Unknown	Treatment-naive	7.27562	5.23e-14	2.26e-10	1.27226	0.593542	0	0	8.44e-07	0	2.85857	0	0	0	0	4.7e-15	0
P-2591	Patient2591	Gastric Cancer	Gastric Adenocarcinoma	Unknown	Biopsy/Paracentesis	Primary	FFPE	50	636	825	0.533333	Female	(65,70]	Unknown	Targeted_Therapy;Chemotherapy	9.63158	2.49e-14	1.28e-10	0.854726	0.807886	0	0	1.4e-06	0	2.70581	0	0	0	0	2.61e-15	0
P-2596	Patient2596	Lung Adenocarcinoma	Lung Adenocarcinoma	III	Biopsy/Paracentesis	Primary	FFPE	30	329	891	0.433333	Male	(60,65]	Nonsmoker	Treatment-naive	1.74e-14	6.2e-07	6.93054	6.98912	0.080168	6.92e-15	0	0.00017291	0	0	3.31e-15	0	0	0	0	0
P-2598	Patient2598	Lung Adenocarcinoma	Lung Adenocarcinoma	III	Biopsy/Paracentesis	Metastasis	FFPE	20	852	1236	1.13333	Male	(50,55]	Unknown	Treatment-naive	1.32e-14	1.23e-05	31.94	0.00013027	0.0530463	2.08e-14	0	0.00685582	0	0	7.17e-15	0	0	0	0	0
P-2599	Patient2599	Lung Adenocarcinoma	Lung Adenocarcinoma	I	Surgery	Primary	FFPE	80	6360	916	0.466667	Male	(65,70]	Smoker	Treatment-naive	5.66e-15	1.35e-05	11.5976	8.52e-05	0.0107186	1.98566	0	1.4059	0	0	6.29e-15	0	0	0	0	0
P-2615	Patient2615	Gastric Cancer	Gastric Adenocarcinoma	II	Surgery	Primary	FFPE	90	6120	1256	2.9	Male	(70,75]	Unknown	Targeted_Therapy;Chemotherapy	5.72474	5.18e-14	3.29e-10	0.981657	37.2648	0	0	1.14e-06	0	0.0287859	0	0	0	0	6.94e-15	0
P-2616	Patient2616	Colorectal Carcinoma	Colorectal Adenocarcinoma	III	Biopsy/Paracentesis	Recurrent	FFPE	50	2016	1483	2.33333	Female	(70,75]	Unknown	Chemotherapy	15.7015	0	2.05e-15	2.31e-08	20.1657	0	2.5e-12	2.16e-11	4.02e-08	9.73e-09	1.2e-15	17.1328	1.16e-15	0	2.44e-15	6.31e-16
P-2631	Patient2631	Esophageal Carcinoma	Esophageal Adenosquamous Carcinoma	IV	Surgery	Primary	FFPE	70	4704	2172	0.466667	Male	(65,70]	Unknown	Treatment-naive	2.84104	3.14269	3.95241	2.41338	0	0	0	2.65048	0	0	0	0	0	6.28e-14	0	0
P-2643	Patient2643	Lung Adenocarcinoma	Lung Adenocarcinoma	I	Surgery	Primary	FFPE	30	3528	1002	0.666667	Male	(55,60]	Nonsmoker	Treatment-naive	1.69e-14	1.99909	11.841	0.0002002	6.15861	2.07e-14	0	0.00113141	0	0	4.93e-15	0	0	0	0	0
P-2647	Patient2647	Small Cell Lung Cancer	Small Cell Lung Cancer	IV	Biopsy/Paracentesis	Primary	FFPE	60	1038	736	0.366667	Male	(60,65]	Smoker	Treatment-naive	0.502899	7.22e-13	4.20878	5.13259	0	0	0	0.0105019	0	0	0	0	0	0	0.145236	0
P-2648	Patient2648	Colorectal Carcinoma	Colorectal Adenocarcinoma	IV	Surgery	Metastasis	FFPE	60	4752	1359	14.3333	Male	(45,50]	Unknown	Treatment-naive	6.6592	0	1.42e-15	36.5349	23.0207	0	1.72e-12	4.97e-11	65.8243	1.11e-08	4.79e-16	9.89e-16	251.961	0	1.42e-15	5.73e-16
P-2649	Patient2649	Lung Adenocarcinoma	Lung Adenocarcinoma	III	Surgery	Primary	FFPE	40	1608	2079	0.333333	Male	(60,65]	Nonsmoker	Treatment-naive	8.42e-15	2.94e-07	9.89362	0.00024213	0.10448	4.99e-15	0	0.00165892	0	0	3.94e-15	0	0	0	0	0
P-2651	Patient2651	Breast Carcinoma	Breast Invasive Carcinoma	IV	Biopsy/Paracentesis	Metastasis	FFPE	30	110	780	0.266667	Female	(60,65]	Unknown	Radiation_Therapy;Chemotherapy;Endocrinotherapy	4.46037	0.0816433	0.0373165	4.61478	3.45e-15	0	0	0.80589	0	3.04e-08	0	0	0	0	0	0
P-2663	Patient2663	Lung Adenocarcinoma	Lung Adenocarcinoma	IV	Biopsy/Paracentesis	Metastasis	FFPE	40	624	2096	0.4	Male	(50,55]	Smoker	Treatment-naive	2.37e-14	6.62e-06	10.4244	0.00012612	1.57512	4.46e-14	0	0.00030463	0	0	4.68e-15	0	0	0	0	0
P-2666	Patient2666	Gastric Cancer	Gastric Adenocarcinoma	III	Surgery	Primary	FFPE	60	6240	1204	0.366667	Male	(50,55]	Unknown	Chemotherapy	6.45582	1.36e-13	5.37e-10	2.13794	1.29658	0	0	4.15e-06	0	3.10966	0	0	0	0	1.13e-14	0
P-2670	Patient2670	Esophageal Carcinoma	Esophageal Squamous Cell Carcinoma	III	Surgery	Primary	FFPE	50	3288	1027	0.3	Male	(55,60]	Unknown	Treatment-naive	3.06198	0.0433998	1.44774	1.15661	0	0	0	4.29027	0	0	0	0	0	1.49e-13	0	0
P-2675	Patient2675	Lung Adenocarcinoma	Lung Adenocarcinoma	I	Surgery	Primary	FFPE	50	2184	1653	0.533333	Male	(60,65]	Smoker	Treatment-naive	7.88e-15	1.59e-05	9.73092	4.44457	0.0500056	1.75e-14	0	1.77448	0	0	8.16e-15	0	0	0	0	0
P-2688	Patient2688	Lung Squamous Cell Carcinoma	Lung Squamous Cell Carcinoma	III	Surgery	Primary	FFPE	60	4584	997	0.933333	Male	(50,55]	Smoker	Treatment-naive	1.83275	2.39002	14.7805	2.36163	0	0	0	3.93398	0	0	0	0	0	0	0.701098	0
P-2693	Patient2693	Lung Squamous Cell Carcinoma	Lung Squamous Cell Carcinoma	I	Surgery	Primary	FFPE	60	2376	664	0.4	Male	(65,70]	Nonsmoker	Treatment-naive	0.698382	1.66064	5.07285	4.20808	0	0	0	0.175356	0	0	0	0	0	0	0.184686	0
P-2695	Patient2695	Colorectal Carcinoma	Colorectal Adenocarcinoma	IV	Surgery	Primary	FFPE	80	6120	1094	0.466667	Female	(55,60]	Unknown	Treatment-naive	8.93325	0	2.61106	2.19e-08	0.455684	0	2.18e-12	4.69e-11	1.13e-07	1.45e-07	6.78e-16	8.25e-16	3.52e-16	0	1.74e-15	6.72e-16
P-2705	Patient2705	Lung Adenocarcinoma	Lung Adenocarcinoma	IV	Biopsy/Paracentesis	Metastasis	FFPE	70	3000	1430	1.2	Male	(60,65]	Smoker	Chemotherapy	1.78e-14	1.22e-05	16.3814	0.00012967	7.04088	3.69e-14	0	12.5776	0	0	7.01e-15	0	0	0	0	0
P-2716	Patient2716	Lung Adenocarcinoma	Lung Adenocarcinoma	I	Surgery	Primary	FFPE	30	3840	1665	1.13333	Male	(60,65]	Smoker	Treatment-naive	1.27e-14	4.85231	26.1707	0.00016401	1.97389	2.26e-14	0	0.00297807	0	0	8.56e-15	0	0	0	0	0
P-2717	Patient2717	Esophageal Carcinoma	Esophageal Squamous Cell Carcinoma	III	Surgery	Primary	FFPE	50	6240	1214	0.366667	Male	(65,70]	Unknown	Treatment-naive	2.33214	0.631555	3.39007	3.05793	0	0	0	0.588298	0	0	0	0	0	6.1e-14	0	0
P-2719	Patient2719	Lung Adenocarcinoma	Lung Adenocarcinoma	III	Surgery	Primary	FFPE	40	5268	1180	0.566667	Male	(55,60]	Smoker	Treatment-naive	1.39e-14	6.65e-06	13.1144	0.00018301	3.88487	7.89e-14	0	0.00050634	0	0	7.39e-15	0	0	0	0	0
P-2721	Patient2721	Lung Adenocarcinoma	Lung Adenocarcinoma	I	Surgery	Primary	FFPE	20	4824	1181	1.16667	Male	(55,60]	Smoker	Treatment-naive	7.91e-15	3.91e-06	30.8528	2.12011	0.0261095	4.02e-14	0	0.00101374	0	0	7.12e-15	0	0	0	0	0
P-2725	Patient2725	Lung Squamous Cell Carcinoma	Lung Squamous Cell Carcinoma	II	Surgery	Primary	FFPE	70	1944	1180	0.6	Male	(60,65]	Unknown	Treatment-naive	2.0114	0.276319	7.38384	1.1165	0	0	0	6.02709	0	0	0	0	0	0	0.184849	0
P-2742	Patient2742	Lung Squamous Cell Carcinoma	Lung Squamous Cell Carcinoma	IV	Surgery	Primary	FFPE	70	6000	1145	0.366667	Male	(50,55]	Smoker	Treatment-naive	2.76328	1.58131	5.23998	1.23725	0	0	0	0.0669359	0	0	0	0	0	0	0.111238	0
P-2745	Patient2745	Extrahepatic Cholangiocarcinoma	Extrahepatic Cholangiocarcinoma	II	Surgery	Primary	FFPE	60	15900	1256	0.366667	Male	(65,70]	Unknown	Treatment-naive	0.0788276	1.88e-07	3.8e-10	4.33414	6.58697	7.05e-15	0	6.18e-05	3.68e-11	8.91e-11	0	0	0	4.14e-11	1.89e-16	0
P-2753	Patient2753	Lung Adenocarcinoma	Lung Adenocarcinoma	I	Surgery	Primary	FFPE	60	4212	1125	0.533333	Male	(65,70]	Unknown	Chemotherapy	1.25e-14	1.24e-05	7.27391	3.56572	0.0506873	3.10856	0	0.00109882	0	0	4.33e-15	0	0	0	0	0
P-2754	Patient2754	Lung Squamous Cell Carcinoma	Lung Squamous Cell Carcinoma	II	Surgery	Primary	FFPE	70	6240	1278	0.333333	Male	(55,60]	Nonsmoker	Treatment-naive	5.16843	0.0327572	3.47778	2.20135	0	0	0	0.903045	0	0	0	0	0	0	0.216634	0
P-2756	Patient2756	Lung Squamous Cell Carcinoma	Lung Squamous Cell Carcinoma	II	Surgery	Primary	FFPE	60	4140	888	0.666667	Male	(55,60]	Smoker	Treatment-naive	4.6345	0.751023	10.0993	1.29172	0	0	0	0.0873571	0	0	0	0	0	0	1.1361	0
P-2757	Patient2757	Gallbladder Carcinoma	Gallbladder Adenocarcinoma	IV	Biopsy/Paracentesis	Metastasis	FFPE	20	582	1093	0.5	Male	(70,75]	Unknown	Immunotherapy	5.09901	2.58596	1.56e-07	3.74964	2.63e-10	0	2.72e-09	2.56539	0	0	0	1.45e-15	0	0	0	0
P-2763	Patient2763	Lung Adenocarcinoma	Lung Adenocarcinoma	II	Biopsy/Paracentesis	Primary	FFPE	30	612	1084	0.533333	Male	(65,70]	Nonsmoker	Unknown	1.28e-14	2.75e-05	8.43243	1.96523	0.0895571	2.93e-14	0	0.00296189	0	0	6.50979	0	0	0	0	0
P-2769	Patient2769	Lung Adenocarcinoma	Lung Adenocarcinoma	II	Surgery	Primary	FFPE	40	5892	1866	1.23333	Male	(70,75]	Smoker	Treatment-naive	4.15916	8.04e-06	26.9974	2.77666	0.0598246	4.82e-14	0	0.00696216	0	0	5.17e-15	0	0	0	0	0
P-2773	Patient2773	Colorectal Carcinoma	Colorectal Adenocarcinoma	Unknown	Biopsy/Paracentesis	Primary	FFPE	60	3432	1327	0.433333	Male	(70,75]	Unknown	Unknown	6.793	0	2.03e-15	2.09e-08	0.146409	0	4.29829	1.7623	2.81e-08	2.5e-08	1.8e-15	1.98e-15	5.61e-16	0	2.1e-15	7.13e-16
P-2777	Patient2777	Lung Adenocarcinoma	Lung Adenocarcinoma	IV	Biopsy/Paracentesis	Metastasis	FFPE	70	1248	1244	1.26667	Male	(50,55]	Unknown	Treatment-naive	1.8e-14	1.62e-06	6.22687	0.00014487	26.7727	1.11e-14	0	0.00031987	0	0	4.77e-15	0	0	0	0	0
P-2778	Patient2778	Small Cell Lung Cancer	Small Cell Lung Cancer	IV	Biopsy/Paracentesis	Metastasis	FFPE	40	1134	1504	0.466667	Male	(45,50]	Smoker	Radiation_Therapy;Chemotherapy	0.41871	9.62e-13	9.14153	1.77651	0	0	0	0.0236044	0	0	0	0	0	0	0.639648	0
P-2798	Patient2798	Lung Squamous Cell Carcinoma	Lung Squamous Cell Carcinoma	III	Biopsy/Paracentesis	Primary	FFPE	60	371	1247	0.6	Male	(60,65]	Smoker	Treatment-naive	2.45182	0.0288679	9.14858	1.57867	0	0	0	2.24847	0	0	0	0	0	0	0.543606	0
P-2803	Patient2803	Lung Adenocarcinoma	Lung Adenocarcinoma	IV	Biopsy/Paracentesis	Primary	FFPE	80	440	1706	0.6	Female	(65,70]	Unknown	Unknown	8.4331	1.86e-06	7.48873	0.00012624	0.077779	1.31e-14	0	0.00026525	0	0	7.17e-15	0	0	0	0	0
P-2806	Patient2806	Lung Squamous Cell Carcinoma	Lung Squamous Cell Carcinoma	Unknown	Biopsy/Paracentesis	Primary	FFPE	80	1098	1047	0.633333	Male	(50,55]	Smoker	Unknown	0.653702	0.0266614	14.7192	2.5033	0	0	0	1.10062	0	0	0	0	0	0	0.99647	0
P-2807	Patient2807	Gastric Cancer	Gastric Adenocarcinoma	II	Surgery	Primary	FFPE	90	5640	1275	0.466667	Male	(55,60]	Unknown	Treatment-naive	1.5183	1.65e-14	4.19e-10	0.658277	2.68964	0	0	5.95e-07	0	8.13378	0	0	0	0	2.71e-14	0
P-2813	Patient2813	Intrahepatic Cholangiocarcinoma	Intrahepatic Cholangiocarcinoma	I	Surgery	Primary	FFPE	70	3156	788	0.533333	Female	(50,55]	Unknown	Treatment-naive	0.0169834	1.21e-16	0.00056549	4.98141	7.00104	0	0	2.86e-11	1.17e-09	0	0	0	6.54e-16	3.14e-10	0	0
P-2819	Patient2819	Non Small Cell Lung Cancer Other	Lung Adenosquamous Carcinoma	III	Biopsy/Paracentesis	Primary	FFPE	60	1656	737	0.866667	Male	(60,65]	Smoker	Treatment-naive	3.5523	1.15095	7.26221	15.1602	0	0	0	0.874385	0	0	0	0	0	0	0	0
P-2830	Patient2830	Colorectal Carcinoma	Colorectal Adenocarcinoma	III	Surgery	Primary	FFPE	60	4656	1105	0.666667	Male	(55,60]	Unknown	Treatment-naive	1.07886	0	3.94e-16	3.32e-09	13.9211	0	1.05e-12	1.32e-12	4.14e-08	1.61e-09	1.28e-16	4.65e-16	1.81e-16	0	3.1e-16	1.22e-16
P-2836	Patient2836	Lung Adenocarcinoma	Lung Adenocarcinoma	I	Surgery	Primary	FFPE	60	3912	1440	0.366667	Female	(50,55]	Nonsmoker	Treatment-naive	1.46e-14	1.38e-06	5.32125	0.00015948	4.67385	2.72e-14	0	0.00473541	0	0	2.26e-15	0	0	0	0	0
P-2841	Patient2841	Lung Adenocarcinoma	Lung Adenocarcinoma	IV	Biopsy/Paracentesis	Primary	FFPE	60	1680	1504	0.633333	Male	(60,65]	Smoker	Treatment-naive	1.4e-14	3.62452	4.43824	5.73172	0.128502	2.46e-14	0	4.07702	0	0	6.71e-15	0	0	0	0	0
P-2843	Patient2843	Liver Hepatocellular Carcinoma	Liver Hepatocellular Carcinoma	IV	Surgery	Primary	FFPE	95	4668	1535	0.4	Male	(60,65]	Unknown	Treatment-naive	1.37e-08	0	2.64559	3.82947	4.06e-15	0	0	0	0	2.83e-12	0	0	0	5.52494	1.82e-13	1.73e-10
P-2844	Patient2844	Pancreatic Cancer	Pancreatic Adenocarcinoma	II	Surgery	Primary	FFPE	50	5160	1148	0.3	Male	(65,70]	Unknown	Treatment-naive	5.57373	4.88e-14	0	1.64717	0.638436	2.14015	0	5.56e-08	0	0	0	0	0	0	0.00051932	0
P-2845	Patient2845	Liver Hepatocellular Carcinoma	Liver Hepatocellular Carcinoma	II	Surgery	Primary	FFPE	60	4608	724	0.433333	Male	(60,65]	Unknown	Treatment-naive	1.59e-08	0	5.14553	5.68239	5.94e-15	0	0	0	0	5.58e-12	0	0	0	0.172072	3.35e-13	1.72e-10
P-2850	Patient2850	Colorectal Carcinoma	Colorectal Adenocarcinoma	II	Surgery	Primary	FFPE	40	3780	973	3.26667	Male	(45,50]	Unknown	Treatment-naive	49.3942	0	1.57e-15	1.52e-08	35.6058	0	9.75e-13	6.42e-12	3.92e-08	1.1e-08	3.7e-16	6.54e-16	6.7e-16	0	1.2e-15	3.25e-16
P-2858	Patient2858	Lung Adenocarcinoma	Lung Adenocarcinoma	III	Biopsy/Paracentesis	Metastasis	FFPE	70	548	662	0.433333	Male	(65,70]	Nonsmoker	Treatment-naive	9.97e-15	1.65e-06	3.46018	9.50245	0.0368197	2.21e-14	0	0.00054541	0	0	3.25e-15	0	0	0	0	0
P-2865	Patient2865	Lung Adenocarcinoma	Lung Adenocarcinoma	III	Surgery	Primary	FFPE	60	5100	1241	0.7	Male	(60,65]	Smoker	Treatment-naive	1.61e-14	1.23e-05	16.1629	0.00010383	0.0746548	2.96e-14	0	2.76229	0	0	6.03e-15	0	0	0	0	0
P-2870	Patient2870	Gastric Cancer	Gastric Adenocarcinoma	IV	Biopsy/Paracentesis	Primary	FFPE	70	1050	1320	0.4	Male	(65,70]	Unknown	Unknown	4.37038	1.52e-14	4.75e-10	6.74413	0.823758	0	0	4.02e-07	0	0.061725	0	0	0	0	1.7e-14	0
P-2876	Patient2876	Lung Adenocarcinoma	Lung Adenocarcinoma	I	Surgery	Primary	FFPE	50	5856	1329	0.366667	Female	(60,65]	Nonsmoker	Treatment-naive	7.85e-15	1.96e-05	12.9734	0.00015227	0.0255293	3.55e-14	0	0.00091343	0	0	6.21e-15	0	0	0	0	0
P-2881	Patient2881	Lung Squamous Cell Carcinoma	Lung Squamous Cell Carcinoma	II	Surgery	Primary	FFPE	80	5952	723	0.433333	Male	(70,75]	Smoker	Treatment-naive	4.93585	0.042429	7.02063	0.798868	0	0	0	0.907871	0	0	0	0	0	0	0.294355	0
P-2882	Patient2882	Lung Adenocarcinoma	Lung Adenocarcinoma	I	Surgery	Primary	FFPE	60	5736	1121	0.433333	Male	(50,55]	Smoker	Treatment-naive	2.13e-14	8.47e-06	7.57044	7.24e-05	0.048577	6.14e-14	0	1.00058	0	0	5.38033	0	0	0	0	0
P-2892	Patient2892	Lung Adenocarcinoma	Lung Adenocarcinoma	I	Surgery	Primary	FFPE	30	5052	1039	0.366667	Male	(65,70]	Smoker	Treatment-naive	1.44e-14	2.61e-05	8.62943	0.00021136	1.36926	4.59e-14	0	0.00107728	0	0	4.75e-15	0	0	0	0	0
P-2900	Patient2900	Lung Adenocarcinoma	Lung Adenocarcinoma	I	Biopsy/Paracentesis	Primary	FFPE	30	468	1114	0.866667	Male	(70,75]	Unknown	Treatment-naive	1.06e-14	1.60455	23.3591	0.00021039	0.0349418	1.93e-14	0	0.00120248	0	0	5.85e-15	0	0	0	0	0
P-2920	Patient2920	Esophageal Carcinoma	Esophageal Squamous Cell Carcinoma	IV	Biopsy/Paracentesis	Primary	FFPE	20	155	781	0.433333	Male	(60,65]	Unknown	Treatment-naive	6.06528	0.0376172	0.306493	3.56736	0	0	0	3.02325	0	0	0	0	0	1.18e-14	0	0
P-2923	Patient2923	Lung Squamous Cell Carcinoma	Lung Squamous Cell Carcinoma	II	Surgery	Primary	FFPE	70	1062	1293	1.26667	Female	(80,85]	Smoker	Treatment-naive	4.23674	11.1788	8.48658	3.10129	0	0	0	6.7593	0	0	0	0	0	0	0.237334	0
P-2934	Patient2934	Colorectal Carcinoma	Colorectal Adenocarcinoma	III	Surgery	Primary	FFPE	40	5544	850	2.66667	Female	(70,75]	Unknown	Treatment-naive	14.0286	0	1.41e-15	1.9e-08	19.276	0	1.01e-12	1.12e-11	4.34e-08	9.32e-09	5.46e-16	16.8618	4.83359	0	1.22e-15	6.66e-16
P-2938	Patient2938	Lung Adenocarcinoma	Lung Adenocarcinoma	III	Surgery	Primary	FFPE	20	5724	1132	0.3	Female	(50,55]	Nonsmoker	Chemotherapy	7.98878	1.81e-05	1.7354	0.00018164	0.274848	3.59e-14	0	0.00078013	0	0	3.29e-15	0	0	0	0	0
P-2939	Patient2939	Lung Squamous Cell Carcinoma	Lung Squamous Cell Carcinoma	I	Surgery	Primary	FFPE	80	1752	1565	0.7	Male	(65,70]	Smoker	Treatment-naive	1.58715	1.90014	9.4007	8.2215	0	0	0	0.763206	0	0	0	0	0	0	0.12731	0
P-2946	Patient2946	Kidney Renal Cell Carcinoma	Renal Clear Cell Carcinoma	I	Surgery	Primary	FFPE	60	1308	1070	0.4	Male	(65,70]	Unknown	Treatment-naive	2.42532	0	1.58448	3.10305	0.00867858	0	0	0	0	0	0	0	0	3.87848	0	0
P-2948	Patient2948	Lung Adenocarcinoma	Lung Adenocarcinoma	I	Surgery	Primary	FFPE	60	4884	1203	0.433333	Male	(50,55]	Smoker	Treatment-naive	9.89e-15	5.28e-07	7.43003	0.00013726	3.56758	3.17e-15	0	0.00225995	0	0	5.8e-15	0	0	0	0	0
P-2950	Patient2950	Lung Adenocarcinoma	Lung Adenocarcinoma	I	Surgery	Primary	FFPE	70	5364	985	0.4	Female	(60,65]	Nonsmoker	Treatment-naive	3.18e-14	1.96915	9.24338	6.51e-05	0.786487	1.05e-14	0	0.00092549	0	0	7.05e-15	0	0	0	0	0
P-2952	Patient2952	Lung Adenocarcinoma	Lung Adenocarcinoma	II	Surgery	Primary	FFPE	50	1824	1418	1.36667	Male	(60,65]	Smoker	Treatment-naive	1.71e-14	10.0256	6.39965	6.40701	6.77793	4.26e-14	0	11.3898	0	0	5.52e-15	0	0	0	0	0
P-2962	Patient2962	Lung Squamous Cell Carcinoma	Lung Squamous Cell Carcinoma	III	Biopsy/Paracentesis	Primary	FFPE	70	1188	1495	0.5	Male	(45,50]	Unknown	Unknown	0.58434	2.52324	4.30618	3.1986	0	0	0	3.25673	0	0	0	0	0	0	0.130906	0
P-2965	Patient2965	Colorectal Carcinoma	Colorectal Adenocarcinoma	IV	Surgery	Recurrent	FFPE	40	6000	1387	0.333333	Male	(70,75]	Unknown	Chemotherapy	4.71087	0	1.32e-15	5.27047	0.0186696	0	1.52e-12	7.07e-12	1.56e-08	2.26e-08	2.39e-16	5e-16	3.71e-16	0	5.28e-16	2.44e-16
P-2967	Patient2967	Lung Squamous Cell Carcinoma	Lung Squamous Cell Carcinoma	Unknown	Biopsy/Paracentesis	Primary	FFPE	40	475	1967	1.13333	Male	(60,65]	Unknown	Treatment-naive	5.00348	0.337082	17.9914	5.91033	0	0	0	0.704625	0	0	0	0	0	0	1.05306	0
P-2970	Patient2970	Lung Adenocarcinoma	Lung Adenocarcinoma	I	Surgery	Primary	FFPE	90	6240	1485	0.4	Male	(55,60]	Smoker	Treatment-naive	1.04e-14	1.39e-06	10.6851	0.00021122	1.31428	1.2e-14	0	0.00042461	0	0	6.97e-15	0	0	0	0	0
P-2980	Patient2980	Colorectal Carcinoma	Colorectal Adenocarcinoma	II	Surgery	Primary	FFPE	60	5724	1850	3.13333	Male	(60,65]	Unknown	Treatment-naive	12.0568	0	4.23e-16	1.7e-08	42.9432	0	1.17e-12	4.46e-12	4.09e-08	1.64e-08	2.14e-16	1.03e-15	1.8e-15	0	4.33e-16	9.44e-16
P-2982	Patient2982	Colorectal Carcinoma	Colorectal Adenocarcinoma	Unknown	Biopsy/Paracentesis	Primary	FFPE	50	373	1608	0.4	Male	(80,85]	Unknown	Treatment-naive	8.64971	0	3.52e-15	3e-08	0.0305571	0	5.28e-12	6.37e-11	5.58e-08	1.31974	2.06e-15	7.56e-16	4.01e-16	0	4.38e-15	2.56e-16
P-2983	Patient2983	Lung Adenocarcinoma	Lung Adenocarcinoma	III	Surgery	Primary	FFPE	60	4884	1485	0.466667	Female	(55,60]	Nonsmoker	Treatment-naive	1.4e-14	6.83e-07	5.05352	0.0001646	10.9461	3.86e-14	0	0.00025848	0	0	3.07e-15	0	0	0	0	0
P-2995	Patient2995	Lung Squamous Cell Carcinoma	Lung Squamous Cell Carcinoma	III	Surgery	Primary	FFPE	50	3108	1885	0.4	Male	(65,70]	Smoker	Treatment-naive	1.40701	0.155049	8.10894	0.995806	0	0	0	0.0955817	0	0	0	0	0	0	0.237614	0
P-2996	Patient2996	Colorectal Carcinoma	Colorectal Adenocarcinoma	III	Surgery	Primary	FFPE	20	966	1510	1.7	Male	(40,45]	Unknown	Targeted_Therapy;Chemotherapy	3.5635	0	1.89e-15	1.98e-08	11.0793	0	4.54e-13	1.03e-10	4.34e-08	1.29e-08	5.03e-16	7.63e-16	1.22e-15	0	1.09e-15	16.3572
P-3007	Patient3007	Colorectal Carcinoma	Colorectal Adenocarcinoma	III	Surgery	Primary	FFPE	70	5652	1580	5.26667	Male	(35,40]	Unknown	Treatment-naive	14.3524	0	1.36e-15	12.7519	34.2116	0	4.13827	1.97e-10	4.25e-08	2.28e-08	5.63e-16	59.1201	13.4256	0	1.15e-15	6.01e-16
P-3008	Patient3008	Lung Adenocarcinoma	Lung Adenocarcinoma	II	Surgery	Primary	FFPE	60	5172	1336	0.366667	Female	(65,70]	Nonsmoker	Treatment-naive	1.56e-14	1.16229	5.294	0.00015545	4.54211	3.05e-14	0	0.00144633	0	0	4.09e-15	0	0	0	0	0
P-3012	Patient3012	Lung Squamous Cell Carcinoma	Lung Squamous Cell Carcinoma	III	Surgery	Primary	FFPE	40	3744	1021	0.7	Male	(60,65]	Unknown	Treatment-naive	1.11696	0.0235435	14.6982	3.44659	0	0	0	1.46657	0	0	0	0	0	0	1.24813	0
P-3014	Patient3014	Lung Squamous Cell Carcinoma	Lung Squamous Cell Carcinoma	III	Biopsy/Paracentesis	Primary	FFPE	30	96	828	0.533333	Male	(60,65]	Smoker	Treatment-naive	2.98704	0.602578	10.4912	2.48166	0	0	0	0.137622	0	0	0	0	0	0	0.299936	0
P-3032	Patient3032	Non Small Cell Lung Cancer Other	Lung Adenosquamous Carcinoma	IV	Surgery	Primary	FFPE	70	4668	1280	0.533333	Male	(70,75]	Smoker	Treatment-naive	3.75362	0.0596754	10.2499	2.05005	0	0	0	0.886758	0	0	0	0	0	0	0	0
P-3033	Patient3033	Lung Adenocarcinoma	Lung Adenocarcinoma	III	Biopsy/Paracentesis	Metastasis	FFPE	60	280	1899	1.23333	Male	(45,50]	Nonsmoker	Treatment-naive	1.78e-14	8.69e-06	2.34011	0.00011197	25.7223	3.93678	0	0.00068245	0	0	6.05e-15	0	0	0	0	0
P-3039	Patient3039	Lung Adenocarcinoma	Lung Adenocarcinoma	II	Surgery	Primary	FFPE	50	4452	1102	0.533333	Male	(50,55]	Smoker	Treatment-naive	1.81e-14	2.58151	11.8453	0.00020397	1.57186	4.23e-14	0	0.00117365	0	0	5.5e-15	0	0	0	0	0
P-3040	Patient3040	Small Cell Lung Cancer	Small Cell Lung Cancer	III	Biopsy/Paracentesis	Primary	FFPE	40	1416	1130	0.366667	Female	(60,65]	Unknown	Treatment-naive	1.49151	2.38e-12	5.08571	4.19852	0	0	0	0.00369166	0	0	0	0	0	0	0.220568	0
P-3042	Patient3042	Lung Squamous Cell Carcinoma	Lung Squamous Cell Carcinoma	II	Surgery	Primary	FFPE	40	5844	1384	0.566667	Male	(55,60]	Unknown	Treatment-naive	0.938839	0.00513037	13.064	2.58483	0	0	0	0.0143478	0	0	0	0	0	0	0.392846	0
P-3045	Patient3045	Lung Adenocarcinoma	Lung Adenocarcinoma	III	Biopsy/Paracentesis	Metastasis	FFPE	70	4368	1063	0.4	Female	(55,60]	Nonsmoker	Treatment-naive	1.18e-14	3.98757	3.27761	0.00023709	0.0870619	4.64654	0	0.00097719	0	0	7.59e-15	0	0	0	0	0
P-3049	Patient3049	Lung Adenocarcinoma	Lung Adenocarcinoma	I	Surgery	Primary	FFPE	40	3696	1520	0.366667	Male	(70,75]	Smoker	Treatment-naive	4.43e-15	6.9305	3.05979	7.97e-05	0.00372202	2.26e-14	0	0.00590891	0	0	4.03e-15	0	0	0	0	0
P-3050	Patient3050	Lung Squamous Cell Carcinoma	Lung Squamous Cell Carcinoma	III	Biopsy/Paracentesis	Primary	FFPE	70	71	1600	0.766667	Male	(60,65]	Smoker	Treatment-naive	5.20592	4.23971	12.1317	2.36757	0	0	0	0.578152	0	0	0	0	0	0	0.476988	0
P-3055	Patient3055	Thymic Tumor	Thymoma	Unknown	Biopsy/Paracentesis	Primary	FFPE	80	4896	1371	0.466667	Male	(15,20]	Unknown	Unknown	0.0918144	0.00601767	0	4.18814	0	0	0	8.39e-07	0	0	0	6.71402	0	0	0	0
P-3059	Patient3059	Lung Adenocarcinoma	Lung Adenocarcinoma	III	Biopsy/Paracentesis	Metastasis	FFPE	20	94	1183	1.13333	Male	(45,50]	Smoker	Treatment-naive	1.5e-14	3.00751	24.1277	0.00014237	3.57304	3.86e-14	0	4.29165	0	0	7.02e-15	0	0	0	0	0
P-3060	Patient3060	Colorectal Carcinoma	Colorectal Adenocarcinoma	III	Surgery	Primary	FFPE	30	1572	1576	0.333333	Male	(70,75]	Unknown	Treatment-naive	7.00138	0	2.22e-15	2.68e-08	0.0332772	0	0.157176	3.52e-11	2.80817	3.14e-08	1.33e-15	1.16e-15	8.2e-16	0	2.36e-15	7.26e-16
P-3062	Patient3062	Lung Adenocarcinoma	Lung Adenocarcinoma	III	Surgery	Primary	FFPE	80	4968	839	0.433333	Male	(65,70]	Smoker	Treatment-naive	1.12e-14	5.77e-07	11.9274	0.00027781	0.0720374	9.35e-15	0	0.00029655	0	0	4.18e-15	0	0	0	0	0
P-3064	Patient3064	Colorectal Carcinoma	Colorectal Adenocarcinoma	IV	Surgery	Metastasis	FFPE	80	4788	892	0.366667	Male	(50,55]	Unknown	Chemotherapy	9.96968	0	7.47e-16	1.1e-08	0.0303192	0	1.62e-12	1.64e-12	4.13e-08	6.06e-09	1.54e-16	3.73e-16	2.95e-16	0	5.32e-16	1.53e-16
P-3065	Patient3065	Carcinoma of Uterine Cervix	Cervical Squamous Cell Carcinoma	IV	Surgery	Primary	FFPE	60	4020	1324	0.766667	Female	(40,45]	Unknown	Treatment-naive	15.5009	3.56393	0	0	0	1.27055	0	4.6646	0	0	0	0	0	0	0	0
P-3066	Patient3066	Lung Adenocarcinoma	Lung Adenocarcinoma	I	Surgery	Primary	FFPE	80	131	485	1	Female	(40,45]	Nonsmoker	Treatment-naive	14.7791	8.69e-06	12.1373	0.00014077	0.0825099	2.01e-14	0	0.00086503	0	0	6.43e-15	0	0	0	0	0
P-3067	Patient3067	Lung Squamous Cell Carcinoma	Lung Squamous Cell Carcinoma	II	Surgery	Primary	FFPE	50	3036	1069	0.4	Male	(60,65]	Smoker	Treatment-naive	2.8134	2.50566	3.96056	2.31371	0	0	0	1.22783	0	0	0	0	0	0	0.178843	0
P-3073	Patient3073	Lung Adenocarcinoma	Lung Adenocarcinoma	II	Surgery	Primary	FFPE	60	15240	1123	0.866667	Female	(55,60]	Smoker	Treatment-naive	1.17e-14	1.29e-05	10.8324	8.52864	4.6382	4.79e-14	0	0.00073863	0	0	5.47e-15	0	0	0	0	0
P-3074	Patient3074	Lung Squamous Cell Carcinoma	Lung Squamous Cell Carcinoma	III	Surgery	Primary	FFPE	70	6600	1474	0.633333	Male	(80,85]	Smoker	Treatment-naive	0.739515	1.66478	9.64418	3.51946	0	0	0	0.114806	0	0	0	0	0	0	0.317257	0
P-3077	Patient3077	Colorectal Carcinoma	Colorectal Adenocarcinoma	III	Surgery	Recurrent	FFPE	60	6720	1530	0.333333	Male	(70,75]	Unknown	Treatment-naive	6.59623	0	9.8e-16	3.38866	0.015116	0	2.03e-12	1.28e-11	1.76e-08	7.31e-09	3.34e-16	4.4e-16	1.5e-15	0	4.79e-16	5.91e-16
P-3085	Patient3085	Lung Adenocarcinoma	Lung Adenocarcinoma	III	Biopsy/Paracentesis	Primary	FFPE	30	1122	1254	0.4	Female	(70,75]	Nonsmoker	Unknown	1.8e-14	1.09e-05	1.11818	0.00016412	8.88087	1.29e-13	0	0.00077623	0	0	6.19e-15	0	0	0	0	0
P-3091	Patient3091	Colorectal Carcinoma	Colorectal Adenocarcinoma	II	Surgery	Primary	FFPE	60	4992	1267	0.5	Male	(50,55]	Unknown	Treatment-naive	0.26046	0	1.88e-15	7.63114	0.0353676	0	1.36e-12	9.54e-12	3.5e-08	2.07304	5.75e-16	1.51e-15	2.57e-15	0	1.22e-15	1.07e-15
P-3095	Patient3095	Extrahepatic Cholangiocarcinoma	Extrahepatic Cholangiocarcinoma	IV	Biopsy/Paracentesis	Metastasis	FFPE	20	852	1282	0.633333	Female	(55,60]	Unknown	Radiation_Therapy;Chemotherapy	2.05307	1.67e-06	3.78e-10	10.4672	9.62e-06	3.42e-14	0	4.47976	2.15e-11	1.8e-10	0	0	0	7.32e-11	1.25e-16	0
P-3099	Patient3099	Intrahepatic Cholangiocarcinoma	Intrahepatic Cholangiocarcinoma	IV	Surgery	Primary	FFPE	20	5052	1112	1.5	Male	(70,75]	Unknown	Treatment-naive	17.3609	1.61e-16	0.0003014	6.94e-09	12.2691	0	0	1.04e-11	11.3696	0	0	0	1.49e-15	3.36e-10	0	0
P-3110	Patient3110	Lung Adenocarcinoma	Lung Adenocarcinoma	III	Biopsy/Paracentesis	Primary	FFPE	50	2736	1284	0.7	Male	(60,65]	Nonsmoker	Treatment-naive	1.5e-14	1.02e-05	8.72729	0.00015676	5.4629	2.74812	0	2.06152	0	0	7.68e-15	0	0	0	0	0
P-3111	Patient3111	Lung Adenocarcinoma	Lung Adenocarcinoma	IV	Biopsy/Paracentesis	Primary	FFPE	20	52	590	0.5	Male	(50,55]	Unknown	Unknown	10.313	2.5e-05	4.59471	0.00014947	0.0894877	4e-14	0	0.00258074	0	0	7.72e-15	0	0	0	0	0
P-3114	Patient3114	Lung Squamous Cell Carcinoma	Lung Squamous Cell Carcinoma	II	Surgery	Primary	FFPE	60	4896	1431	0.5	Male	(55,60]	Nonsmoker	Treatment-naive	0.436121	2.92214	8.05286	1.18999	0	0	0	0.146836	0	0	0	0	0	0	0.252054	0
P-3115	Patient3115	Gastric Cancer	Gastric Adenocarcinoma	IV	Surgery	Primary	FFPE	70	16200	1309	0.333333	Male	(40,45]	Unknown	Chemotherapy	5.54791	2.59e-13	2.74e-10	1.95843	1.09885	0	0	2.3e-05	0	1.39479	0	0	0	0	6.86e-15	0
P-3122	Patient3122	Soft Tissue Sarcoma	Angiosarcoma	I	Surgery	Primary	FFPE	40	2592	1100	1.2	Male	(70,75]	Unknown	Treatment-naive	2.14576	0	1.7e-14	5.93378	1.04261	0	0	9.54e-07	0	1.48e-07	0	0	0	28.8778	0	0
P-3125	Patient3125	Soft Tissue Sarcoma	Angiosarcoma	I	Surgery	Primary	FFPE	70	1182	696	1	Male	(35,40]	Unknown	Treatment-naive	2.06653	0	1.06e-14	1.34167	0.795993	0	0	2.12e-07	0	1.44e-07	0	0	0	27.7958	0	0
P-3126	Patient3126	Soft Tissue Sarcoma	Angiosarcoma	I	Surgery	Primary	FFPE	40	533	1093	0.333333	Male	(50,55]	Unknown	Treatment-naive	1.51662	0	4.32e-15	0.437222	2.69455	0	0	2.09e-08	0	3.28e-07	0	0	0	6.3516	0	0
P-3127	Patient3127	Liver Hepatocellular Carcinoma	Liver Hepatocellular Carcinoma	II	Surgery	Primary	FFPE	70	527	502	0.4	Male	(45,50]	Unknown	Treatment-naive	4.96e-09	0	1.40612	7.50851	1.1e-15	0	0	0	0	1.59e-11	0	0	0	3.08537	2.21e-13	2.25e-10
P-3135	Patient3135	Lung Adenocarcinoma	Lung Adenocarcinoma	IV	Biopsy/Paracentesis	Metastasis	FFPE	20	125	1400	0.766667	Male	(45,50]	Smoker	Treatment-naive	2.17e-14	1.7e-05	20.0966	0.00013212	1.90252	5.77e-14	0	0.00077459	0	0	4.48e-15	0	0	0	0	0
P-3137	Patient3137	Colorectal Carcinoma	Colorectal Adenocarcinoma	III	Surgery	Primary	FFPE	60	6600	984	3.2	Male	(50,55]	Unknown	Treatment-naive	22.7621	0	1.19e-15	2.02e-08	60.2379	0	2.17e-12	1.05e-11	4.17e-08	2.76e-08	5.95e-16	8.63e-16	1.06e-15	0	1.32e-15	6.31e-16
P-3142	Patient3142	Urothelial Carcinoma	Urothelial Carcinoma Other	IV	Surgery	Primary	FFPE	70	834	785	0.433333	Male	(75,80]	Unknown	Treatment-naive	1.11475	1.74974	0.00023704	1.08e-05	3.56e-14	1.14654	0	0.065949	0	0	0	2.13e-15	0	7.92278	0	0
P-3146	Patient3146	Lung Adenocarcinoma	Lung Adenocarcinoma	I	Surgery	Primary	FFPE	40	2160	1168	0.5	Male	(70,75]	Smoker	Treatment-naive	1.6e-14	0.792835	11.8815	0.00014362	3.3244	3.16e-14	0	0.00116191	0	0	6.18e-15	0	0	0	0	0
P-3149	Patient3149	Lung Adenocarcinoma	Lung Adenocarcinoma	III	Surgery	Primary	FFPE	80	6600	1407	0.766667	Male	(60,65]	Smoker	Treatment-naive	3.52e-14	5.87e-06	17.24	0.00019577	0.623013	5.96e-14	0	2.13681	0	0	8.06e-15	0	0	0	0	0
P-3150	Patient3150	Lung Squamous Cell Carcinoma	Lung Squamous Cell Carcinoma	III	Biopsy/Paracentesis	Primary	FFPE	20	224	1993	0.6	Male	(55,60]	Smoker	Unknown	0.846236	0.263929	11.9721	3.45733	0	0	0	0.0442434	0	0	0	0	0	0	0.416143	0
P-3151	Patient3151	Thymic Tumor	Thymoma	IV	Surgery	Metastasis	FFPE	60	1128	766	0.4	Male	(30,35]	Unknown	Treatment-naive	1.71286	0.00200538	0	12.2851	0	0	0	8.07e-08	0	0	0	7.05e-06	0	0	0	0
P-3155	Patient3155	Liver Hepatocellular Carcinoma	Liver Hepatocellular Carcinoma	IV	Surgery	Recurrent	FFPE	80	12300	1422	0.5	Male	(60,65]	Unknown	Treatment-naive	4.74e-09	0	2.89665	10.8244	1.45e-15	0	0	0	0	4.46e-12	0	0	0	1.27891	2.98e-13	1.66e-10
P-3157	Patient3157	Extrahepatic Cholangiocarcinoma	Extrahepatic Cholangiocarcinoma	I	Surgery	Primary	FFPE	20	7200	1552	0.366667	Male	(75,80]	Unknown	Treatment-naive	2.09531	5.15e-06	4.31e-10	0.00159795	7.14e-06	6.35447	0	0.00062119	4.31e-11	3.54798	0	0	0	2.35e-11	3.05e-16	0
P-3163	Patient3163	Lung Squamous Cell Carcinoma	Lung Squamous Cell Carcinoma	Unknown	Biopsy/Paracentesis	Primary	FFPE	20	1050	1016	0.433333	Male	(65,70]	Unknown	Treatment-naive	2.52804	0.30744	7.73419	1.89552	0	0	0	0.0620213	0	0	0	0	0	0	0.472785	0
P-3166	Patient3166	Lung Adenocarcinoma	Lung Adenocarcinoma	I	Surgery	Primary	FFPE	30	7080	1639	0.7	Male	(75,80]	Smoker	Treatment-naive	1.32e-14	9.91e-07	19.2261	0.00015433	1.77244	1.08e-14	0	0.0012769	0	0	4.87e-15	0	0	0	0	0
P-3169	Patient3169	Gastric Cancer	Gastric Adenocarcinoma	III	Surgery	Primary	FFPE	70	6600	896	0.4	Female	(60,65]	Unknown	Treatment-naive	4.23195	4.95e-13	2.70185	1.44606	0.860877	0	0	1.04e-05	0	1.75925	0	0	0	0	1.91e-14	0
P-3171	Patient3171	Gallbladder Carcinoma	Gallbladder Adenocarcinoma	IV	Surgery	Primary	FFPE	50	5412	1261	0.333333	Male	(55,60]	Unknown	Treatment-naive	1.83473	2.0829	2.97e-07	4.59066	2.41e-10	0	1.56e-08	1.49172	0	0	0	8.79e-16	0	0	0	0
P-3173	Patient3173	Liver Hepatocellular Carcinoma	Liver Hepatocellular Carcinoma	III	Surgery	Primary	FFPE	90	3876	630	0.466667	Male	(55,60]	Unknown	Treatment-naive	2.48831	0	3.57662	3.4587	4.91e-15	0	0	0	0	2.04e-12	0	0	0	0.978034	2.45e-13	1.49834
P-3178	Patient3178	Lung Squamous Cell Carcinoma	Lung Squamous Cell Carcinoma	I	Surgery	Primary	FFPE	60	7200	1320	0.5	Male	(70,75]	Smoker	Treatment-naive	2.79207	0.058042	5.44288	4.60992	0	0	0	0.916856	0	0	0	0	0	0	0.18023	0
P-3179	Patient3179	Colorectal Carcinoma	Colorectal Adenocarcinoma	II	Surgery	Primary	FFPE	70	1014	857	7.13333	Male	(30,35]	Unknown	Treatment-naive	1.28235	0	1.25e-15	1.89e-08	10.8027	0	204.634	1.89e-11	3.28117	1.75e-08	4.33e-16	1.05e-15	1.46e-15	0	1.54e-15	7.29e-16
P-3183	Patient3183	Colorectal Carcinoma	Colorectal Adenocarcinoma	II	Surgery	Primary	FFPE	60	5916	1049	0.4	Male	(35,40]	Unknown	Treatment-naive	1.33335	0	1.19e-15	5.31664	3.35	0	1.03e-12	4.66e-12	7.36e-08	1.1e-08	6.94e-16	1.05e-15	7.22e-16	0	1.39e-15	5.01e-16
P-3185	Patient3185	Lung Adenocarcinoma	Lung Adenocarcinoma	III	Biopsy/Paracentesis	Primary	FFPE	20	181	1620	0.366667	Male	(45,50]	Nonsmoker	Treatment-naive	6.08e-15	2.45e-06	7.35191	0.00010866	1.17183	1.38e-14	0	1.47615	0	0	3.21e-15	0	0	0	0	0
P-3187	Patient3187	Lung Adenocarcinoma	Lung Adenocarcinoma	I	Surgery	Primary	FFPE	90	5328	1280	0.6	Female	(50,55]	Unknown	Treatment-naive	1.16e-14	6.1e-06	16.9611	0.962368	0.075777	7.97e-14	0	0.00076762	0	0	6.36e-15	0	0	0	0	0
P-3197	Patient3197	Non Small Cell Lung Cancer Other	Non Small Cell Lung Cancer Other	IV	Biopsy/Paracentesis	Metastasis	FFPE	20	3744	1269	0.433333	Male	(75,80]	Smoker	Treatment-naive	0.240303	6.01556	2.45366	1.56165	0	0	0	2.72882	0	0	0	0	0	0	0	0
P-3212	Patient3212	Liver Hepatocellular Carcinoma	Liver Hepatocellular Carcinoma	IV	Surgery	Metastasis	FFPE	70	2940	865	1.06667	Male	(60,65]	Unknown	Chemotherapy	6.41e-09	0	0.21426	1.83607	2.39e-15	0	0	0	0	1.95e-12	0	0	0	31.9497	1.25e-13	9.32e-11
P-3230	Patient3230	Lung Squamous Cell Carcinoma	Lung Squamous Cell Carcinoma	IV	Biopsy/Paracentesis	Primary	FFPE	50	155	1299	0.433333	Male	(65,70]	Smoker	Treatment-naive	0.447933	0.474806	5.99663	2.35136	0	0	0	1.46811	0	0	0	0	0	0	0.261165	0
P-3240	Patient3240	Lung Adenocarcinoma	Lung Adenocarcinoma	II	Surgery	Primary	FFPE	90	6960	974	0.433333	Male	(50,55]	Smoker	Treatment-naive	4.44e-15	1.28e-06	9.98667	9.26e-05	0.0119728	3.81e-16	0	0.0012661	0	0	8.61e-15	0	0	0	0	0
P-3242	Patient3242	Lung Squamous Cell Carcinoma	Lung Squamous Cell Carcinoma	Unknown	Biopsy/Paracentesis	Primary	FFPE	10	258	419	0.366667	Male	(75,80]	Smoker	Treatment-naive	4.44095	0.0110548	4.43034	4.87358	0	0	0	0.155188	0	0	0	0	0	0	0.0888875	0
P-3249	Patient3249	Lung Adenocarcinoma	Lung Adenocarcinoma	IV	Biopsy/Paracentesis	Primary	FFPE	20	386	1188	0.433333	Male	(55,60]	Smoker	Treatment-naive	1.54e-14	1.01e-06	3.8072	1.74647	5.446	7.31e-15	0	0.00032741	0	0	7.6e-15	0	0	0	0	0
P-3252	Patient3252	Lung Adenocarcinoma	Lung Adenocarcinoma	IV	Biopsy/Paracentesis	Recurrent	FFPE	20	215	2118	0.8	Male	(55,60]	Unknown	Targeted_Therapy;Chemotherapy	1.53e-14	8.91192	0.600685	0.00017213	5.87173	3.97e-14	0	8.61549	0	0	3.59e-15	0	0	0	0	0
P-3255	Patient3255	Soft Tissue Sarcoma	Alveolar Soft Part Sarcoma	IV	Biopsy/Paracentesis	Primary	FFPE	30	74	551	0.366667	Female	(20,25]	Unknown	Treatment-naive	5.15952	0	6.21e-15	1.68008	4.1604	0	0	3.38e-08	0	1.46e-07	0	0	0	8.36e-08	0	0
P-3264	Patient3264	Colorectal Carcinoma	Colorectal Adenocarcinoma	III	Surgery	Primary	FFPE	60	4800	804	2	Male	(25,30]	Unknown	Treatment-naive	21.4615	0	1.53e-15	2.46e-08	11.1534	0	2.73e-12	6.98e-12	3.93e-08	1.51e-08	5.85e-16	18.3852	1.98e-15	0	1.05e-15	9.71e-16
P-3265	Patient3265	Lung Adenocarcinoma	Lung Adenocarcinoma	III	Surgery	Primary	FFPE	40	4548	1021	0.433333	Female	(50,55]	Unknown	Treatment-naive	5.38e-15	1.74989	15.2107	0.00010024	0.0382696	1.92e-14	0	0.00099452	0	0	6.79e-15	0	0	0	0	0
P-3266	Patient3266	Gastric Cancer	Gastric Adenocarcinoma	IV	Biopsy/Paracentesis	Primary	FFPE	40	1332	1076	3.43333	Female	(65,70]	Unknown	Chemotherapy	20.6325	9.68e-15	2.15e-10	1.11203	55.8547	0	0	8.44e-07	0	0.400713	0	0	0	0	6.94e-15	0
P-3267	Patient3267	Lung Adenocarcinoma	Lung Adenocarcinoma	III	Biopsy/Paracentesis	Primary	FFPE	40	2520	1058	0.966667	Male	(65,70]	Nonsmoker	Unknown	1.92e-14	17.039	4.55699	0.0001333	0.581709	3.78e-14	0	4.82218	0	0	4.43e-15	0	0	0	0	0
P-3268	Patient3268	Colorectal Carcinoma	Colorectal Adenocarcinoma	II	Surgery	Primary	FFPE	40	5724	961	2.83333	Male	(35,40]	Unknown	Treatment-naive	3.84407	0	1.3e-15	2.25e-08	34.7585	0	9.97e-13	2.51e-12	16.3974	1.98e-08	2.83e-16	7.19e-16	1.13e-15	0	7.53e-16	4.71e-16
P-3277	Patient3277	Lung Squamous Cell Carcinoma	Lung Squamous Cell Carcinoma	II	Surgery	Primary	FFPE	70	2484	1468	0.5	Male	(55,60]	Smoker	Chemotherapy	1.19418	0.0136235	7.75623	1.36813	0	0	0	1.48877	0	0	0	0	0	0	0.179066	0
P-3280	Patient3280	Lung Adenocarcinoma	Lung Adenocarcinoma	IV	Biopsy/Paracentesis	Metastasis	FFPE	60	492	760	0.333333	Male	(70,75]	Unknown	Unknown	2.04e-14	3.14e-06	3.80722	0.00013238	6.19141	4.05e-14	0	0.00123359	0	0	5.08e-15	0	0	0	0	0
P-3282	Patient3282	Liver Hepatocellular Carcinoma	Liver Hepatocellular Carcinoma	IV	Surgery	Metastasis	FFPE	70	3336	910	0.566667	Male	(55,60]	Unknown	Targeted_Therapy;Chemotherapy	1.37e-08	0	1.26207	8.87782	3.77e-15	0	0	0	0	4.99e-12	0	0	0	6.86012	2.69e-13	2.92e-10
P-3285	Patient3285	Lung Adenocarcinoma	Lung Adenocarcinoma	I	Surgery	Primary	FFPE	90	6720	1394	0.6	Male	(65,70]	Smoker	Treatment-naive	7.22e-15	1.35e-06	13.0631	2.62537	0.0380698	3.04e-15	0	1.27341	0	0	5.41e-15	0	0	0	0	0
P-3286	Patient3286	Lung Adenocarcinoma	Lung Adenocarcinoma	IV	Surgery	Primary	FFPE	30	1500	1221	0.533333	Male	(50,55]	Unknown	Chemotherapy	1.02e-14	1.11e-06	14.9822	0.00016688	0.0174457	2.7e-14	0	0.00023431	0	0	6.7e-15	0	0	0	0	0
P-3287	Patient3287	Lung Adenocarcinoma	Lung Adenocarcinoma	I	Surgery	Primary	FFPE	80	6840	1315	0.533333	Male	(60,65]	Smoker	Treatment-naive	1.51e-14	1.25e-06	10.7063	0.00017896	4.29292	5.54e-15	0	0.00056805	0	0	8.55e-15	0	0	0	0	0
P-3288	Patient3288	Kidney Renal Cell Carcinoma	Papillary Kidney Renal Cell Carcinoma	III	Surgery	Primary	FFPE	90	1848	1146	0.6	Male	(50,55]	Unknown	Treatment-naive	4.09872	0	1.77283	2.81162	0.00938705	0	0	0	0	0	0	0	0	10.3074	0	0
P-3289	Patient3289	Melanoma	Melanoma Other	I	Surgery	Primary	FFPE	70	4416	1825	0.366667	Female	(55,60]	Unknown	Treatment-naive	3.37735	0	0	4.562	0	2.06065	0	0	0	0	0	0	0	0	0	0
P-3291	Patient3291	Liver Hepatocellular Carcinoma	Liver Hepatocellular Carcinoma	Unknown	Biopsy/Paracentesis	Primary	FFPE	20	296	1994	0.333333	Male	(60,65]	Unknown	Targeted_Therapy;Chemotherapy	1.53e-08	0	0.438037	8.90042	6.19e-15	0	0	0	0	1.48e-11	0	0	0	0.661542	1.4e-13	2.4e-10
P-3293	Patient3293	Lung Adenocarcinoma	Lung Adenocarcinoma	I	Surgery	Primary	FFPE	30	2148	1062	0.466667	Female	(75,80]	Smoker	Treatment-naive	2.26e-14	5.90251	1.39503	3.741	1.52122	3.88e-14	0	1.44024	0	0	2.72e-15	0	0	0	0	0
P-3297	Patient3297	Thymic Tumor	Thymic Carcinoma	Unknown	Biopsy/Paracentesis	Primary	FFPE	20	294	761	1.16667	Male	(55,60]	Unknown	Treatment-naive	0.0389317	5.59789	0	3.8493	0	0	0	25.5139	0	0	0	1.64e-06	0	0	0	0
P-3298	Patient3298	Colorectal Carcinoma	Colorectal Adenocarcinoma	III	Surgery	Primary	FFPE	70	5256	1555	0.533333	Female	(50,55]	Unknown	Treatment-naive	14.313	0	1.12e-15	3.02e-08	0.100358	0	1.38e-12	1.58662	3.1e-08	1.88e-08	3.83e-16	1.41e-15	1.06e-15	0	8.44e-16	8.03e-16
P-3299	Patient3299	Lung Squamous Cell Carcinoma	Lung Squamous Cell Carcinoma	II	Surgery	Primary	FFPE	60	6000	987	0.433333	Male	(50,55]	Smoker	Treatment-naive	2.59724	0.717146	4.79841	2.17377	0	0	0	1.04613	0	0	0	0	0	0	0.667301	0
P-3300	Patient3300	Lung Adenocarcinoma	Lung Adenocarcinoma	IV	Biopsy/Paracentesis	Primary	FFPE	60	154	1447	0.466667	Male	(65,70]	Smoker	Treatment-naive	1.17e-14	7.23e-07	12.8285	1.11355	0.0577676	1.04e-14	0	0.00014522	0	0	5.98e-15	0	0	0	0	0
P-3308	Patient3308	Lung Adenocarcinoma	Lung Adenocarcinoma	III	Biopsy/Paracentesis	Primary	FFPE	50	3276	925	0.6	Male	(45,50]	Smoker	Treatment-naive	1.21e-14	5.21e-07	11.9923	2.88034	2.1271	1.01e-14	0	0.00025968	0	0	3.81e-15	0	0	0	0	0
P-3319	Patient3319	Breast Carcinoma	Breast Invasive Carcinoma	IV	Biopsy/Paracentesis	Primary	FFPE	20	1092	1636	0.3	Female	(35,40]	Unknown	Radiation_Therapy;Chemotherapy	3.1952	2.96733	1.15087	0.189569	3.08e-15	0	0	2.49703	0	4.37e-08	0	0	0	0	0	0
P-3323	Patient3323	Lung Adenocarcinoma	Lung Adenocarcinoma	IV	Biopsy/Paracentesis	Primary	FFPE	60	450	996	0.8	Male	(60,65]	Smoker	Treatment-naive	2.32e-14	6.41e-06	19.0347	0.0001288	2.18713	3.2e-14	0	0.778019	0	0	5.87e-15	0	0	0	0	0
P-3325	Patient3325	Lung Squamous Cell Carcinoma	Lung Squamous Cell Carcinoma	Unknown	Biopsy/Paracentesis	Primary	FFPE	40	275	1361	0.533333	Male	(80,85]	Unknown	Treatment-naive	1.24376	0.767549	8.19681	3.20292	0	0	0	0.180611	0	0	0	0	0	0	0.408357	0
P-3326	Patient3326	Lung Squamous Cell Carcinoma	Lung Squamous Cell Carcinoma	II	Surgery	Primary	FFPE	80	6120	1239	0.466667	Male	(70,75]	Smoker	Treatment-naive	1.37423	0.0328763	8.22028	1.26919	0	0	0	0.808869	0	0	0	0	0	0	0.294556	0
P-3327	Patient3327	Lung Adenocarcinoma	Lung Adenocarcinoma	III	Surgery	Primary	FFPE	60	476	715	0.533333	Female	(50,55]	Unknown	Treatment-naive	7.34e-15	4.78343	5.94954	6.74e-05	0.0199154	1.91e-14	0	4.24704	0	0	6.85e-15	0	0	0	0	0
P-3333	Patient3333	Esophageal Carcinoma	Esophageal Squamous Cell Carcinoma	I	Surgery	Primary	FFPE	60	4980	2253	0.466667	Female	(70,75]	Unknown	Treatment-naive	6.79127	2.41012	0.179712	0.469055	0	0	0	5.14984	0	0	0	0	0	3.52e-15	0	0
P-3334	Patient3334	Urothelial Carcinoma	Bladder Urothelial Carcinoma	II	Surgery	Primary	FFPE	80	3606	1017	4.13333	Female	(75,80]	Unknown	Chemotherapy	35.2859	0.148611	0.00020078	3.28e-06	60.2356	0.286072	0	0.0434712	0	0	0	1.95e-15	0	0.00014534	0	0
P-3337	Patient3337	Lung Adenocarcinoma	Lung Adenocarcinoma	II	Biopsy/Paracentesis	Primary	FFPE	30	2268	1670	0.6	Male	(75,80]	Unknown	Treatment-naive	1.79e-14	3.51e-06	18.366	0.00018781	1.79524	1.03e-14	0	0.838533	0	0	6.89e-15	0	0	0	0	0
P-3340	Patient3340	Lung Adenocarcinoma	Lung Adenocarcinoma	I	Surgery	Primary	FFPE	70	4212	1093	0.566667	Male	(70,75]	Smoker	Treatment-naive	9.21e-15	1.16e-06	11.0042	6.95023	0.0450417	1.19e-14	0	0.00056023	0	0	5.84e-15	0	0	0	0	0
P-3341	Patient3341	Lung Squamous Cell Carcinoma	Lung Squamous Cell Carcinoma	III	Biopsy/Paracentesis	Primary	FFPE	50	106	960	0.5	Male	(75,80]	Smoker	Treatment-naive	0.557787	3.26236	5.66072	3.16063	0	0	0	0.0732339	0	0	0	0	0	0	0.285262	0
P-3343	Patient3343	Liver Hepatocellular Carcinoma	Liver Hepatocellular Carcinoma	III	Surgery	Recurrent	FFPE	80	5088	905	0.533333	Male	(55,60]	Unknown	Treatment-naive	3.98e-09	0	3.07976	2.9085	7.1e-16	0	0	0	0	3.42e-12	0	0	0	8.01173	2.77e-13	1.11e-10
P-3358	Patient3358	Lung Adenocarcinoma	Lung Adenocarcinoma	I	Surgery	Primary	FFPE	50	4950	1967	0.433333	Male	(50,55]	Smoker	Treatment-naive	1.3e-14	4.63e-07	4.09913	0.00017772	6.90027	6.43e-15	0	0.00042594	0	0	7.32e-15	0	0	0	0	0
P-3360	Patient3360	Liver Hepatocellular Carcinoma	Liver Hepatocellular Carcinoma	II	Surgery	Primary	FFPE	70	2760	1435	0.333333	Male	(55,60]	Unknown	Treatment-naive	1.89e-08	0	0.429122	4.042	6.67e-15	0	0	0	0	3.37e-12	0	0	0	5.52887	1.3e-13	2.1e-10
P-3369	Patient3369	Small Bowel Carcinoma	Small Bowel Adenocarcinoma	III	Surgery	Primary	FFPE	40	3900	1233	0.366667	Male	(35,40]	Unknown	Treatment-naive	6.54771	0	0	0.860922	1.90787	0	0	0	0.920706	0	0	0	0	0	0	0.762795
P-3370	Patient3370	Lung Adenocarcinoma	Lung Adenocarcinoma	II	Surgery	Primary	FFPE	70	4212	1434	1.43333	Male	(55,60]	Smoker	Treatment-naive	1.84e-14	9.19e-06	36.8265	4.48915	0.676979	1.61e-14	0	0.00739281	0	0	6.38e-15	0	0	0	0	0
P-3371	Patient3371	Breast Carcinoma	Breast Invasive Carcinoma	III	Biopsy/Paracentesis	Primary	FFPE	85	3492	1697	0.433333	Female	(75,80]	Unknown	Radiation_Therapy;Chemotherapy	1.57792	0.00746466	6.94047	2.44973	3.63e-15	0	0	0.0244141	0	2.08e-07	0	0	0	0	0	0
P-3384	Patient3384	Lung Adenocarcinoma	Lung Adenocarcinoma	III	Surgery	Primary	FFPE	90	5916	1371	0.3	Male	(70,75]	Smoker	Treatment-naive	1.49e-14	1.22e-05	2.02472	3.57596	1.42439	2.94e-14	0	2.97491	0	0	2.88e-15	0	0	0	0	0
P-3389	Patient3389	Lung Adenocarcinoma	Lung Adenocarcinoma	II	Surgery	Primary	FFPE	60	7080	854	0.333333	Female	(65,70]	Smoker	Treatment-naive	2.73e-15	1.76e-06	8.02995	8.85e-05	0.015964	1.57e-15	0	1.954	0	0	6.04e-15	0	0	0	0	0
P-3391	Patient3391	Lung Squamous Cell Carcinoma	Lung Squamous Cell Carcinoma	I	Biopsy/Paracentesis	Primary	FFPE	40	97	1121	0.6	Male	(60,65]	Smoker	Treatment-naive	2.72497	0.0580036	12.5828	2.51739	0	0	0	0.826752	0	0	0	0	0	0	0.290096	0
P-3397	Patient3397	Extrahepatic Cholangiocarcinoma	Perihilar Cholangiocarcinoma	I	Surgery	Primary	FFPE	60	5832	1301	0.7	Female	(65,70]	Unknown	Treatment-naive	9.01493	3.87408	2.49e-10	0.00125687	5.78e-06	3.08e-14	0	9.10973	3.29e-11	3.09e-10	0	0	0	9.89e-11	9.2e-17	0
P-3398	Patient3398	Liver Hepatocellular Carcinoma	Liver Hepatocellular Carcinoma	III	Surgery	Primary	FFPE	90	6960	1405	0.5	Male	(40,45]	Unknown	Treatment-naive	5.21e-09	0	5.57333	4.76577	8.58e-16	0	0	0	0	3.71e-12	0	0	0	3.89699	3.42e-13	1.76391
P-3401	Patient3401	Lung Adenocarcinoma	Lung Adenocarcinoma	III	Surgery	Primary	FFPE	85	12480	1611	0.733333	Female	(45,50]	Nonsmoker	Chemotherapy	1.38e-14	9.77e-07	15.0318	0.00019289	1.89545	7.23e-15	0	0.00079565	0	0	4.07179	0	0	0	0	0
P-3402	Patient3402	Lung Squamous Cell Carcinoma	Lung Squamous Cell Carcinoma	I	Surgery	Primary	FFPE	50	5808	1496	0.533333	Male	(70,75]	Nonsmoker	Treatment-naive	0.584914	1.15072	9.73714	1.94159	0	0	0	0.118303	0	0	0	0	0	0	0.467325	0
P-3411	Patient3411	Lung Adenocarcinoma	Lung Adenocarcinoma	III	Biopsy/Paracentesis	Primary	FFPE	90	226	1108	0.533333	Male	(55,60]	Unknown	Treatment-naive	2.2e-14	1.97e-05	6.63003	0.00024712	5.62794	4.37e-14	0	1.74176	0	0	7.36e-15	0	0	0	0	0
P-3423	Patient3423	Intrahepatic Cholangiocarcinoma	Intrahepatic Cholangiocarcinoma	III	Surgery	Primary	FFPE	20	4368	753	0.9	Female	(50,55]	Unknown	Treatment-naive	18.9981	5.96e-17	0.0008382	1.71e-08	0.00107627	0	0	2.23e-11	1.64e-09	0	0	0	1.36e-15	3.12e-10	0	0
P-3426	Patient3426	Colorectal Carcinoma	Colorectal Adenocarcinoma	III	Surgery	Primary	FFPE	30	2799	1011	2	Male	(50,55]	Unknown	Treatment-naive	1.38963	0	6.66e-16	1.47e-08	34.1828	0	9.2e-13	3.35e-12	4.04e-08	1.09e-08	3.39e-16	1.01e-15	1.1e-15	0	7.7e-16	11.4275
P-3430	Patient3430	Lung Adenocarcinoma	Lung Adenocarcinoma	I	Surgery	Primary	FFPE	30	3384	1300	0.366667	Male	(75,80]	Nonsmoker	Chemotherapy	2.99e-14	2.59e-06	8.95571	0.00010611	1.12298	1.86e-14	0	0.921205	0	0	4.82e-15	0	0	0	0	0
P-3442	Patient3442	Urothelial Carcinoma	Urothelial Carcinoma Other	IV	Surgery	Primary	FFPE	90	1632	1074	0.5	Male	(45,50]	Unknown	Treatment-naive	0.939608	5.79957	9.75e-05	2.47e-06	3.51e-14	1.15914	0	7.10153	0	0	0	5.29e-16	0	5.63e-05	0	0
P-3450	Patient3450	Lung Adenocarcinoma	Lung Adenocarcinoma	IV	Surgery	Primary	FFPE	60	2826	1346	1.96667	Female	(60,65]	Nonsmoker	Treatment-naive	1.15e-14	5.37e-06	51.518	0.00011497	0.10061	1.39e-14	0	7.38124	0	0	5.75e-15	0	0	0	0	0
P-3452	Patient3452	Extrahepatic Cholangiocarcinoma	Extrahepatic Cholangiocarcinoma	II	Surgery	Primary	FFPE	60	4260	1369	0.566667	Male	(60,65]	Unknown	Treatment-naive	4.94524	5.34816	4.31e-10	0.0009557	4.84e-06	3.32e-14	0	6.70563	1.46e-11	3.17e-10	0	0	0	2.13e-11	2.8e-16	0
P-3457	Patient3457	Pancreatic Cancer	Pancreatic Cancer Other	Unknown	Surgery	Metastasis	FFPE	40	858	834	4.8	Male	(45,50]	Unknown	Treatment-naive	20.8994	1.18e-13	0	2.83053	83.2698	9.73e-08	0	4.98e-07	0	0	0	0	0	0	0.00019871	0
P-3461	Patient3461	Intrahepatic Cholangiocarcinoma	Intrahepatic Cholangiocarcinoma	III	Surgery	Primary	FFPE	50	6144	1320	0.466667	Female	(55,60]	Unknown	Treatment-naive	4.77306	9.84e-16	1.51981	1.49e-08	0.00120276	0	0	7.70593	9.72e-10	0	0	0	1.14e-15	3.9e-10	0	0
P-3466	Patient3466	Lung Squamous Cell Carcinoma	Lung Squamous Cell Carcinoma	IV	Biopsy/Paracentesis	Primary	FFPE	40	114	1555	0.433333	Male	(70,75]	Smoker	Unknown	1.62618	0.0329684	7.63294	1.55953	0	0	0	0.991326	0	0	0	0	0	0	0.157059	0
P-3471	Patient3471	Non Small Cell Lung Cancer Other	Large Cell Lung Carcinoma	I	Surgery	Primary	FFPE	40	3672	940	0.6	Male	(70,75]	Nonsmoker	Treatment-naive	7.40402	0.0531242	3.37004	2.92953	0	0	0	3.24328	0	0	0	0	0	0	0	0
P-3473	Patient3473	Breast Carcinoma	Breast Invasive Carcinoma	IV	Biopsy/Paracentesis	Primary	FFPE	70	125	575	0.5	Female	(45,50]	Unknown	Unknown	4.68778	1.47541	4.93235	3.01035	3.18e-15	0	0	0.894112	0	1.01e-07	0	0	0	0	0	0
P-3474	Patient3474	Lung Adenocarcinoma	Lung Adenocarcinoma	I	Surgery	Primary	FFPE	70	6360	1361	0.433333	Female	(60,65]	Nonsmoker	Treatment-naive	5.94e-15	9.72e-07	10.9865	0.00015285	0.0130559	1.69e-15	0	0.00033533	0	0	6.23e-15	0	0	0	0	0
P-3476	Patient3476	Small Cell Lung Cancer	Small Cell Lung Cancer	IV	Biopsy/Paracentesis	Primary	FFPE	50	4500	974	0.333333	Male	(65,70]	Unknown	Unknown	1.38466	2.6e-11	6.02897	1.76157	0	0	0	0.249895	0	0	0	0	0	0	0.574907	0
P-3477	Patient3477	Lung Squamous Cell Carcinoma	Lung Squamous Cell Carcinoma	Unknown	Biopsy/Paracentesis	Primary	FFPE	20	514	1914	0.5	Male	(60,65]	Unknown	Unknown	2.03485	0.341609	9.05069	0.949344	0	0	0	0.061817	0	0	0	0	0	0	0.561685	0
P-3480	Patient3480	Lung Adenocarcinoma	Lung Adenocarcinoma	I	Surgery	Primary	FFPE	70	4584	719	0.4	Male	(65,70]	Smoker	Treatment-naive	7.04e-15	8.88e-06	6.84	3.24607	0.0171948	8.33e-14	0	0.896729	0	0	7.01e-15	0	0	0	0	0
P-3485	Patient3485	Lung Squamous Cell Carcinoma	Lung Squamous Cell Carcinoma	III	Biopsy/Paracentesis	Primary	FFPE	90	1236	1164	0.433333	Male	(60,65]	Smoker	Unknown	0.393279	0.00741239	8.02053	2.10591	0	0	0	0.0415479	0	0	0	0	0	0	0.431324	0
P-3486	Patient3486	Esophageal Carcinoma	Esophageal Squamous Cell Carcinoma	IV	Surgery	Primary	FFPE	60	4884	1188	0.566667	Male	(50,55]	Unknown	Treatment-naive	3.96518	5.7887	0.864519	1.53103	0	0	0	3.85056	0	0	0	0	0	2.08e-13	0	0
P-3489	Patient3489	Lung Squamous Cell Carcinoma	Lung Squamous Cell Carcinoma	II	Surgery	Primary	FFPE	40	3804	1260	0.333333	Male	(65,70]	Unknown	Treatment-naive	1.88606	0.348788	2.26921	4.77654	0	0	0	1.62702	0	0	0	0	0	0	0.0923762	0
P-3491	Patient3491	Lung Adenocarcinoma	Lung Adenocarcinoma	I	Surgery	Primary	FFPE	40	2064	1753	0.366667	Female	(65,70]	Smoker	Treatment-naive	7.39e-15	2.61e-06	8.85993	0.00010588	0.0219403	4.17e-15	0	1.11802	0	0	4.64e-15	0	0	0	0	0
P-3500	Patient3500	Esophageal Carcinoma	Esophageal Squamous Cell Carcinoma	I	Surgery	Primary	FFPE	20	1614	1478	0.366667	Male	(55,60]	Unknown	Treatment-naive	4.30887	0.0420789	2.46054	2.52008	0	0	0	1.66844	0	0	0	0	0	6.86e-14	0	0
P-3505	Patient3505	Intrahepatic Cholangiocarcinoma	Liver Hepatocellular Carcinoma plus Intrahepatic Cholangiocarcinoma	IV	Surgery	Primary	FFPE	50	5364	754	0.333333	Male	(65,70]	Unknown	Treatment-naive	0.0154376	1.21e-15	2.80086	1.54e-08	0.00041864	0	0	8.18329	7.63e-10	0	0	0	2.36e-16	3.11e-10	0	0
P-3522	Patient3522	Lung Squamous Cell Carcinoma	Lung Squamous Cell Carcinoma	IV	Surgery	Metastasis	FFPE	20	2364	1221	0.366667	Female	(65,70]	Nonsmoker	Unknown	2.87365	0.0164708	6.3251	1.5152	0	0	0	0.086776	0	0	0	0	0	0	0.182803	0
P-3523	Patient3523	Lung Adenocarcinoma	Lung Adenocarcinoma	I	Surgery	Primary	FFPE	90	19800	976	0.866667	Male	(60,65]	Smoker	Treatment-naive	1.12e-14	5.03e-06	20.7994	4.88694	0.0488065	4.12e-14	0	2.26483	0	0	7.77e-15	0	0	0	0	0
P-3524	Patient3524	Non Small Cell Lung Cancer Other	Lung Adenosquamous Carcinoma	IV	Biopsy/Paracentesis	Primary	FFPE	70	524	2080	0.366667	Female	(60,65]	Nonsmoker	Unknown	1.68289	0.0438066	2.59025	5.62672	0	0	0	1.05633	0	0	0	0	0	0	0	0
P-3525	Patient3525	Lung Squamous Cell Carcinoma	Lung Squamous Cell Carcinoma	III	Biopsy/Paracentesis	Primary	FFPE	90	1764	1311	0.933333	Male	(75,80]	Unknown	Chemotherapy	0.769374	2.07562	14.2047	1.65395	0	0	0	7.15883	0	0	0	0	0	0	2.13755	0
P-3530	Patient3530	Small Cell Lung Cancer	Small Cell Lung Cancer	Unknown	Surgery	Primary	FFPE	80	19560	1345	0.533333	Male	(70,75]	Unknown	Treatment-naive	4.97263	1.1e-11	6.88323	4.01269	0	0	0	0.0134355	0	0	0	0	0	0	0.118013	0
P-3532	Patient3532	Lung Adenocarcinoma	Lung Adenocarcinoma	I	Surgery	Primary	FFPE	40	6294	1088	0.4	Male	(65,70]	Smoker	Treatment-naive	3.98e-15	8.38e-07	10.9904	7.43e-05	0.00805444	2.1e-14	0	0.0014391	0	0	3.89e-15	0	0	0	0	0
P-3534	Patient3534	Lung Adenocarcinoma	Lung Adenocarcinoma	IV	Biopsy/Paracentesis	Metastasis	FFPE	60	1089	1213	0.733333	Male	(60,65]	Smoker	Unknown	1.52e-14	2.41106	9.90063	0.00019848	7.49038	3.8e-14	0	2.19773	0	0	6.15e-15	0	0	0	0	0
P-3543	Patient3543	Colorectal Carcinoma	Colorectal Adenocarcinoma	III	Surgery	Primary	FFPE	60	3750	1446	0.533333	Male	(55,60]	Unknown	Radiation_Therapy	4.13296	0	10.7705	2.75e-08	0.0109782	0	5.33e-13	5.83e-11	1.36e-08	2.08554	4.49e-16	2.69e-16	1.64e-16	0	1.46e-15	1.88e-16
P-3547	Patient3547	Liver Hepatocellular Carcinoma	Liver Hepatocellular Carcinoma	Unknown	Biopsy/Paracentesis	Primary	FFPE	20	362	1620	0.4	Male	(45,50]	Unknown	Unknown	3.65674	0	2.46922	6.79843	4.7e-15	0	0	0	0	1.81e-11	0	0	0	0.0756048	5.04e-13	3.4e-10
P-3548	Patient3548	Lung Adenocarcinoma	Lung Adenocarcinoma	IV	Surgery	Metastasis	FFPE	90	5574	1035	0.6	Female	(70,75]	Nonsmoker	Treatment-naive	1.8e-14	1.18e-05	5.05843	2.95247	6.51968	3.85e-14	0	3.46941	0	0	5.37e-15	0	0	0	0	0
P-3556	Patient3556	Lung Adenocarcinoma	Lung Adenocarcinoma	II	Surgery	Primary	FFPE	40	5544	1156	0.566667	Female	(60,65]	Unknown	Treatment-naive	2.46e-14	5.33e-06	1.37932	15.2499	0.370337	6.56e-14	0	0.00044008	0	0	2.49e-15	0	0	0	0	0
P-3560	Patient3560	Colorectal Carcinoma	Colorectal Adenocarcinoma	II	Surgery	Primary	FFPE	80	5760	1567	4.86667	Male	(50,55]	Unknown	Treatment-naive	62.5434	0	1.06e-15	1.57e-08	70.4566	0	2.01e-12	1.22e-11	3.97e-08	1.4e-08	3.76e-16	8.08e-16	1.09e-15	0	1.09e-15	4.8e-16
P-3561	Patient3561	Melanoma	Cutaneous Melanoma	IV	Biopsy/Paracentesis	Metastasis	FFPE	40	1197	1464	0.533333	Female	(50,55]	Unknown	Targeted_Therapy;Chemotherapy;Immunotherapy	10.2247	0	0	6.02069	0	0.754616	0	0	0	0	0	0	0	0	0	0
P-3569	Patient3569	Gallbladder Carcinoma	Gallbladder Adenocarcinoma	III	Surgery	Primary	FFPE	60	5016	1635	0.533333	Male	(70,75]	Unknown	Treatment-naive	1.67944	4.2316	2.79e-07	4.10895	2.04e-10	0	8.63e-09	9.98001	0	0	0	9.35e-16	0	0	0	0
P-3573	Patient3573	Lung Adenocarcinoma	Lung Adenocarcinoma	IV	Biopsy/Paracentesis	Metastasis	FFPE	60	1248	1288	0.433333	Female	(55,60]	Unknown	Targeted_Therapy	4.26e-15	1.24e-05	3.0706	7.35e-05	0.00413978	2.28027	0	5.64491	0	0	8.77e-15	0	0	0	0	0
P-3576	Patient3576	Colorectal Carcinoma	Colorectal Adenocarcinoma	IV	Surgery	Primary	FFPE	80	6540	1266	0.8	Female	(65,70]	Unknown	Treatment-naive	12.2745	0	7.42986	1.94e-08	0.0346269	0	1.25e-12	3.03e-11	4.261	8.83e-09	5.36e-16	8.43e-16	1.74e-15	0	1.31e-15	6.73e-16
P-3579	Patient3579	Lung Adenocarcinoma	Lung Adenocarcinoma	III	Surgery	Primary	FFPE	40	2688	1136	0.7	Male	(65,70]	Smoker	Treatment-naive	1.52e-14	6.09e-07	17.6947	0.00017643	2.30403	8.18e-15	0	0.00113628	0	0	5.54e-15	0	0	0	0	0
P-3584	Patient3584	Colorectal Carcinoma	Colorectal Adenocarcinoma	III	Surgery	Primary	FFPE	80	6072	938	0.333333	Male	(60,65]	Unknown	Treatment-naive	4.80727	0	3.56592	1.88e-08	0.0244498	0	1.66e-12	1.60236	4.15e-08	8.48e-09	4.46e-16	3.7e-16	2.51e-16	0	1.61e-15	2.57e-16
P-3585	Patient3585	Lung Squamous Cell Carcinoma	Lung Squamous Cell Carcinoma	III	Biopsy/Paracentesis	Primary	FFPE	50	1866	1623	0.4	Male	(65,70]	Smoker	Unknown	2.03395	0.030926	6.46083	2.98854	0	0	0	0.171716	0	0	0	0	0	0	0.314037	0
P-3586	Patient3586	Lung Adenocarcinoma	Lung Adenocarcinoma	I	Surgery	Primary	FFPE	40	5184	1641	1.5	Female	(70,75]	Nonsmoker	Treatment-naive	1.12e-14	9.16e-07	43.9331	0.00012953	0.0663324	7.96e-15	0	0.00041133	0	0	7.38e-15	0	0	0	0	0
P-3588	Patient3588	Lung Adenocarcinoma	Lung Adenocarcinoma	I	Surgery	Primary	FFPE	40	3006	1073	0.433333	Female	(65,70]	Nonsmoker	Treatment-naive	5.63e-15	1.13e-06	12.9359	8.12e-05	0.0635395	4.01e-16	0	0.0004884	0	0	6.7e-15	0	0	0	0	0
P-3595	Patient3595	Liver Hepatocellular Carcinoma	Liver Hepatocellular Carcinoma	II	Surgery	Primary	FFPE	40	1698	1495	0.4	Male	(65,70]	Unknown	Treatment-naive	6.42e-09	0	0.616797	11.1098	1.46e-15	0	0	0	0	4.33e-12	0	0	0	0.273371	2.01e-13	2.32e-10
P-3603	Patient3603	Lung Adenocarcinoma	Lung Adenocarcinoma	I	Biopsy/Paracentesis	Primary	FFPE	40	130	1171	0.433333	Male	(75,80]	Smoker	Unknown	7.46e-15	2.02e-06	11.6999	9.01e-05	0.075635	6.81e-15	0	1.22435	0	0	7.45e-15	0	0	0	0	0
P-3605	Patient3605	Lung Adenocarcinoma	Lung Adenocarcinoma	II	Biopsy/Paracentesis	Primary	FFPE	20	130	1211	0.766667	Male	(60,65]	Smoker	Unknown	1.23e-14	8.25e-07	20.9227	0.00019819	0.0759574	1.36e-14	0	0.00109436	0	0	6.07e-15	0	0	0	0	0
P-3611	Patient3611	Lung Squamous Cell Carcinoma	Lung Squamous Cell Carcinoma	IV	Biopsy/Paracentesis	Primary	FFPE	80	187	844	0.7	Male	(40,45]	Smoker	Unknown	5.29552	0.0183296	9.57951	3.7171	0	0	0	0.0199616	0	0	0	0	0	0	2.36958	0
P-3612	Patient3612	Lung Squamous Cell Carcinoma	Lung Squamous Cell Carcinoma	III	Biopsy/Paracentesis	Primary	FFPE	60	1005	1306	0.4	Male	(65,70]	Nonsmoker	Unknown	4.04372	0.129724	3.16177	2.36551	0	0	0	2.21959	0	0	0	0	0	0	0.079686	0
P-3615	Patient3615	Lung Adenocarcinoma	Lung Adenocarcinoma	III	Surgery	Primary	FFPE	70	6960	1927	3.33333	Male	(55,60]	Smoker	Treatment-naive	1.36e-14	3.24e-06	100.881	9.44e-05	0.118488	9.1e-15	0	0.00054274	0	0	7.02e-15	0	0	0	0	0
P-3617	Patient3617	Colorectal Carcinoma	Colorectal Adenocarcinoma	IV	Surgery	Primary	FFPE	40	6420	1049	0.4	Female	(50,55]	Unknown	Treatment-naive	5.76391	0	2.04e-15	4.2035	0.0325846	0	9.27e-13	2.43e-11	3.89e-08	1.27e-08	6.13e-16	6.76e-16	3.6e-16	0	1.4e-15	2.66e-16
P-3619	Patient3619	Lung Adenocarcinoma	Lung Adenocarcinoma	I	Surgery	Primary	FFPE	40	4182	786	0.333333	Female	(45,50]	Nonsmoker	Treatment-naive	2.33e-14	1.25e-05	5.14124	0.00011662	2.44933	2.40872	0	0.00057493	0	0	9.51e-15	0	0	0	0	0
P-3622	Patient3622	Lung Adenocarcinoma	Lung Adenocarcinoma	IV	Biopsy/Paracentesis	Metastasis	FFPE	70	3978	1606	0.566667	Female	(55,60]	Unknown	Treatment-naive	1.03e-14	1.39e-05	18.9438	0.00016484	0.0549944	3.41e-14	0	0.00099884	0	0	5.76e-15	0	0	0	0	0
P-3627	Patient3627	Lung Adenocarcinoma	Lung Adenocarcinoma	III	Biopsy/Paracentesis	Metastasis	FFPE	20	107	1137	0.4	Male	(50,55]	Smoker	Treatment-naive	1.36e-14	5.81e-07	9.56329	0.00016193	1.43453	1.33e-15	0	0.00201809	0	0	5.14e-15	0	0	0	0	0
P-3629	Patient3629	Gastric Cancer	Gastric Adenocarcinoma	II	Surgery	Primary	FFPE	70	3972	1047	4.73333	Male	(70,75]	Unknown	Treatment-naive	24.3239	1.02e-13	5.01e-10	9.68864	53.8239	0	0	2.92e-06	0	0.163557	0	0	0	0	1.23e-14	0
P-3637	Patient3637	Ovarian Carcinoma	High-Grade Serous Ovarian Cancer	IV	Surgery	Metastasis	FFPE	50	4794	2063	0.366667	Female	(60,65]	Unknown	Chemotherapy	0.845232	0	0	4.59512	0.950615	0	0	1.21495	1.1338	0	0	1.19449	8.22e-05	0	2.06571	0
P-3642	Patient3642	Lung Adenocarcinoma	Lung Adenocarcinoma	IV	Biopsy/Paracentesis	Metastasis	FFPE	40	2658	1342	0.633333	Male	(45,50]	Smoker	Chemotherapy	17.8706	1.17e-06	0.0476941	4.44e-05	0.0815785	9.6e-15	0	6.48e-05	0	0	1.32e-15	0	0	0	0	0
P-3645	Patient3645	Lung Adenocarcinoma	Lung Adenocarcinoma	III	Surgery	Primary	FFPE	80	22290	1159	0.4	Male	(50,55]	Smoker	Treatment-naive	2.29e-14	2.6e-05	7.17852	0.00010291	2.50016	5.98e-14	0	1.32119	0	0	5.2e-15	0	0	0	0	0
P-3650	Patient3650	Liver Hepatocellular Carcinoma	Liver Hepatocellular Carcinoma	I	Surgery	Primary	FFPE	90	5448	1035	0.366667	Female	(50,55]	Unknown	Treatment-naive	6.17e-09	0	0.396876	7.54888	2.7e-15	0	0	0	0	2.23e-12	0	0	0	4.05424	1.27e-13	2.74e-10
P-3654	Patient3654	Lung Adenocarcinoma	Lung Adenocarcinoma	I	Surgery	Primary	FFPE	40	1242	568	0.533333	Male	(60,65]	Smoker	Treatment-naive	6.51e-15	1.69e-05	11.3933	0.00010333	0.0102197	3.86e-14	0	1.59639	0	0	5.2e-15	0	0	0	0	0
P-3659	Patient3659	Lung Adenocarcinoma	Lung Adenocarcinoma	III	Surgery	Primary	FFPE	50	2340	1650	0.4	Female	(65,70]	Nonsmoker	Treatment-naive	1.91e-14	1.35e-05	5.58625	0.00010821	1.3641	2.16336	0	1.88617	0	0	8.71e-15	0	0	0	0	0
P-3670	Patient3670	Intrahepatic Cholangiocarcinoma	Intrahepatic Cholangiocarcinoma	I	Surgery	Primary	FFPE	80	3528	1250	0.6	Male	(55,60]	Unknown	Treatment-naive	0.0158853	8.07e-17	4.68347	1.16e-08	13.3006	0	0	1.33e-11	1.09e-09	0	0	0	4.62e-16	8.75e-11	0	0
P-3676	Patient3676	Breast Carcinoma	Breast Invasive Carcinoma	IV	Biopsy/Paracentesis	Metastasis	FFPE	50	2814	1042	0.5	Female	(55,60]	Unknown	Radiation_Therapy;Targeted_Therapy;Chemotherapy;Endocrinotherapy	0.334771	0.769092	4.20956	0.136197	1.65e-15	0	0	1.00723	0	6.54315	0	0	0	0	0	0
P-3682	Patient3682	Lung Squamous Cell Carcinoma	Lung Squamous Cell Carcinoma	IV	Biopsy/Paracentesis	Primary	FFPE	50	2298	1275	0.666667	Male	(65,70]	Smoker	Unknown	4.61515	0.400652	9.29345	1.07086	0	0	0	3.38164	0	0	0	0	0	0	0.238255	0
P-3687	Patient3687	Esophageal Carcinoma	Esophageal Squamous Cell Carcinoma	Unknown	Biopsy/Paracentesis	Primary	FFPE	70	1596	1391	0.533333	Male	(80,85]	Unknown	Treatment-naive	1.05541	1.5503	2.88142	7.07533	0	0	0	0.437547	0	0	0	0	0	1.14e-13	0	0
P-3690	Patient3690	Colorectal Carcinoma	Colorectal Adenocarcinoma	III	Surgery	Primary	FFPE	60	14970	1281	0.566667	Male	(45,50]	Unknown	Treatment-naive	2.32657	0	6.51e-16	1.92e-08	12.6734	0	4.11e-13	7.13e-12	3.73e-08	5.84e-09	1.98e-16	9.52e-16	1.81e-15	0	3.23e-16	6.34e-16
P-3701	Patient3701	Lung Adenocarcinoma	Lung Adenocarcinoma	IV	Biopsy/Paracentesis	Metastasis	FFPE	90	2004	1271	0.633333	Male	(50,55]	Smoker	Treatment-naive	1.16e-14	9e-06	9.56474	0.00014123	1.93204	7.42e-15	0	4.50307	0	0	8.41e-15	0	0	0	0	0
P-3702	Patient3702	Lung Adenocarcinoma	Lung Adenocarcinoma	IV	Biopsy/Paracentesis	Metastasis	FFPE	50	681	918	0.3	Male	(55,60]	Nonsmoker	Chemotherapy	1.51e-14	1.17165	5.69107	0.00011426	3.13624	3.03e-14	0	0.00092337	0	0	2.58e-15	0	0	0	0	0
P-3705	Patient3705	Lung Adenocarcinoma	Lung Adenocarcinoma	IV	Biopsy/Paracentesis	Metastasis	FFPE	50	3078	1671	0.4	Male	(45,50]	Nonsmoker	Treatment-naive	2.4e-14	1.27e-05	1.3563	5.92e-05	0.0493809	5.81e-14	0	8.59425	0	0	3.77e-15	0	0	0	0	0
P-3708	Patient3708	Liver Hepatocellular Carcinoma	Liver Hepatocellular Carcinoma	II	Surgery	Primary	FFPE	40	14670	1189	0.933333	Male	(45,50]	Unknown	Treatment-naive	12.745	0	0.856428	13.3472	3.63e-15	0	0	0	0	1.28e-11	0	0	0	0.0513419	3.45e-13	1.53e-10
P-3710	Patient3710	Lung Squamous Cell Carcinoma	Lung Squamous Cell Carcinoma	Unknown	Biopsy/Paracentesis	Primary	FFPE	98	184	1382	0.5	Male	(65,70]	Smoker	Unknown	2.19599	0.500264	6.99553	2.56555	0	0	0	1.26225	0	0	0	0	0	0	0.480425	0
P-3712	Patient3712	Colorectal Carcinoma	Colorectal Adenocarcinoma	IV	Biopsy/Paracentesis	Primary	FFPE	20	4026	1435	0.7	Male	(50,55]	Unknown	Unknown	11.1912	0	7.18e-16	2.3e-08	7.80884	0	1.59e-12	2.84e-11	3.35e-08	1.52e-08	2.62e-16	1.08e-15	7.33e-16	0	9.4e-16	5.78e-16
P-3718	Patient3718	Lung Adenocarcinoma	Lung Adenocarcinoma	IV	Biopsy/Paracentesis	Metastasis	FFPE	20	215	1464	0.5	Female	(60,65]	Nonsmoker	Treatment-naive	2.01e-14	4.33e-05	2.91807	6.5562	2.52189	4.12e-14	0	0.00379031	0	0	4.01e-15	0	0	0	0	0
P-3725	Patient3725	Small Cell Lung Cancer	Small Cell Lung Cancer	III	Surgery	Primary	FFPE	70	23880	1048	0.7	Female	(60,65]	Nonsmoker	Treatment-naive	2.44668	4.4e-13	11.2868	3.10555	0	0	0	0.00405811	0	0	0	0	0	0	1.1569	0
P-3726	Patient3726	Lung Adenocarcinoma	Lung Adenocarcinoma	IV	Biopsy/Paracentesis	Metastasis	FFPE	60	3852	1456	0.4	Male	(55,60]	Unknown	Treatment-naive	1.99e-14	1.52e-05	5.94683	0.00016014	3.78276	2.53e-14	0	2.27024	0	0	5.37e-15	0	0	0	0	0
P-3728	Patient3728	Non Small Cell Lung Cancer Other	Lung Adenosquamous Carcinoma	IV	Biopsy/Paracentesis	Primary	FFPE	50	491	1587	0.433333	Female	(50,55]	Nonsmoker	Unknown	0.209692	0.0285092	8.08258	0.730236	0	0	0	2.94899	0	0	0	0	0	0	0	0
P-3729	Patient3729	Lung Adenocarcinoma	Lung Adenocarcinoma	IV	Biopsy/Paracentesis	Primary	FFPE	20	64	603	0.5	Male	(65,70]	Nonsmoker	Targeted_Therapy	6.2e-15	6.34e-07	14.9431	0.00011608	0.0564524	4.76e-15	0	0.00029592	0	0	5.19e-15	0	0	0	0	0
P-3734	Patient3734	Lung Squamous Cell Carcinoma	Lung Squamous Cell Carcinoma	I	Surgery	Primary	FFPE	90	415	1517	0.6	Male	(55,60]	Unknown	Treatment-naive	3.36826	0.77777	10.6961	2.41625	0	0	0	2.42237	0	0	0	0	0	0	0.319222	0
P-3736	Patient3736	Lung Adenocarcinoma	Lung Adenocarcinoma	IV	Biopsy/Paracentesis	Metastasis	FFPE	40	553	1329	0.333333	Male	(60,65]	Smoker	Chemotherapy	2.39e-14	8.01e-06	6.14608	0.00020172	1.38332	4.53e-14	0	2.4704	0	0	6.31e-15	0	0	0	0	0
P-3739	Patient3739	Lung Adenocarcinoma	Lung Adenocarcinoma	II	Surgery	Primary	FFPE	70	10500	1197	0.733333	Male	(55,60]	Smoker	Treatment-naive	8.72e-15	2.19e-06	8.63028	9.61202	0.0416333	2.43e-15	0	2.71607	0	0	5.8e-15	0	0	0	0	0
P-3740	Patient3740	Lung Adenocarcinoma	Lung Adenocarcinoma	I	Surgery	Primary	FFPE	90	2202	1287	0.4	Male	(60,65]	Smoker	Treatment-naive	1.28e-14	2.03873	8.63873	0.00016807	1.32093	1.82e-14	0	0.00143938	0	0	8.76e-15	0	0	0	0	0
P-3749	Patient3749	Lung Adenocarcinoma	Lung Adenocarcinoma	IV	Surgery	Metastasis	FFPE	80	2460	1285	0.4	Male	(55,60]	Unknown	Treatment-naive	1.64e-14	1.03e-05	7.14696	0.00025554	0.083624	3.555	0	1.21416	0	0	4.29e-15	0	0	0	0	0
P-3751	Patient3751	Lung Squamous Cell Carcinoma	Lung Squamous Cell Carcinoma	II	Surgery	Primary	FFPE	70	8160	1604	0.533333	Male	(65,70]	Smoker	Treatment-naive	1.0714	0.349161	9.28701	4.04343	0	0	0	0.0594234	0	0	0	0	0	0	0.189567	0
P-3752	Patient3752	Lung Adenocarcinoma	Lung Adenocarcinoma	IV	Surgery	Metastasis	FFPE	60	14580	731	0.666667	Male	(60,65]	Nonsmoker	Treatment-naive	6.46e-15	6.04e-07	19.9621	0.00011536	0.0374681	1.46e-14	0	0.0002873	0	0	5.87e-15	0	0	0	0	0
P-3754	Patient3754	Lung Adenocarcinoma	Lung Adenocarcinoma	I	Surgery	Primary	FFPE	40	3576	1220	0.5	Male	(55,60]	Nonsmoker	Radiation_Therapy	3.39e-14	1.82e-05	12.4702	1.90816	0.620194	3.53e-14	0	0.00141737	0	0	7.51e-15	0	0	0	0	0
P-3755	Patient3755	Lung Adenocarcinoma	Lung Adenocarcinoma	I	Surgery	Primary	FFPE	20	2880	1106	1.23333	Male	(45,50]	Smoker	Treatment-naive	9.12e-15	6.44e-07	35.9647	6.93e-05	0.0345803	1.19e-14	0	0.00068439	0	0	5.26e-15	0	0	0	0	0
P-3758	Patient3758	Breast Carcinoma	Breast Invasive Carcinoma	III	Biopsy/Paracentesis	Primary	FFPE	20	458	1922	0.666667	Female	(40,45]	Unknown	Chemotherapy;Endocrinotherapy	0.169701	0.00544882	2.39128	7.91211	3.96e-15	0	0	0.203803	0	6.31765	0	0	0	0	0	0
P-3762	Patient3762	Carcinoma of Uterine Cervix	Cervical Squamous Cell Carcinoma	IV	Biopsy/Paracentesis	Metastasis	FFPE	30	612	1098	0.366667	Female	(55,60]	Unknown	Treatment-naive	2.75744	3.98511	0	0	0	1.53578	0	4.72166	0	0	0	0	0	0	0	0
P-3763	Patient3763	Lung Squamous Cell Carcinoma	Lung Squamous Cell Carcinoma	IV	Biopsy/Paracentesis	Metastasis	FFPE	20	350	1548	0.333333	Male	(50,55]	Unknown	Unknown	0.856992	0.0292613	5.43162	2.44536	0	0	0	0.902796	0	0	0	0	0	0	0.333974	0
P-3770	Patient3770	Lung Adenocarcinoma	Lung Adenocarcinoma	IV	Biopsy/Paracentesis	Metastasis	FFPE	80	105	1447	0.5	Female	(75,80]	Nonsmoker	Unknown	1.89e-14	2.72e-06	5.36714	3.24378	7.3868	4.07e-14	0	0.00227042	0	0	4.91e-15	0	0	0	0	0
P-3781	Patient3781	Liver Hepatocellular Carcinoma	Liver Hepatocellular Carcinoma	Unknown	Biopsy/Paracentesis	Primary	FFPE	60	2304	1389	0.533333	Male	(60,65]	Unknown	Treatment-naive	6.73e-09	0	6.80599	6.84579	1.25e-15	0	0	0	0	2.28e-12	0	0	0	0.34822	3.37e-13	1.51e-10
P-3782	Patient3782	Liver Hepatocellular Carcinoma	Liver Hepatocellular Carcinoma	IV	Surgery	Primary	FFPE	98	11220	1084	0.3	Male	(55,60]	Unknown	Chemotherapy;Other_Treatments	1.05e-08	0	6.08489	1.33008	3.48865	0	0	0	0	1.42e-12	0	0	0	1.09639	2.56e-13	1.02e-10
P-3783	Patient3783	Small Bowel Carcinoma	Small Bowel Adenocarcinoma	II	Surgery	Primary	FFPE	50	289	632	0.666667	Female	(70,75]	Unknown	Treatment-naive	12.6715	0	0	2.1054	1.78127	0	0	0	0.676289	0	0	0	0	0	0	0.76557
P-3790	Patient3790	Colorectal Carcinoma	Colorectal Adenocarcinoma	IV	Surgery	Metastasis	FFPE	50	3456	1215	0.433333	Female	(70,75]	Unknown	Chemotherapy	2.83061	0	1.15e-15	6.38065	0.0236367	0	1.84e-12	1.7e-12	5.18e-08	4.76511	3.66e-16	7.33e-16	1.69e-15	0	3.62e-16	7.94e-16
P-3793	Patient3793	Small Cell Lung Cancer	Small Cell Lung Cancer	IV	Biopsy/Paracentesis	Primary	FFPE	80	1764	1206	0.666667	Male	(75,80]	Smoker	Treatment-naive	0.476377	1.06e-11	13.5578	3.17946	0	0	0	0.0237681	0	0	0	0	0	0	0.762577	0
P-3796	Patient3796	Esophageal Carcinoma	Esophageal Squamous Cell Carcinoma	III	Surgery	Primary	FFPE	90	8820	1284	1.13333	Female	(75,80]	Unknown	Treatment-naive	2.09398	0.0697908	1.32896	4.7952	0	0	0	0.0751832	0	0	0	0	0	26.6369	0	0
P-3799	Patient3799	Liver Hepatocellular Carcinoma	Liver Hepatocellular Carcinoma	II	Surgery	Primary	FFPE	98	8100	1036	0.533333	Male	(50,55]	Unknown	Treatment-naive	5.53e-09	0	0.284307	14.3794	1.7e-15	0	0	0	0	4.3e-12	0	0	0	0.336324	1.38e-13	3.34e-10
P-3800	Patient3800	Lung Adenocarcinoma	Lung Adenocarcinoma	III	Biopsy/Paracentesis	Primary	FFPE	30	1152	1974	0.5	Male	(80,85]	Unknown	Unknown	1.55e-14	1.37e-06	9.19165	0.00017865	4.80796	1.37e-14	0	0.0002096	0	0	6.22e-15	0	0	0	0	0
P-3801	Patient3801	Small Cell Lung Cancer	Small Cell Lung Cancer	IV	Biopsy/Paracentesis	Primary	FFPE	50	1074	1680	0.666667	Male	(75,80]	Smoker	Treatment-naive	1.24729	1.33e-11	8.52886	3.8472	0	0	0	6.94505	0	0	0	0	0	0	0.431602	0
P-3803	Patient3803	Lung Squamous Cell Carcinoma	Lung Squamous Cell Carcinoma	II	Surgery	Primary	FFPE	90	4020	1961	0.666667	Male	(60,65]	Smoker	Treatment-naive	1.25001	0.0662224	15.4193	1.49404	0	0	0	0.0622727	0	0	0	0	0	0	0.708143	0
P-3806	Patient3806	Ovarian Carcinoma	High-Grade Serous Ovarian Cancer	IV	Surgery	Primary	FFPE	60	2688	651	0.466667	Female	(70,75]	Unknown	Treatment-naive	2.65411	0	0	7.3403	1.27044	0	0	0.0544074	0.452861	0	0	0.332776	0.00020798	0	0.894896	0
P-3812	Patient3812	Lung Adenocarcinoma	Lung Adenocarcinoma	I	Biopsy/Paracentesis	Primary	FFPE	50	702	1401	0.433333	Female	(70,75]	Unknown	Unknown	1.77e-14	5.79002	2.18703	2.73521	0.0521893	3.88e-14	0	1.23555	0	0	7.15e-15	0	0	0	0	0
P-3813	Patient3813	Lung Squamous Cell Carcinoma	Lung Squamous Cell Carcinoma	Unknown	Biopsy/Paracentesis	Primary	FFPE	40	606	1193	0.433333	Male	(45,50]	Unknown	Unknown	1.68428	0.524397	5.0687	3.24962	0	0	0	1.2778	0	0	0	0	0	0	0.195202	0
P-3817	Patient3817	Lung Squamous Cell Carcinoma	Lung Squamous Cell Carcinoma	II	Biopsy/Paracentesis	Metastasis	FFPE	20	122	1129	0.766667	Male	(65,70]	Smoker	Unknown	5.29011	8.58893	6.24481	1.20629	0	0	0	2.45401	0	0	0	0	0	0	0.215861	0
P-3823	Patient3823	Lung Adenocarcinoma	Lung Adenocarcinoma	III	Surgery	Primary	FFPE	30	3912	703	0.566667	Male	(40,45]	Smoker	Unknown	7.8e-15	8.62464	0.185416	3.01e-05	0.0110407	4.07e-14	0	6.17887	0	0	3.76e-15	0	0	0	0	0
P-3831	Patient3831	Lung Squamous Cell Carcinoma	Lung Squamous Cell Carcinoma	I	Surgery	Primary	FFPE	80	3936	1689	0.5	Male	(55,60]	Unknown	Treatment-naive	2.09264	0.0927264	7.00925	4.57597	0	0	0	1.92546	0	0	0	0	0	0	0.303952	0
P-3834	Patient3834	Esophageal Carcinoma	Esophageal Squamous Cell Carcinoma	III	Surgery	Primary	FFPE	90	8220	1489	0.6	Male	(45,50]	Unknown	Treatment-naive	1.96576	0.134223	0.883644	11.9872	0	0	0	4.0292	0	0	0	0	0	8.21e-14	0	0
P-3842	Patient3842	Lung Adenocarcinoma	Lung Adenocarcinoma	IV	Surgery	Metastasis	FFPE	70	9060	1843	0.666667	Male	(60,65]	Smoker	Treatment-naive	1.45e-14	4.06646	9.22393	0.00013851	3.70483	2.61e-14	0	0.00463398	0	0	5.31e-15	0	0	0	0	0
P-3847	Patient3847	Lung Squamous Cell Carcinoma	Lung Squamous Cell Carcinoma	Unknown	Biopsy/Paracentesis	Primary	FFPE	40	3540	1487	0.766667	Male	(60,65]	Smoker	Unknown	1.83077	0.874153	15.3851	3.58863	0	0	0	0.115793	0	0	0	0	0	0	1.20557	0
P-3851	Patient3851	Esophageal Carcinoma	Esophageal Squamous Cell Carcinoma	IV	Surgery	Primary	FFPE	70	4164	1213	0.466667	Male	(55,60]	Unknown	Treatment-naive	3.57634	2.93567	0.851317	1.73622	0	0	0	3.90046	0	0	0	0	0	1.2e-14	0	0
P-3853	Patient3853	Lung Squamous Cell Carcinoma	Lung Squamous Cell Carcinoma	III	Surgery	Primary	FFPE	80	8280	1064	0.466667	Male	(45,50]	Smoker	Treatment-naive	0.295815	0.0252874	11.1618	1.27727	0	0	0	0.796839	0	0	0	0	0	0	0.442976	0
P-3854	Patient3854	Colorectal Carcinoma	Colorectal Adenocarcinoma	IV	Surgery	Metastasis	FFPE	40	7680	1125	0.4	Male	(65,70]	Unknown	Chemotherapy	4.15703	0	5.63e-16	1.61e-08	0.0242973	0	4.99e-13	3.54e-11	2.88e-08	5.81867	2.85e-16	6.02e-16	6.31e-16	0	3.84e-16	3.31e-16
P-3856	Patient3856	Lung Squamous Cell Carcinoma	Lung Squamous Cell Carcinoma	Unknown	Biopsy/Paracentesis	Primary	FFPE	60	876	1771	0.3	Male	(60,65]	Smoker	Treatment-naive	0.545011	0.0413428	7.25332	0.838132	0	0	0	1.17607	0	0	0	0	0	0	0.146128	0
P-3857	Patient3857	Lung Adenocarcinoma	Lung Adenocarcinoma	III	Surgery	Primary	FFPE	60	17760	901	0.466667	Female	(65,70]	Nonsmoker	Treatment-naive	9.57e-15	3.04821	0.203136	3.21e-05	0.0143103	2.37195	0	4.36236	0	0	2.42e-15	0	0	0	0	0
P-3858	Patient3858	Lung Adenocarcinoma	Lung Adenocarcinoma	III	Surgery	Primary	FFPE	30	5700	1598	0.366667	Male	(35,40]	Smoker	Treatment-naive	4.09e-15	4.36e-07	10.9962	0.00010957	0.00324723	9.18e-16	0	0.00046448	0	0	4.77e-15	0	0	0	0	0
P-3861	Patient3861	Non Small Cell Lung Cancer Other	Large Cell Lung Carcinoma	II	Surgery	Primary	FFPE	50	17520	941	0.5	Male	(45,50]	Smoker	Treatment-naive	0.533427	0.0518907	11.2923	2.12673	0	0	0	0.995623	0	0	0	0	0	0	0	0
P-3873	Patient3873	Lung Adenocarcinoma	Lung Adenocarcinoma	I	Surgery	Primary	FFPE	30	1362	1217	0.766667	Male	(45,50]	Smoker	Treatment-naive	1.48e-14	4.17e-06	16.951	0.00010634	0.155605	4.34e-15	0	0.493934	0	0	3.39937	0	0	0	0	0
P-3876	Patient3876	Carcinoma of Uterine Cervix	Cervical Squamous Cell Carcinoma	IV	Biopsy/Paracentesis	Metastasis	FFPE	50	448	2263	0.433333	Female	(55,60]	Unknown	Chemotherapy	1.20069	4.50735	0	0	0	2.23637	0	5.05559	0	0	0	0	0	0	0	0
P-3877	Patient3877	Gastric Cancer	Gastric Adenocarcinoma	III	Surgery	Primary	FFPE	30	2844	1372	0.4	Male	(65,70]	Unknown	Treatment-naive	1.47271	2.71e-13	2.43e-10	5.77689	1.83461	0	0	1.16461	0	0.751168	0	0	0	0	5.08e-15	0
P-3882	Patient3882	Lung Adenocarcinoma	Lung Adenocarcinoma	I	Surgery	Primary	FFPE	30	4200	1649	0.4	Male	(70,75]	Smoker	Treatment-naive	7.25e-15	2.82e-06	7.3241	2.65103	0.0217845	1.14e-14	0	1.00308	0	0	8.16e-15	0	0	0	0	0
P-3884	Patient3884	Lung Adenocarcinoma	Lung Adenocarcinoma	IV	Biopsy/Paracentesis	Primary	FFPE	30	132	1693	1.46667	Male	(60,65]	Smoker	Treatment-naive	1.64e-14	1.38e-05	35.3702	0.00012541	1.53061	4.06e-14	0	1.75381	0	0	4.34524	0	0	0	0	0
P-3887	Patient3887	Lung Adenocarcinoma	Lung Adenocarcinoma	IV	Biopsy/Paracentesis	Primary	FFPE	45	265	1941	0.4	Female	(70,75]	Nonsmoker	Unknown	1.96e-14	4.53e-06	2.7608	0.00011571	6.26471	4.06e-14	0	0.974363	0	0	7.71e-15	0	0	0	0	0
P-3896	Patient3896	Colorectal Carcinoma	Colorectal Adenocarcinoma	II	Surgery	Primary	FFPE	40	4386	1048	0.366667	Male	(60,65]	Unknown	Treatment-naive	8.95057	0	1.61e-15	1.81e-08	0.029069	0	1.81e-12	2.02036	4.37e-08	6.37e-09	8.96e-16	8.86e-16	2.29e-15	0	1.45e-15	7.14e-16
P-3897	Patient3897	Intrahepatic Cholangiocarcinoma	Liver Hepatocellular Carcinoma plus Intrahepatic Cholangiocarcinoma	Unknown	Biopsy/Paracentesis	Primary	FFPE	20	1488	1097	0.333333	Male	(70,75]	Unknown	Immunotherapy	0.0167516	1.64e-15	6.75877	1.76e-08	1.64516	0	0	1.57932	1.5e-09	0	0	0	1.23e-15	1.76e-09	0	0
P-3900	Patient3900	Soft Tissue Sarcoma	Myxoid Fibrosarcoma	III	Surgery	Primary	FFPE	90	3864	2179	1.23333	Male	(55,60]	Unknown	Chemotherapy;Other_Treatments	7.41394	0	6.42e-15	0.342548	31.2435	0	0	3.03e-07	0	1.35e-07	0	0	0	2.48e-08	0	0
P-3919	Patient3919	Lung Adenocarcinoma	Lung Adenocarcinoma	IV	Biopsy/Paracentesis	Primary	FFPE	40	510	1046	0.3	Male	(60,65]	Smoker	Treatment-naive	1.28e-14	1.97502	4.69088	0.00019672	3.33227	1.32e-14	0	0.00163681	0	0	3.21e-15	0	0	0	0	0
P-3941	Patient3941	Liver Hepatocellular Carcinoma	Liver Hepatocellular Carcinoma	IV	Surgery	Recurrent	FFPE	80	1158	2352	0.4	Male	(55,60]	Unknown	Treatment-naive	6.53e-09	0	0.3054	6.30273	1.91e-15	0	0	0	0	2.89e-12	0	0	0	7.39187	1.69e-13	2.03e-10
P-3944	Patient3944	Esophageal Carcinoma	Esophageal Squamous Cell Carcinoma	III	Surgery	Primary	FFPE	60	5796	1296	0.333333	Male	(55,60]	Unknown	Treatment-naive	0.686268	0.0376546	1.29022	2.80817	0	0	0	0.979799	0	0	0	0	0	4.19788	0	0
P-3960	Patient3960	Lung Adenocarcinoma	Lung Adenocarcinoma	III	Surgery	Primary	FFPE	70	14520	1106	0.4	Male	(40,45]	Smoker	Treatment-naive	2.66e-14	6.69e-07	10.9545	9.95e-05	1.04517	1.1e-14	0	0.00019377	0	0	5.82e-15	0	0	0	0	0
P-3964	Patient3964	Lung Adenocarcinoma	Lung Adenocarcinoma	IV	Biopsy/Paracentesis	Primary	FFPE	60	145	1759	0.9	Male	(60,65]	Smoker	Unknown	1.35e-14	1.41e-05	17.09	0.00011729	2.17263	1.94e-14	0	1.25186	0	0	7.4854	0	0	0	0	0
P-3981	Patient3981	Lung Squamous Cell Carcinoma	Lung Squamous Cell Carcinoma	III-IV	Biopsy/Paracentesis	Primary	FFPE	20	1860	1198	0.666667	Male	(60,65]	Smoker	Treatment-naive	3.27527	0.515889	12.4097	0.896672	0	0	0	1.03846	0	0	0	0	0	0	0.863998	0
P-3982	Patient3982	Lung Adenocarcinoma	Lung Adenocarcinoma	III	Biopsy/Paracentesis	Primary	FFPE	70	253	1289	0.466667	Female	(65,70]	Nonsmoker	Unknown	1.42e-14	3.2436	5.10092	0.00021168	0.0411734	2.73e-14	0	5.6141	0	0	4.48e-15	0	0	0	0	0
P-3991	Patient3991	Colorectal Carcinoma	Colorectal Adenocarcinoma	IV	Surgery	Primary	FFPE	50	3492	985	0.4	Male	(80,85]	Unknown	Treatment-naive	2.4982	0	2.69e-15	2.86e-08	3.46961	0	2.32e-12	3.37e-11	4.05e-08	4.03219	3.09e-16	1.12e-15	8.92e-16	0	2.66e-15	5.77e-16
P-4003	Patient4003	Liver Hepatocellular Carcinoma	Liver Hepatocellular Carcinoma	I-II	Surgery	Primary	FFPE	85	19440	1308	0.6	Female	(50,55]	Unknown	Treatment-naive	6.29e-09	0	2.80398	2.49782	2.92e-15	0	0	0	0	1.89e-12	0	0	0	3.69618	9.00201	1.65e-10
P-4007	Patient4007	Lung Squamous Cell Carcinoma	Lung Squamous Cell Carcinoma	I	Surgery	Primary	FFPE	80	4206	915	0.533333	Female	(45,50]	Unknown	Treatment-naive	0.391764	0.00775261	11.27	1.08742	0	0	0	0.0193929	0	0	0	0	0	0	0.223662	0
P-4011	Patient4011	Lung Adenocarcinoma	Lung Adenocarcinoma	IV	Biopsy/Paracentesis	Primary	FFPE	10	1038	1792	0.4	Female	(65,70]	Nonsmoker	Targeted_Therapy	2.5e-14	4.23613	2.57704	0.0002732	1.8101	4.91e-14	0	3.37645	0	0	6.73e-15	0	0	0	0	0
P-4014	Patient4014	Lung Adenocarcinoma	Lung Adenocarcinoma	II	Surgery	Primary	FFPE	50	11580	1297	0.366667	Male	(55,60]	Smoker	Treatment-naive	1.54e-14	2.21e-06	5.60805	1.33111	2.12195	2.18e-15	0	0.938888	0	0	3.95e-15	0	0	0	0	0
P-4019	Patient4019	Lung Adenocarcinoma	Lung Adenocarcinoma	I	Surgery	Primary	FFPE	40	3924	1786	0.6	Female	(65,70]	Nonsmoker	Treatment-naive	1.78e-14	2.58e-06	1.53969	9.35874	6.10135	3.06e-14	0	0.00022512	0	0	3.44e-15	0	0	0	0	0
P-4023	Patient4023	Lung Squamous Cell Carcinoma	Lung Squamous Cell Carcinoma	IV	Biopsy/Paracentesis	Primary	FFPE	20	174	1746	0.5	Male	(75,80]	Nonsmoker	Unknown	0.592414	0.0182661	11.9795	0.972749	0	0	0	0.0369704	0	0	0	0	0	0	0.400051	0
P-4026	Patient4026	Intrahepatic Cholangiocarcinoma	Intrahepatic Cholangiocarcinoma	Unknown	Biopsy/Paracentesis	Primary	FFPE	50	864	1227	0.366667	Male	(60,65]	Unknown	Chemotherapy	0.0107574	3.69e-16	0.0011215	9.98773	0.0003876	0	0	6.42e-11	5.44e-10	0	0	0	2.92e-16	1.85e-09	0	0
P-4034	Patient4034	Ovarian Carcinoma	High-Grade Serous Ovarian Cancer	III	Surgery	Primary	FFPE	80	4032	1430	0.4	Female	(70,75]	Unknown	Chemotherapy	1.01363	0	0	5.78445	1.01614	0	0	0.103461	0.970469	0	0	1.01325	0.00016159	0	2.09844	0
P-4035	Patient4035	Lung Adenocarcinoma	Lung Adenocarcinoma	IV	Biopsy/Paracentesis	Metastasis	FFPE	40	804	1179	0.6	Male	(50,55]	Unknown	Treatment-naive	8.93e-15	2.77e-06	12.0004	2.82156	0.0384461	1.52e-14	0	1.13964	0	0	5.46e-15	0	0	0	0	0
P-4039	Patient4039	Liver Hepatocellular Carcinoma	Liver Hepatocellular Carcinoma	IV	Surgery	Recurrent	FFPE	90	2904	1045	1.06667	Male	(50,55]	Unknown	Chemotherapy	11.4179	0	0.119673	3.77251	6.80668	0	0	0	0	2.03994	0	0	0	1.84328	5.17e-14	3.39e-10
P-4040	Patient4040	Extrahepatic Cholangiocarcinoma	Extrahepatic Cholangiocarcinoma	II	Surgery	Primary	FFPE	20	3744	1109	0.366667	Male	(50,55]	Unknown	Treatment-naive	9.99812	1.19e-05	1.61e-10	0.00129484	8.02e-06	3.5e-14	0	0.00056154	3.41e-11	6.83e-11	0	0	0	1.81e-10	6.89e-17	0
P-4045	Patient4045	Small Cell Lung Cancer	Small Cell Lung Cancer	Unknown	Biopsy/Paracentesis	Primary	FFPE	80	301	1319	0.7	Female	(45,50]	Unknown	Unknown	3.44393	1.74e-12	8.61867	2.68277	0	0	0	0.768861	0	0	0	0	0	0	0.485772	0
P-4049	Patient4049	Liver Hepatocellular Carcinoma	Liver Hepatocellular Carcinoma	II	Surgery	Primary	FFPE	70	17340	915	0.4	Female	(65,70]	Unknown	Treatment-naive	1.7e-08	0	8.7389	4.5437	6.45e-15	0	0	0	0	2.16e-12	0	0	0	0.717409	3.11e-13	3.48e-10
P-4060	Patient4060	Gastric Cancer	Gastric Adenocarcinoma	IV	Biopsy/Paracentesis	Primary	FFPE	70	1782	1610	0.766667	Female	(60,65]	Unknown	Unknown	14.3124	1.45e-13	5.29e-10	2.37641	1.14174	0	0	3.14942	0	0.0199962	0	0	0	0	1.52e-14	0
P-4064	Patient4064	Lung Squamous Cell Carcinoma	Lung Squamous Cell Carcinoma	IV	Biopsy/Paracentesis	Metastasis	FFPE	95	2610	1585	0.633333	Male	(65,70]	Unknown	Treatment-naive	8.72621	0.0445808	5.53358	5.29347	0	0	0	0.0195451	0	0	0	0	0	0	0.382617	0
P-4069	Patient4069	Lung Adenocarcinoma	Lung Adenocarcinoma	IV	Biopsy/Paracentesis	Metastasis	FFPE	75	3528	1377	0.4	Male	(65,70]	Smoker	Treatment-naive	1.93e-14	1.12116	2.59375	7.19476	0.0892777	5.34e-14	0	0.00104865	0	0	3.99e-15	0	0	0	0	0
P-4074	Patient4074	Lung Adenocarcinoma	Lung Adenocarcinoma	IV	Surgery	Metastasis	FFPE	40	4188	1014	1.36667	Male	(45,50]	Nonsmoker	Chemotherapy	1.57e-14	1.05e-05	28.8575	4.85196	0.0640392	2.75761	0	7.46885	0	0	6.88e-15	0	0	0	0	0
P-4081	Patient4081	Lung Adenocarcinoma	Lung Adenocarcinoma	I	Surgery	Primary	FFPE	70	3048	1559	0.533333	Male	(80,85]	Smoker	Treatment-naive	1.41e-14	6.49979	10.4589	0.00018337	0.0380007	2.02e-14	0	0.00311255	0	0	9.21e-15	0	0	0	0	0
P-4084	Patient4084	Esophageal Carcinoma	Esophageal Squamous Cell Carcinoma	III	Surgery	Primary	FFPE	90	822	795	0.466667	Male	(65,70]	Unknown	Chemotherapy	4.20748	0.598751	1.51754	4.94459	0	0	0	1.73164	0	0	0	0	0	8.93e-14	0	0
P-4085	Patient4085	Colorectal Carcinoma	Colorectal Adenocarcinoma	Unknown	Biopsy/Paracentesis	Primary	FFPE	40	1008	719	0.533333	Male	(50,55]	Unknown	Unknown	6.96532	0	1.43e-15	11.0089	0.0257599	0	3.56e-12	5.45e-11	3.89e-08	7.91e-09	6.98e-16	5.63e-16	7.21e-16	0	9.51e-16	4.47e-16
P-4086	Patient4086	Lung Squamous Cell Carcinoma	Lung Squamous Cell Carcinoma	III	Surgery	Primary	FFPE	95	1722	1278	0.433333	Male	(60,65]	Smoker	Treatment-naive	2.18562	0.0252897	7.81771	1.64633	0	0	0	0.0104321	0	0	0	0	0	0	0.314619	0
P-4095	Patient4095	Colorectal Carcinoma	Colorectal Adenocarcinoma	IV	Surgery	Primary	FFPE	70	2220	941	0.4	Male	(25,30]	Unknown	Treatment-naive	4.04865	0	1.67e-15	1.72e-08	0.0155977	0	2.44e-12	3.15e-11	1.39e-08	8.93575	1.62e-15	5.18e-16	3.2e-16	0	1.58e-15	2.13e-16
P-4097	Patient4097	Lung Adenocarcinoma	Lung Adenocarcinoma	III	Surgery	Primary	FFPE	90	2904	1279	0.366667	Male	(70,75]	Unknown	Treatment-naive	1.69e-14	1.14e-06	5.56406	3.45709	0.978421	1.18e-14	0	0.00043126	0	0	4.75e-15	0	0	0	0	0
P-4098	Patient4098	Lung Squamous Cell Carcinoma	Lung Squamous Cell Carcinoma	III	Biopsy/Paracentesis	Primary	FFPE	50	1506	1459	0.4	Male	(50,55]	Unknown	Treatment-naive	0.722956	0.272368	7.76742	1.92099	0	0	0	0.206751	0	0	0	0	0	0	0.109516	0
P-4101	Patient4101	Urothelial Carcinoma	Bladder Urothelial Carcinoma	IV	Surgery	Primary	FFPE	80	1494	1365	0.7	Male	(30,35]	Unknown	Treatment-naive	0.159462	5.84878	0.00040223	7.19564	2.76e-14	4.8451	0	2.01712	0	0	0	2.93287	0	0.00061789	0	0
P-4112	Patient4112	Lung Adenocarcinoma	Lung Adenocarcinoma	II	Surgery	Primary	FFPE	80	2832	1243	0.733333	Female	(60,65]	Smoker	Treatment-naive	11.7988	4.07e-06	1.74281	9.93e-05	7.65487	1.14e-14	0	0.803445	0	0	3.13e-15	0	0	0	0	0
P-4120	Patient4120	Lung Squamous Cell Carcinoma	Lung Squamous Cell Carcinoma	I	Surgery	Primary	FFPE	90	2388	1676	0.666667	Male	(75,80]	Smoker	Treatment-naive	2.9859	2.0636	7.19515	2.51376	0	0	0	8.10556	0	0	0	0	0	0	0.136036	0
P-4121	Patient4121	Colorectal Carcinoma	Colorectal Adenocarcinoma	II	Surgery	Primary	FFPE	40	3000	2029	12.0667	Male	(20,25]	Unknown	Treatment-naive	4.60154	0	1.09e-15	13.3651	9.43499	0	287.136	6.26e-11	23.3753	37.0874	5.63e-16	9.18e-16	1.25e-15	0	1.22e-15	5.81e-16
P-4122	Patient4122	Liver Hepatocellular Carcinoma	Liver Hepatocellular Carcinoma	III	Surgery	Primary	FFPE	95	4362	833	0.3	Male	(65,70]	Unknown	Treatment-naive	5.15e-09	0	2.74316	4.81857	1.93e-15	0	0	0	0	2.26e-11	0	0	0	3.43827	3.62e-13	1.33e-10
P-4142	Patient4142	Lung Adenocarcinoma	Lung Adenocarcinoma	IV	Surgery	Metastasis	FFPE	60	3984	1101	2.36667	Male	(45,50]	Nonsmoker	Unknown	1.22e-14	1.2e-05	65.325	4.05714	0.0676064	2.17e-14	0	2.55025	0	0	7.15e-15	0	0	0	0	0
P-4143	Patient4143	Uterine Corpus Endometrial Carcinoma	Uterine Endometrioid Carcinoma	II	Surgery	Primary	FFPE	60	3378	1116	1.7	Female	(45,50]	Unknown	Treatment-naive	26.0137	0	1.28e-05	8.67e-10	27.9863	0	9.64e-10	0	0	0	0	7.9e-06	0	0	0	0
P-4149	Patient4149	Colorectal Carcinoma	Colorectal Adenocarcinoma	IV	Surgery	Primary	FFPE	90	2016	1100	0.4	Male	(40,45]	Unknown	Chemotherapy	11.977	0	5.43e-16	6.94e-09	0.0229731	0	1.37e-12	4.05e-12	2.44e-08	3.89e-09	1.57e-16	3.65e-16	2.47e-16	0	4.17e-16	1.38e-16
P-4154	Patient4154	Lung Squamous Cell Carcinoma	Lung Squamous Cell Carcinoma	II	Surgery	Primary	FFPE	40	3078	2053	0.466667	Male	(65,70]	Smoker	Treatment-naive	1.92142	0.0409988	6.87691	1.78714	0	0	0	0.0811124	0	0	0	0	0	0	0.292416	0
P-4156	Patient4156	Esophageal Carcinoma	Esophageal Squamous Cell Carcinoma	III	Surgery	Primary	FFPE	65	6060	1501	0.4	Female	(65,70]	Unknown	Treatment-naive	1.21371	0.0448801	0.872555	4.8351	0	0	0	6.03375	0	0	0	0	0	1.22e-14	0	0
P-4157	Patient4157	Intrahepatic Cholangiocarcinoma	Intrahepatic Cholangiocarcinoma	Unknown	Biopsy/Paracentesis	Primary	FFPE	80	1344	1568	0.5	Male	(55,60]	Unknown	Treatment-naive	11.8505	1.79e-16	3.14839	1.13e-08	0.00110218	0	0	4.21e-11	8.36e-10	0	0	0	5.53e-16	1.84e-10	0	0
P-4161	Patient4161	Breast Carcinoma	Breast Invasive Carcinoma	IV	Surgery	Metastasis	FFPE	20	753	1654	0.366667	Female	(45,50]	Unknown	Radiation_Therapy;Chemotherapy	8.07012	0.0184618	1.6957	0.267078	3.57e-15	0	0	0.0105677	0	0.938072	0	0	0	0	0	0
P-4165	Patient4165	Colorectal Carcinoma	Colorectal Adenocarcinoma	I	Surgery	Primary	FFPE	20	9000	1231	2.13333	Male	(30,35]	Unknown	Chemotherapy	5.87713	0	4.82e-16	1.13e-08	55.1229	0	2.77e-12	1.79e-11	4.39e-08	8.32e-09	3.25e-16	7.68e-16	8.59e-16	0	4.99e-16	4.11e-16
P-4166	Patient4166	Colorectal Carcinoma	Colorectal Adenocarcinoma	III	Surgery	Primary	FFPE	60	7920	979	0.633333	Female	(65,70]	Unknown	Treatment-naive	13.2559	0	1.51e-15	1.87e-08	0.0188662	0	4.17e-13	1.72519	2.49e-08	1.67e-08	3.99e-16	5.18e-16	3.42e-16	0	1.6e-15	3.39e-16
P-4172	Patient4172	Lung Adenocarcinoma	Lung Adenocarcinoma	III	Surgery	Primary	FFPE	60	21000	1148	0.366667	Female	(65,70]	Nonsmoker	Treatment-naive	6.72985	3.93e-06	2.05557	0.00019286	0.0509332	2.03e-14	0	2.16344	0	0	3.97e-15	0	0	0	0	0
P-4180	Patient4180	Lung Squamous Cell Carcinoma	Lung Squamous Cell Carcinoma	Unknown	Surgery	Primary	FFPE	60	2466	1278	0.366667	Male	(55,60]	Unknown	Unknown	0.356791	1.2323	7.00154	1.12491	0	0	0	0.125056	0	0	0	0	0	0	0.159405	0
P-4194	Patient4194	Lung Squamous Cell Carcinoma	Lung Squamous Cell Carcinoma	III	Biopsy/Paracentesis	Primary	FFPE	40	572	1551	0.433333	Male	(60,65]	Nonsmoker	Unknown	4.48337	0.0469065	5.31951	1.03326	0	0	0	1.91566	0	0	0	0	0	0	0.201295	0
P-4197	Patient4197	Lung Adenocarcinoma	Lung Adenocarcinoma	III	Surgery	Primary	FFPE	40	3828	1513	0.9	Male	(45,50]	Smoker	Targeted_Therapy;Chemotherapy	3.11e-14	1.02e-06	25.4233	0.00015019	0.576147	6.55e-15	0	0.00043431	0	0	6.54e-15	0	0	0	0	0
P-4209	Patient4209	Esophageal Carcinoma	Esophageal Squamous Cell Carcinoma	I	Surgery	Primary	FFPE	50	3552	1261	0.466667	Male	(65,70]	Unknown	Treatment-naive	5.25686	0.0378428	3.22819	4.40118	0	0	0	0.0759214	0	0	0	0	0	1.03e-13	0	0
P-4212	Patient4212	Gastric Cancer	Gastric Adenocarcinoma	II	Surgery	Primary	FFPE	90	9300	1590	2.2	Male	(60,65]	Unknown	Treatment-naive	3.59121	7.11e-14	6.48e-10	6.05386	22.5029	0	0	0.848967	0	2.00311	0	0	0	0	1.57e-14	0
P-4214	Patient4214	Gastric Cancer	Gastric Adenocarcinoma	Unknown	Surgery	Primary	FFPE	40	14640	1606	0.333333	Male	(60,65]	Unknown	Treatment-naive	3.52818	2.73e-14	1.85e-10	0.86591	0.636209	0	0	6.43e-07	0	4.9697	0	0	0	0	4.35e-15	0
P-4215	Patient4215	Colorectal Carcinoma	Colorectal Adenocarcinoma	Unknown	Surgery	Primary	FFPE	60	23340	1358	0.433333	Female	(65,70]	Unknown	Treatment-naive	6.87571	0	2.17e-15	1.58e-08	0.0274447	0	3.97e-13	3.69e-11	2.34e-08	3.09684	1.26e-15	7.97e-16	5.69e-16	0	2.83e-15	2.91e-16
P-4217	Patient4217	Colorectal Carcinoma	Colorectal Adenocarcinoma	Unknown	Surgery	Primary	FFPE	60	26400	1783	0.366667	Male	(50,55]	Unknown	Treatment-naive	6.88222	0	8.44e-16	1.13e-08	3.11778	0	1.01e-12	1.44e-12	4.19e-08	3.16e-09	4.65e-16	6.6e-16	3.13e-16	0	7.4e-16	2e-16
P-4218	Patient4218	Lung Adenocarcinoma	Lung Adenocarcinoma	IV	Surgery	Metastasis	FFPE	90	4296	1782	0.5	Male	(45,50]	Nonsmoker	Treatment-naive	1.3e-14	1.57957	13.2223	0.00021478	0.196499	5.3e-14	0	0.00144624	0	0	7.83e-15	0	0	0	0	0
P-4221	Patient4221	Gastric Cancer	Gastric Adenocarcinoma	III	Surgery	Primary	FFPE	60	12600	1401	0.4	Female	(60,65]	Unknown	Treatment-naive	1.92836	3.82e-14	2.55e-10	1.59386	0.660084	0	0	5.16	0	0.657696	0	0	0	0	6.27e-15	0
P-4226	Patient4226	Small Cell Lung Cancer	Small Cell Lung Cancer	II	Surgery	Primary	FFPE	80	4980	818	0.633333	Male	(55,60]	Smoker	Treatment-naive	4.34613	1.51e-11	6.97929	4.12349	0	0	0	1.20542	0	0	0	0	0	0	0.345669	0
P-4229	Patient4229	Lung Adenocarcinoma	Lung Adenocarcinoma	I	Surgery	Primary	FFPE	70	8820	1466	0.833333	Male	(60,65]	Smoker	Treatment-naive	1.74e-14	2.46e-06	14.4024	0.00013966	4.04458	1.09e-14	0	2.55287	0	0	4.57e-15	0	0	0	0	0
P-4233	Patient4233	Colorectal Carcinoma	Colorectal Adenocarcinoma	IV	Biopsy/Paracentesis	Primary	FFPE	40	3012	1504	0.566667	Female	(45,50]	Unknown	Treatment-naive	5.55041	0	1.78e-15	9.43593	0.0261035	0	1.6e-12	1.98756	2.48e-08	5.59e-08	2.76e-16	6.83e-16	6.64e-16	0	1.87e-15	4.91e-16
P-4242	Patient4242	Pancreatic Cancer	Pancreatic Adenocarcinoma	I	Surgery	Primary	FFPE	40	9420	1730	0.366667	Female	(40,45]	Unknown	Treatment-naive	2.93442	2.42e-13	0	4.26145	1.19821	1.65e-07	0	1.60578	0	0	0	0	0	0	0.00014424	0
P-4248	Patient4248	Esophageal Carcinoma	Esophageal Squamous Cell Carcinoma	III	Surgery	Primary	FFPE	90	4644	1474	0.3	Female	(60,65]	Unknown	Treatment-naive	2.43081	3.69044	1.53498	2.21723	0	0	0	1.12654	0	0	0	0	0	1.02e-14	0	0
P-4255	Patient4255	Lung Adenocarcinoma	Lung Adenocarcinoma	III	Surgery	Primary	FFPE	60	5100	2004	0.766667	Male	(60,65]	Smoker	Treatment-naive	3.49e-14	1.3e-05	21.8094	0.00016199	0.512535	7.84e-14	0	0.677861	0	0	8.21e-15	0	0	0	0	0
P-4260	Patient4260	Lung Adenocarcinoma	Lung Adenocarcinoma	I	Surgery	Primary	FFPE	60	3468	840	0.4	Male	(80,85]	Nonsmoker	Treatment-naive	1.77e-14	1.72e-05	1.49901	5.34e-05	7.75853	1.99e-14	0	1.74239	0	0	5.13e-15	0	0	0	0	0
P-4265	Patient4265	Colorectal Carcinoma	Colorectal Adenocarcinoma	I	Surgery	Primary	FFPE	30	8700	1538	2.46667	Female	(45,50]	Unknown	Radiation_Therapy;Chemotherapy	19.2616	0	5.82e-16	9.1e-09	32.7384	0	1.22e-12	1.37e-12	3.63e-08	4.57e-09	2.65e-16	7.3e-16	7.42e-16	0	5.08e-16	4.46e-16
P-4266	Patient4266	Pancreatic Cancer	Pancreatic Adenocarcinoma	IV	Biopsy/Paracentesis	Metastasis	FFPE	20	786	902	0.366667	Male	(65,70]	Unknown	Unknown	6.19788	3.62e-13	0	2.72736	1.07455	9.88e-08	0	2.39e-07	0	0	0	0	0	0	0.00020755	0
P-4268	Patient4268	Intrahepatic Cholangiocarcinoma	Intrahepatic Cholangiocarcinoma	III	Surgery	Primary	FFPE	60	3396	1550	0.633333	Male	(60,65]	Unknown	Treatment-naive	15.7585	3.1e-16	2.24054	1.32e-08	0.00097021	0	0	2.3e-11	1.03e-09	0	0	0	3.4e-16	2.16e-10	0	0
P-4277	Patient4277	Colorectal Carcinoma	Colorectal Adenocarcinoma	II	Surgery	Primary	FFPE	40	3456	1216	0.433333	Male	(70,75]	Unknown	Treatment-naive	9.92592	0	3.44e-16	1.32e-08	0.0257961	0	3.13e-12	1.04828	2.47e-08	3.85e-08	1.86e-16	1.05e-15	4.46e-16	0	4.72e-16	4.88e-16
P-4282	Patient4282	Urothelial Carcinoma	Bladder Urothelial Carcinoma	II	Surgery	Metastasis	FFPE	40	1812	1086	0.566667	Male	(75,80]	Unknown	Treatment-naive	3.08792	1.10258	0.00016669	2.86e-06	2.76e-14	4.08246	0	2.36817	0	0	0	1.22e-15	0	7.3587	0	0
P-4289	Patient4289	Soft Tissue Sarcoma	Undifferentiated Pleomorphic Sarcoma Malignant Fibrous Histiocytoma	III	Surgery	Primary	FFPE	90	3744	1095	0.366667	Male	(90,95]	Unknown	Treatment-naive	6.81235	0	1.03e-14	1.14739	6.04026	0	0	6.53e-08	0	1.36e-07	0	0	0	2.6e-07	0	0
P-4295	Patient4295	Lung Adenocarcinoma	Lung Adenocarcinoma	I	Surgery	Primary	FFPE	60	7860	770	0.7	Male	(80,85]	Smoker	Treatment-naive	1e-14	2.66168	19.3093	0.00020109	0.0277867	4.27e-14	0	0.0010012	0	0	7.55e-15	0	0	0	0	0
P-4298	Patient4298	Colorectal Carcinoma	Colorectal Adenocarcinoma	II	Surgery	Primary	FFPE	40	3372	2283	1.9	Female	(40,45]	Unknown	Chemotherapy	2.96033	0	6.63e-16	1.23e-08	35.1992	0	3.32e-12	4.41e-12	3.71e-08	5.43e-09	4.06e-16	8.77e-16	1.13e-15	0	5.29e-16	6.84048
P-4301	Patient4301	Colorectal Carcinoma	Colorectal Adenocarcinoma	III	Surgery	Primary	FFPE	60	2784	1538	0.533333	Female	(75,80]	Unknown	Treatment-naive	11.7593	0	1.67e-15	2.94e-08	0.0369709	0	4.42e-12	2.20377	2.8e-08	1.88e-08	9.64e-16	1.24e-15	3.45e-16	0	1.27e-15	3.73e-16
P-4302	Patient4302	Colorectal Carcinoma	Colorectal Adenocarcinoma	IV	Surgery	Primary	FFPE	70	2436	1420	0.4	Male	(75,80]	Unknown	Treatment-naive	6.75673	0	1.47e-15	1.44e-08	0.040753	0	1.96e-12	1.54716	5.47e-08	1.65536	2.69e-16	7.2e-16	5.19e-16	0	9.78e-16	2.65e-16
P-4307	Patient4307	Gallbladder Carcinoma	Gallbladder Adenocarcinoma	II	Surgery	Primary	FFPE	65	9060	1595	0.366667	Female	(50,55]	Unknown	Treatment-naive	4.00515	0.0706625	5.06e-07	0.624521	2.15e-10	0	5.49e-09	6.29967	0	0	0	7.09e-16	0	0	0	0
P-4309	Patient4309	Colorectal Carcinoma	Colorectal Adenocarcinoma	Unknown	Surgery	Primary	FFPE	40	25440	1311	0.4	Male	(75,80]	Unknown	Unknown	8.19712	0	2.45e-15	3.00964	0.0232835	0	8.73e-13	0.769956	2.41e-08	2.41e-08	3.27e-16	6.83e-16	1.41e-15	0	9.21e-16	3.95e-16
P-4313	Patient4313	Gallbladder Carcinoma	Gallbladder Adenocarcinoma	III	Surgery	Primary	FFPE	40	1164	732	0.533333	Female	(60,65]	Unknown	Treatment-naive	7.40744	0.00689943	6.7042	0.862999	2.8e-10	0	8.73e-09	0.0184663	0	0	0	1.17e-15	0	0	0	0
P-4321	Patient4321	Lung Adenocarcinoma	Lung Adenocarcinoma	III	Biopsy/Paracentesis	Metastasis	FFPE	40	80	1983	0.366667	Male	(55,60]	Smoker	Treatment-naive	1.41e-14	3.69794	0.747788	4.35e-05	1.80897	2.05e-14	0	3.74526	0	0	4.14e-15	0	0	0	0	0
P-4322	Patient4322	Carcinoma of Uterine Cervix	Cervical Adenosquamous Carcinoma	IV	Biopsy/Paracentesis	Metastasis	FFPE	40	3600	1559	0.8	Female	(50,55]	Unknown	Chemotherapy	4.98265	7.64658	0	0	0	4.6464	0	5.72438	0	0	0	0	0	0	0	0
P-4323	Patient4323	Uterine Corpus Endometrial Carcinoma	Uterine Endometrioid Carcinoma	II	Surgery	Primary	FFPE	80	11220	1517	1.63333	Female	(50,55]	Unknown	Treatment-naive	0.0588182	0	3.0258	1.46e-09	27.9154	0	6.43e-10	0	0	0	0	1.28e-05	0	0	0	0
P-4332	Patient4332	Lung Adenocarcinoma	Lung Adenocarcinoma	I	Surgery	Primary	FFPE	20	4188	1280	0.533333	Female	(60,65]	Unknown	Treatment-naive	1.44e-14	8.17e-06	6.54892	0.00017781	2.34939	8.06e-14	0	1.13764	0	0	4.96386	0	0	0	0	0
P-4336	Patient4336	Esophageal Carcinoma	Esophageal Squamous Cell Carcinoma	II	Surgery	Primary	FFPE	50	8280	1132	0.433333	Male	(60,65]	Unknown	Treatment-naive	2.73935	0.306663	0.608617	4.16566	0	0	0	4.17971	0	0	0	0	0	8.6e-15	0	0
P-4355	Patient4355	Gastric Cancer	Gastric Adenocarcinoma	Unknown	Biopsy/Paracentesis	Primary	FFPE	40	2868	1215	0.733333	Male	(45,50]	Unknown	Treatment-naive	10.5092	5.2e-14	7.09e-10	1.96728	1.5815	0	0	2.33e-06	0	5.94203	0	0	0	0	2.21e-14	0
P-4362	Patient4362	Intrahepatic Cholangiocarcinoma	Intrahepatic Cholangiocarcinoma	III	Surgery	Primary	FFPE	30	16320	1192	1.46667	Male	(65,70]	Unknown	Treatment-naive	7.48914	1.14e-16	0.00136524	1.07e-08	21.5095	0	0	2.22e-11	1.19e-09	0	0	0	8.4e-16	2.63e-10	0	0
P-4365	Patient4365	Lung Adenocarcinoma	Lung Adenocarcinoma	IV	Biopsy/Paracentesis	Metastasis	FFPE	60	5940	2053	0.7	Female	(50,55]	Nonsmoker	Chemotherapy	1.85e-14	1.31e-06	0.468003	3.83869	10.6932	9.29e-15	0	0.00015173	0	0	1.7e-15	0	0	0	0	0
P-4370	Patient4370	Esophageal Carcinoma	Esophageal Squamous Cell Carcinoma	III	Surgery	Primary	FFPE	40	9840	1685	0.4	Male	(75,80]	Unknown	Treatment-naive	2.19615	1.98116	2.67455	0.674466	0	0	0	2.47368	0	0	0	0	0	1.35e-13	0	0
P-4379	Patient4379	Pancreatic Cancer	Pancreatic Adenocarcinoma	IV	Biopsy/Paracentesis	Metastasis	FFPE	70	1080	1364	0.6	Male	(60,65]	Unknown	Treatment-naive	3.24486	5.29e-14	0	3.38982	2.22191	1.74e-07	0	2.42e-07	0	0	0	0	0	0	9.1434	0
P-4389	Patient4389	Colorectal Carcinoma	Colorectal Adenocarcinoma	IV	Biopsy/Paracentesis	Metastasis	FFPE	20	1182	1466	0.366667	Male	(55,60]	Unknown	Chemotherapy	2.65953	0	1.39e-15	9.31002	0.0304538	0	2.03e-12	1.21e-11	4.94e-08	3.1e-08	6.29e-16	4.37e-16	9.92e-16	0	1.48e-15	4.15e-16
P-4390	Patient4390	Colorectal Carcinoma	Colorectal Adenocarcinoma	II	Surgery	Primary	FFPE	60	4164	1656	3.06667	Female	(40,45]	Unknown	Chemotherapy	31.4195	0	4.6e-16	9.81e-09	45.5805	0	2e-12	8.49e-12	3.55e-08	1.63e-08	2.71e-16	7.37e-16	5.99e-16	0	7.09e-16	3.68e-16
P-4391	Patient4391	Gastric Cancer	Gastric Adenocarcinoma	IV	Biopsy/Paracentesis	Metastasis	FFPE	50	1368	1041	0.433333	Female	(40,45]	Unknown	Treatment-naive	5.09872	1.97e-13	3.79e-10	2.00845	1.36614	0	0	2.48964	0	0.0370536	0	0	0	0	1.47e-14	0
P-4399	Patient4399	Lung Squamous Cell Carcinoma	Lung Squamous Cell Carcinoma	IV	Biopsy/Paracentesis	Primary	FFPE	65	750	1469	0.666667	Male	(40,45]	Nonsmoker	Treatment-naive	4.19225	7.32385	2.59867	0.697597	0	0	0	6.089	0	0	0	0	0	0	0.0986356	0
P-4403	Patient4403	Gallbladder Carcinoma	Gallbladder Adenocarcinoma	I	Surgery	Primary	FFPE	70	8700	1771	0.366667	Female	(45,50]	Unknown	Treatment-naive	5.3568	0.0273956	1.91e-07	1.81614	3.36e-10	0	2.75147	1.04819	0	0	0	1.66e-15	0	0	0	0
P-4405	Patient4405	Lung Squamous Cell Carcinoma	Lung Squamous Cell Carcinoma	IV	Surgery	Primary	FFPE	50	1284	1707	0.433333	Male	(70,75]	Unknown	Treatment-naive	1.06272	0.372618	6.45836	1.32433	0	0	0	2.51924	0	0	0	0	0	0	0.262734	0
P-4412	Patient4412	Lung Adenocarcinoma	Lung Adenocarcinoma	III	Surgery	Primary	FFPE	45	14760	1461	0.566667	Male	(65,70]	Nonsmoker	Treatment-naive	1.8e-14	1.65e-05	15.6423	0.00019203	1.35678	3.45e-14	0	0.00071326	0	0	6.14e-15	0	0	0	0	0
P-4414	Patient4414	Lung Squamous Cell Carcinoma	Lung Squamous Cell Carcinoma	III	Surgery	Primary	FFPE	60	10740	1249	0.366667	Male	(60,65]	Smoker	Treatment-naive	1.07649	0.69339	7.96948	0.723163	0	0	0	0.123741	0	0	0	0	0	0	0.413733	0
P-4417	Patient4417	Gastric Cancer	Gastric Adenocarcinoma	Unknown	Biopsy/Paracentesis	Primary	FFPE	25	1872	1202	0.533333	Male	(35,40]	Unknown	Treatment-naive	8.2245	4.14e-13	2.76e-10	0.521712	6.20113	0	0	7.28e-06	0	0.0526463	0	0	0	0	5.09e-15	0
P-4418	Patient4418	Bone Sarcoma	Osteosarcoma	Unknown	Biopsy/Paracentesis	Primary	FFPE	20	864	1625	0.366667	Male	(15,20]	Unknown	Unknown	3.07908	0	0	1.75125	0	2.68061	0	0	2.02222	0	0	1.57857	0.888276	0	0	0
P-4442	Patient4442	Gastric Cancer	Gastric Adenocarcinoma	Unknown	Biopsy/Paracentesis	Primary	FFPE	40	1320	2422	0.366667	Female	(60,65]	Unknown	Treatment-naive	3.64424	2.51e-13	4.06e-10	1.35927	2.34398	0	0	3.07196	0	0.580552	0	0	0	0	1.45e-14	0
P-4447	Patient4447	Head and Neck Carcinoma	Head and Neck Squamous Cell Carcinoma	III	Surgery	Primary	FFPE	45	720	1197	0.4	Male	(40,45]	Unknown	Treatment-naive	5.81494	0	0.00015602	0	3.08e-06	8.23e-06	0	4.14917	2.03572	0	0	0	0	0	0	0
P-4454	Patient4454	Pancreatic Cancer	Pancreatic Adenocarcinoma	III	Surgery	Primary	FFPE	40	9180	1191	3.7	Female	(60,65]	Unknown	Treatment-naive	30.7552	2.12e-14	0	7.22195	38.0227	3.92e-08	0	3.49e-08	0	0	0	0	0	0	0.00020236	0
P-4458	Patient4458	Lung Adenocarcinoma	Lung Adenocarcinoma	IV	Biopsy/Paracentesis	Primary	FFPE	45	918	2478	1.13333	Male	(75,80]	Smoker	Treatment-naive	1.29e-14	8.65e-06	9.94696	12.8979	0.0983513	6.21359	0	5.8432	0	0	4.94e-15	0	0	0	0	0
P-4461	Patient4461	Colorectal Carcinoma	Colorectal Adenocarcinoma	II	Surgery	Primary	FFPE	60	2856	1458	0.633333	Male	(60,65]	Unknown	Radiation_Therapy;Targeted_Therapy;Chemotherapy	9.32747	0	7.63e-16	4.60892	0.0272562	0	2.19e-12	1.52572	2.51064	7.86e-09	4.15e-16	7.39e-16	8.77e-16	0	7.7e-16	5.88e-16
P-4463	Patient4463	Gastric Cancer	Gastric Adenocarcinoma	Unknown	Biopsy/Paracentesis	Primary	FFPE	50	269	844	0.4	Male	(50,55]	Unknown	Treatment-naive	6.44742	2.23e-13	2.86e-10	2.49864	0.763803	0	0	2.2701	0	0.0200422	0	0	0	0	2.01e-15	0
P-4466	Patient4466	Lung Adenocarcinoma	Lung Adenocarcinoma	I	Surgery	Primary	FFPE	70	4152	1212	0.5	Male	(60,65]	Smoker	Treatment-naive	1.26e-14	1.82e-06	9.83113	0.00017938	1.83374	3.18e-14	0	2.33495	0	0	4.78e-15	0	0	0	0	0
P-4467	Patient4467	Esophageal Carcinoma	Esophageal Carcinoma Other	IV	Surgery	Primary	FFPE	20	5280	1466	0.466667	Male	(60,65]	Unknown	Treatment-naive	4.22098	1.85399	0.91478	1.60191	0	0	0	3.40834	0	0	0	0	0	1.01e-13	0	0
P-4468	Patient4468	Head and Neck Carcinoma	Nasopharyngeal Carcinoma	Unknown	Biopsy/Paracentesis	Primary	FFPE	60	1032	1766	0.3	Male	(50,55]	Unknown	Unknown	3.28225	0	6.70639	0	2.94e-06	1.88e-05	0	0.00960876	0.00173164	0	0	0	0	0	0	0
P-4474	Patient4474	Gastric Cancer	Gastric Adenocarcinoma	III	Surgery	Primary	FFPE	80	5520	1572	1.9	Male	(80,85]	Unknown	Treatment-naive	9.62205	2.73e-14	1.95e-10	10.798	9.13486	0	0	6.64e-06	0	1.44507	0	0	0	0	3.41e-15	0
P-4476	Patient4476	Uterine Corpus Endometrial Carcinoma	Uterine Endometrioid Carcinoma	III	Surgery	Primary	FFPE	90	27900	1452	1.13333	Female	(45,50]	Unknown	Treatment-naive	10.5753	0	7.88e-05	1.8e-09	0.00410103	0	1.19e-09	0	0	0	0	14.4205	0	0	0	0
P-4477	Patient4477	Esophageal Carcinoma	Esophageal Squamous Cell Carcinoma	III	Surgery	Primary	FFPE	45	6540	2607	0.366667	Male	(60,65]	Unknown	Treatment-naive	2.56833	0.173086	4.7124	2.3804	0	0	0	0.165785	0	0	0	0	0	8.38e-14	0	0
P-4485	Patient4485	Liver Hepatocellular Carcinoma	Liver Hepatocellular Carcinoma	II	Surgery	Primary	FFPE	65	15720	991	0.433333	Male	(65,70]	Unknown	Treatment-naive	4.67e-09	0	6.60442	5.98704	1.1e-15	0	0	0	0	2.71e-12	0	0	0	2.40854	3.08e-13	2.03e-10
P-4509	Patient4509	Lung Adenocarcinoma	Lung Adenocarcinoma	III	Surgery	Primary	FFPE	30	2016	1358	0.4	Male	(60,65]	Smoker	Treatment-naive	1.78e-14	1.75e-05	5.83357	9.31e-05	3.81362	4.63e-14	0	2.3527	0	0	5.96e-15	0	0	0	0	0
P-4510	Patient4510	Gastric Cancer	Gastric Adenocarcinoma	IV	Biopsy/Paracentesis	Primary	FFPE	40	2376	1417	0.466667	Female	(65,70]	Unknown	Treatment-naive	8.10139	5.95e-14	4.96e-10	2.23956	0.60887	0	0	0.882207	0	1.16798	0	0	0	0	9.87e-15	0
P-4512	Patient4512	Lung Squamous Cell Carcinoma	Lung Squamous Cell Carcinoma	II	Surgery	Primary	FFPE	85	3984	1359	0.666667	Male	(65,70]	Smoker	Treatment-naive	2.43714	2.00893	9.36486	0.959742	0	0	0	4.7916	0	0	0	0	0	0	0.437725	0
P-4516	Patient4516	Colorectal Carcinoma	Colorectal Adenocarcinoma	II	Surgery	Primary	FFPE	60	6240	1101	0.533333	Female	(60,65]	Unknown	Treatment-naive	5.67047	0	1.46e-15	1.69e-08	0.0204173	0	2.77e-13	6.4702	1.83e-08	4.99e-09	2.31e-16	5.83e-16	3.79e-16	0	2.83891	1.95e-16
P-4520	Patient4520	Colorectal Carcinoma	Colorectal Adenocarcinoma	II	Surgery	Primary	FFPE	70	9180	1473	0.4	Male	(65,70]	Unknown	Treatment-naive	6.99043	0	4.31e-15	4.39e-08	0.0330477	0	2.97653	1.22e-11	3.94e-08	3.24e-08	1.67e-15	1.11e-15	2e-15	0	6.36e-15	1.07e-15
P-4523	Patient4523	Urothelial Carcinoma	Bladder Urothelial Carcinoma	I	Surgery	Primary	FFPE	30	942	1283	0.366667	Male	(50,55]	Unknown	Unknown	3.11891	0.0632278	0.00099886	5.65884	3.73e-14	0.263063	0	1.78919	0	0	0	3.59e-15	0	1.10577	0	0
P-4525	Patient4525	Small Cell Lung Cancer	Small Cell Lung Cancer	III	Surgery	Primary	FFPE	40	2496	1195	0.833333	Female	(50,55]	Nonsmoker	Treatment-naive	8.67175	3.13355	5.61737	6.22929	0	0	0	0.0790449	0	0	0	0	0	0	0.269004	0
P-4526	Patient4526	Small Cell Lung Cancer	Small Cell Lung Cancer	III	Surgery	Primary	FFPE	40	1236	945	0.5	Male	(50,55]	Unknown	Treatment-naive	1.41439	1.09e-11	6.97428	6.12317	0	0	0	0.0185654	0	0	0	0	0	0	0.469605	0
P-4527	Patient4527	Small Cell Lung Cancer	Small Cell Lung Cancer	IV	Surgery	Metastasis	FFPE	80	3012	1564	1.03333	Male	(65,70]	Unknown	Chemotherapy	3.57218	6.4e-12	18.1549	6.89378	0	0	0	1.8073	0	0	0	0	0	0	0.571852	0
P-4531	Patient4531	Gastric Cancer	Gastric Adenocarcinoma	III	Surgery	Primary	FFPE	70	23280	842	2.36667	Male	(55,60]	Unknown	Treatment-naive	13.244	2.13e-14	3.42527	3.5417	22.7663	0	0	6.09e-07	0	0.0227258	0	0	0	0	1.32e-14	0
P-4542	Patient4542	Lung Adenocarcinoma	Lung Adenocarcinoma	III	Biopsy/Paracentesis	Metastasis	FFPE	98	2868	951	0.3	Male	(60,65]	Smoker	Targeted_Therapy;Chemotherapy	8.97e-15	0.875848	4.6893	4.39059	0.0423039	2.05e-14	0	0.00195707	0	0	7.95e-15	0	0	0	0	0
P-4544	Patient4544	Lung Adenocarcinoma	Lung Adenocarcinoma	II	Surgery	Primary	FFPE	60	12360	1616	1.03333	Male	(55,60]	Nonsmoker	Treatment-naive	2e-14	6.37671	18.5364	0.00013458	2.11055	1.98e-14	0	2.97617	0	0	5.94e-15	0	0	0	0	0
P-4546	Patient4546	Lung Squamous Cell Carcinoma	Lung Squamous Cell Carcinoma	I	Surgery	Primary	FFPE	60	12240	1085	0.533333	Male	(50,55]	Unknown	Treatment-naive	1.17083	0.796982	10.7332	1.51236	0	0	0	1.27862	0	0	0	0	0	0	0.508049	0
P-4548	Patient4548	Liver Hepatocellular Carcinoma	Liver Hepatocellular Carcinoma	Unknown	Biopsy/Paracentesis	Primary	FFPE	30	343	1236	0.333333	Male	(45,50]	Unknown	Chemotherapy	2.23e-08	0	1.80735	3.17325	9.52e-15	0	0	0	0	1.23e-12	0	0	0	5.0194	4.52e-13	1.81e-10
P-4549	Patient4549	Gastric Cancer	Gastric Adenocarcinoma	III	Surgery	Primary	FFPE	60	10320	1598	0.4	Male	(50,55]	Unknown	Other_Treatments	1.32351	7.48e-15	4.21e-10	5.10048	0.741321	0	0	1.16e-06	0	4.83469	0	0	0	0	1.04e-14	0
P-4555	Patient4555	Liver Hepatocellular Carcinoma	Liver Hepatocellular Carcinoma	II	Surgery	Metastasis	FFPE	65	3948	1734	0.366667	Male	(60,65]	Unknown	Treatment-naive	5.29e-09	0	2.09249	5.06843	2.71e-15	0	0	0	0	1.16e-11	0	0	0	2.22534	3.74e-13	0.61374
P-4561	Patient4561	Gastric Cancer	Gastric Adenocarcinoma	III	Surgery	Primary	FFPE	65	9180	1791	0.7	Male	(65,70]	Unknown	Treatment-naive	7.03496	1.17e-13	4.62e-10	2.21082	2.21364	0	0	0.728591	0	7.81198	0	0	0	0	2.01e-14	0
P-4564	Patient4564	Lung Adenocarcinoma	Lung Adenocarcinoma	IV	Biopsy/Paracentesis	Primary	FFPE	25	205	1904	0.666667	Female	(60,65]	Nonsmoker	Treatment-naive	1.5e-14	4.23538	1.96074	0.00027144	0.0622592	3.94e-14	0	12.7413	0	0	1.49e-14	0	0	0	0	0
P-4565	Patient4565	Esophageal Carcinoma	Esophageal Adenocarcinoma	III	Surgery	Primary	FFPE	40	2052	1080	0.4	Male	(60,65]	Unknown	Treatment-naive	1.77115	0.0214406	2.07104	6.00056	0	0	0	0.135807	0	0	0	0	0	5.95e-14	0	0
P-4573	Patient4573	Esophageal Carcinoma	Esophageal Squamous Cell Carcinoma	III	Surgery	Primary	FFPE	80	12660	796	0.4	Female	(70,75]	Unknown	Treatment-naive	6.70664	0.547089	1.74953	1.62954	0	0	0	1.36719	0	0	0	0	0	1.73e-13	0	0
P-4579	Patient4579	Non Small Cell Lung Cancer Other	Lung Adenosquamous Carcinoma	I	Surgery	Primary	FFPE	80	6060	1338	0.6	Male	(50,55]	Smoker	Treatment-naive	6.78384	1.71051	1.58845	0.564794	0	0	0	6.35241	0	0	0	0	0	0	0	0
P-4580	Patient4580	Lung Adenocarcinoma	Lung Adenocarcinoma	III	Biopsy/Paracentesis	Primary	FFPE	40	1158	1244	0.433333	Male	(50,55]	Smoker	Treatment-naive	1.22e-14	1.35e-06	10.2953	0.00014122	3.7042	2.06e-14	0	0.00031925	0	0	6.45e-15	0	0	0	0	0
P-4581	Patient4581	Colorectal Carcinoma	Colorectal Adenocarcinoma	III	Surgery	Primary	FFPE	50	7020	878	3.7	Female	(40,45]	Unknown	Treatment-naive	30.2247	0	4.82e-16	9.97e-09	51.7753	0	8.02e-13	2.47e-12	3.75e-08	7.72e-09	2.92e-16	6.29e-16	8.68e-16	0	5.15e-16	3.82e-16
P-4583	Patient4583	Urothelial Carcinoma	Urothelial Carcinoma Other	III	Surgery	Primary	FFPE	45	6000	1087	0.433333	Female	(60,65]	Unknown	Treatment-naive	1.83844	1.66199	0.00038917	9.48e-06	2.69e-14	3.32724	0	7.17182	0	0	0	2.54e-15	0	0.00010724	0	0
P-4588	Patient4588	Lung Adenocarcinoma	Lung Adenocarcinoma	IV	Surgery	Metastasis	FFPE	90	11640	1115	2.46667	Male	(70,75]	Smoker	Treatment-naive	1.42e-14	6.9e-06	72.6413	0.00013202	2.35776	4.5e-14	0	0.00076545	0	0	6.97e-15	0	0	0	0	0
P-4590	Patient4590	Small Cell Lung Cancer	Small Cell Lung Cancer	III	Biopsy/Paracentesis	Primary	FFPE	60	542	1608	0.4	Male	(30,35]	Smoker	Treatment-naive	1.63199	2.54e-11	5.81812	2.89667	0	0	0	0.0997134	0	0	0	0	0	0	0.553507	0
P-4592	Patient4592	Lung Adenocarcinoma	Lung Adenocarcinoma	I	Surgery	Primary	FFPE	60	3816	1210	0.5	Male	(50,55]	Smoker	Treatment-naive	1.59e-14	9.07e-06	10.4513	0.00011461	0.914085	1.22e-14	0	4.63445	0	0	6.4e-15	0	0	0	0	0
P-4594	Patient4594	Lung Squamous Cell Carcinoma	Lung Squamous Cell Carcinoma	II	Surgery	Primary	FFPE	70	4740	1088	0.5	Male	(65,70]	Smoker	Treatment-naive	0.396659	0.0973505	5.22455	2.98249	0	0	0	2.11645	0	0	0	0	0	0	0.182505	0
P-4598	Patient4598	Colorectal Carcinoma	Colorectal Adenocarcinoma	IV	Surgery	Primary	FFPE	60	14460	1116	0.466667	Male	(80,85]	Unknown	Treatment-naive	11.9151	0	2.27e-15	3.47e-08	0.022952	0	2.06193	1.58e-11	2.25e-08	6.95e-09	5.1e-16	5.85e-16	3.02e-16	0	1.01e-15	3.66e-16
P-4602	Patient4602	Lung Adenocarcinoma	Lung Adenocarcinoma	IV	Biopsy/Paracentesis	Metastasis	FFPE	30	57	1049	0.566667	Male	(55,60]	Smoker	Targeted_Therapy	1.99e-14	3.24e-06	11.0507	4.38519	1.7078	2.85603	0	0.00028488	0	0	6.54e-15	0	0	0	0	0
P-4606	Patient4606	Breast Carcinoma	Breast Invasive Carcinoma	II	Surgery	Primary	FFPE	60	1752	1449	0.433333	Female	(60,65]	Unknown	Treatment-naive	1.05165	0.110402	0.0552284	3.40562	3.25e-15	0	0	8.3771	0	5.88e-08	0	0	0	0	0	0
P-4610	Patient4610	Gastric Cancer	Gastric Adenocarcinoma	I	Surgery	Primary	FFPE	90	10860	847	2.53333	Male	(70,75]	Unknown	Treatment-naive	7.10444	2.81e-14	2.98e-10	3.64646	39.0081	0	0	2.99e-06	0	0.240981	0	0	0	0	6.19e-15	0
P-4616	Patient4616	Colorectal Carcinoma	Colorectal Adenocarcinoma	Unknown	Surgery	Primary	FFPE	90	25320	1810	0.333333	Male	(35,40]	Unknown	Treatment-naive	4.34689	0	1.61e-15	1.77e-08	0.0297896	0	1.32e-12	9.54e-12	2.59e-08	1.1e-08	5.62332	7.71e-16	2.99e-16	0	1.39e-15	1.52e-16
P-4622	Patient4622	Liver Hepatocellular Carcinoma	Liver Hepatocellular Carcinoma	II	Surgery	Primary	FFPE	95	18840	1137	0.466667	Male	(65,70]	Unknown	Treatment-naive	6.63e-09	0	2.72303	5.86151	2.39e-15	0	0	0	0	1.83e-11	0	0	0	7.41545	3.92e-13	1.72e-10
P-4624	Patient4624	Intrahepatic Cholangiocarcinoma	Intrahepatic Cholangiocarcinoma	III	Surgery	Primary	FFPE	70	4380	1334	0.366667	Male	(50,55]	Unknown	Treatment-naive	6.46094	1.27e-15	4.53777	1.55e-08	0.00129324	0	0	8.66e-11	1.7e-09	0	0	0	5.92e-16	1.96e-09	0	0
P-4633	Patient4633	Ovarian Carcinoma	High-Grade Serous Ovarian Cancer	IV	Surgery	Metastasis	FFPE	40	15000	1453	0.4	Female	(65,70]	Unknown	Chemotherapy	0.903076	0	0	3.94797	1.33211	0	0	1.02334	0.448243	0	0	1.56767	6.66e-05	0	1.77753	0
P-4637	Patient4637	Colorectal Carcinoma	Colorectal Carcinoma Other	II	Surgery	Primary	FFPE	70	3312	1540	3.5	Male	(30,35]	Unknown	Treatment-naive	3.20046	0	1.68e-15	4.95504	28.984	0	2.49e-12	9.69e-12	9.06565	2.4e-08	5.09e-16	9.71e-16	1.08e-15	0	2.04e-15	13.7949
P-4639	Patient4639	Colorectal Carcinoma	Colorectal Adenocarcinoma	II	Surgery	Primary	FFPE	40	4212	1264	4.2	Male	(60,65]	Unknown	Treatment-naive	22.2308	0	1.05e-15	2.26e-08	61.7692	0	1.33e-12	3.95e-12	4.07e-08	1.91e-08	3.22e-16	1.06e-15	1.57e-15	0	1.04e-15	7.71e-16
P-4640	Patient4640	Extrahepatic Cholangiocarcinoma	Extrahepatic Cholangiocarcinoma	I	Surgery	Primary	FFPE	40	1860	1151	0.466667	Male	(40,45]	Unknown	Treatment-naive	0.0319276	6.91651	1.82e-10	0.00035497	1.92e-06	1.69e-14	0	2.73613	1.28e-11	2.31508	0	0	0	6.63e-12	1.3e-16	0
P-4642	Patient4642	Lung Squamous Cell Carcinoma	Lung Squamous Cell Carcinoma	IV	Biopsy/Paracentesis	Primary	FFPE	70	606	815	0.433333	Male	(65,70]	Unknown	Unknown	0.195467	0.0128464	10.7422	0.775537	0	0	0	0.135306	0	0	0	0	0	0	0.138645	0
P-4646	Patient4646	Esophageal Carcinoma	Esophageal Squamous Cell Carcinoma	III	Surgery	Primary	FFPE	85	2868	1804	0.333333	Male	(70,75]	Unknown	Treatment-naive	3.22804	0.963122	0.413461	5.15525	0	0	0	0.240117	0	0	0	0	0	1.12e-14	0	0
P-4650	Patient4650	Lung Squamous Cell Carcinoma	Lung Squamous Cell Carcinoma	III	Surgery	Primary	FFPE	80	24720	1134	0.966667	Male	(50,55]	Nonsmoker	Treatment-naive	0.766281	2.52031	16.2192	5.34788	0	0	0	2.00374	0	0	0	0	0	0	1.1426	0
P-4658	Patient4658	Lung Squamous Cell Carcinoma	Lung Squamous Cell Carcinoma	IV	Biopsy/Paracentesis	Primary	FFPE	60	361	1158	1	Male	(60,65]	Nonsmoker	Treatment-naive	3.70995	0.0416711	17.891	2.10702	0	0	0	0.229115	0	0	0	0	0	0	5.02121	0
P-4665	Patient4665	Colorectal Carcinoma	Colorectal Adenocarcinoma	IV	Surgery	Metastasis	FFPE	30	3684	1415	0.9	Female	(70,75]	Unknown	Treatment-naive	16.8711	0	2.08e-15	2.51e-08	4.16674	0	3.36e-12	0.962165	6.14e-08	5.9e-08	6.68e-16	1.37e-15	1.23e-15	0	2.18e-15	1.09e-15
P-4679	Patient4679	Esophageal Carcinoma	Esophageal Squamous Cell Carcinoma	III	Surgery	Primary	FFPE	50	3660	1378	0.3	Male	(50,55]	Unknown	Treatment-naive	2.56349	0.0232917	2.35371	4.99925	0	0	0	0.0602531	0	0	0	0	0	1.1e-14	0	0
P-4681	Patient4681	Esophageal Carcinoma	Esophageal Squamous Cell Carcinoma	III	Surgery	Primary	FFPE	90	13440	1320	0.333333	Male	(65,70]	Unknown	Treatment-naive	4.43552	0.551091	1.09255	2.68844	0	0	0	1.2324	0	0	0	0	0	7.13e-15	0	0
P-4683	Patient4683	Breast Carcinoma	Breast Invasive Carcinoma	II	Surgery	Primary	FFPE	65	12360	859	0.4	Female	(50,55]	Unknown	Treatment-naive	1.28623	7.64258	1.54491	0.0623076	2.96e-15	0	0	0.463972	0	2.39e-08	0	0	0	0	0	0
P-4685	Patient4685	Colorectal Carcinoma	Colorectal Adenocarcinoma	II	Surgery	Primary	FFPE	80	11940	1412	0.733333	Male	(95,100]	Unknown	Treatment-naive	15.3193	0	1.33e-15	5.65481	0.0258696	0	1.43e-12	3.03e-11	3.92e-08	2.33e-08	5.3e-16	7.98e-16	8.19e-16	0	9.38e-16	5.51e-16
P-4687	Patient4687	Liver Hepatocellular Carcinoma	Liver Hepatocellular Carcinoma	III	Surgery	Primary	FFPE	95	9240	1212	0.966667	Male	(60,65]	Unknown	Treatment-naive	4.86e-09	0	3.32466	9.04295	1.45e-15	0	0	0	0	4.66e-12	0	0	0	16.6324	2.42e-13	3.32e-10
P-4689	Patient4689	Lung Squamous Cell Carcinoma	Lung Squamous Cell Carcinoma	Unknown	Biopsy/Paracentesis	Primary	FFPE	70	1002	962	0.433333	Male	(65,70]	Smoker	Treatment-naive	4.63919	0.0192848	7.11856	0.879275	0	0	0	0.0184021	0	0	0	0	0	0	0.325282	0
P-4702	Patient4702	Breast Carcinoma	Breast Invasive Carcinoma	II	Surgery	Primary	FFPE	60	2988	964	0.6	Female	(40,45]	Unknown	Chemotherapy	0.150784	10.1394	2.55599	0.277278	1.57e-15	0	0	3.87651	0	2.85e-08	0	0	0	0	0	0
P-4703	Patient4703	Kidney Renal Cell Carcinoma	Renal Clear Cell Carcinoma	IV	Biopsy/Paracentesis	Primary	FFPE	30	720	947	0.4	Male	(70,75]	Unknown	Treatment-naive	0.171387	0	4.61746	0.753948	0.0032727	0	0	0	0	0	0	0	0	6.45393	0	0
P-4704	Patient4704	Lung Squamous Cell Carcinoma	Lung Squamous Cell Carcinoma	Unknown	Biopsy/Paracentesis	Primary	FFPE	40	1188	1651	0.5	Male	(60,65]	Unknown	Unknown	1.85349	0.159617	10.7775	2.03918	0	0	0	0.974624	0	0	0	0	0	0	0.195637	0
P-4706	Patient4706	Colorectal Carcinoma	Colorectal Adenocarcinoma	II	Surgery	Primary	FFPE	60	3384	1042	0.4	Male	(65,70]	Unknown	Treatment-naive	9.97445	0	9.07e-16	1.55e-08	0.0255456	0	1.41e-12	3.43e-11	2.09e-08	5.4e-09	3.97e-16	7.19e-16	5.96e-16	0	4.18e-16	2.77e-16
P-4723	Patient4723	Colorectal Carcinoma	Colorectal Adenocarcinoma	II	Surgery	Primary	FFPE	85	23280	1238	0.433333	Female	(65,70]	Unknown	Treatment-naive	7.50748	0	3.43875	2.19e-08	0.0306448	0	5.41e-13	5.89e-11	3.77e-08	1.02313	3.87e-16	3.57e-16	2.1e-16	0	1.55e-15	2.62e-16
P-4727	Patient4727	Lung Adenocarcinoma	Lung Adenocarcinoma	III	Surgery	Primary	FFPE	50	20520	968	0.566667	Male	(60,65]	Smoker	Treatment-naive	7.52e-15	4.09e-06	11.0422	5.90609	0.0514413	5.29e-14	0	0.00025935	0	0	5.84e-15	0	0	0	0	0
P-4729	Patient4729	Lung Adenocarcinoma	Lung Adenocarcinoma	I	Surgery	Primary	FFPE	50	7560	1065	0.433333	Male	(80,85]	Nonsmoker	Treatment-naive	1.48e-14	3.76e-06	10.7213	0.0002623	0.0488816	2.22909	0	0.00047809	0	0	8.93e-15	0	0	0	0	0
P-4734	Patient4734	Ovarian Carcinoma	High-Grade Serous Ovarian Cancer	IV	Surgery	Metastasis	FFPE	60	7380	1097	0.5	Female	(60,65]	Unknown	Chemotherapy	2.12229	0	0	4.97725	1.24505	0	0	3.87267	1.04778	0	0	0.606957	0.00020442	0	1.12781	0
P-4739	Patient4739	Head and Neck Carcinoma	Head and Neck Squamous Cell Carcinoma	IV	Biopsy/Paracentesis	Metastasis	FFPE	80	4488	866	0.5	Male	(45,50]	Smoker	Radiation_Therapy	0.175053	0	7.8071	0	1.15e-06	2.13e-05	0	5.07236	0.945464	0	0	0	0	0	0	0
P-4743	Patient4743	Esophageal Carcinoma	Esophageal Squamous Cell Carcinoma	III	Surgery	Primary	FFPE	60	8220	1113	0.3	Male	(55,60]	Unknown	Treatment-naive	0.913161	1.01117	3.73354	4.07228	0	0	0	1.26984	0	0	0	0	0	1.49e-13	0	0
P-4762	Patient4762	Colorectal Carcinoma	Colorectal Adenocarcinoma	Unknown	Surgery	Primary	FFPE	70	26160	1202	5.43333	Female	(50,55]	Unknown	Treatment-naive	33.5837	0	7.43e-16	1.37e-08	94.4163	0	1.11e-12	1.08e-11	4.11e-08	5e-09	1.74e-16	7.07e-16	8.04e-16	0	8.86e-16	4.61e-16
P-4770	Patient4770	Lung Adenocarcinoma	Lung Adenocarcinoma	IV	Biopsy/Paracentesis	Primary	FFPE	20	155	606	0.466667	Male	(55,60]	Smoker	Treatment-naive	1.13e-14	5.84e-06	8.70905	0.00012256	0.0145414	2.16164	0	2.11463	0	0	4.9e-15	0	0	0	0	0
P-4773	Patient4773	Liver Hepatocellular Carcinoma	Liver Hepatocellular Carcinoma	III	Surgery	Primary	FFPE	95	4440	1212	0.966667	Male	(50,55]	Unknown	Treatment-naive	8.62e-09	0	1.96682	2.46833	3.16e-15	0	0	0	0	1.84e-12	0	0	0	4.38961	20.1752	2.66e-10
P-4776	Patient4776	Lung Squamous Cell Carcinoma	Lung Squamous Cell Carcinoma	Unknown	Surgery	Primary	FFPE	45	2112	1008	0.4	Male	(60,65]	Unknown	Treatment-naive	2.48521	0.0764148	4.45256	1.5468	0	0	0	1.1321	0	0	0	0	0	0	0.306906	0
P-4781	Patient4781	Ovarian Carcinoma	High-Grade Serous Ovarian Cancer	III	Surgery	Primary	FFPE	65	6480	1393	0.366667	Female	(60,65]	Unknown	Chemotherapy	1.02547	0	0	5.89501	1.08612	0	0	0.0860087	0.489379	0	0	0.835564	5.85e-05	0	1.5824	0
P-4782	Patient4782	Colorectal Carcinoma	Colorectal Adenocarcinoma	II	Surgery	Primary	FFPE	35	3852	694	0.333333	Male	(80,85]	Unknown	Treatment-naive	9.96247	0	1.61e-15	2.18e-08	0.045996	0	5.07e-12	2.29e-11	6.44e-08	0.991533	5.98e-16	5.62e-16	4.76e-16	0	1.8e-15	2.24e-16
P-4784	Patient4784	Lung Squamous Cell Carcinoma	Lung Squamous Cell Carcinoma	III	Surgery	Primary	FFPE	80	4692	863	0.533333	Male	(70,75]	Smoker	Treatment-naive	1.41296	0.631192	9.88551	2.52749	0	0	0	0.0984001	0	0	0	0	0	0	0.444439	0
P-4786	Patient4786	Lung Adenocarcinoma	Lung Adenocarcinoma	II	Surgery	Primary	FFPE	30	7380	1293	1.33333	Male	(65,70]	Smoker	Treatment-naive	1.38e-14	5.79e-07	41.1269	0.00010488	0.871954	1.47e-15	0	0.00107967	0	0	6.11e-15	0	0	0	0	0
P-4794	Patient4794	Colorectal Carcinoma	Colorectal Adenocarcinoma	IV	Surgery	Primary	FFPE	30	6120	1547	0.4	Female	(65,70]	Unknown	Treatment-naive	9.77514	0	1.53e-15	2.43e-08	0.0345769	0	2.1e-12	1.19028	5.19e-08	2.65e-08	5.97e-16	7.46e-16	1.24e-15	0	3.37e-15	8.76e-16
P-4796	Patient4796	Lung Squamous Cell Carcinoma	Lung Squamous Cell Carcinoma	III	Surgery	Primary	FFPE	80	9180	1404	1.03333	Male	(60,65]	Unknown	Treatment-naive	0.696222	7.75387	5.58561	2.4467	0	0	0	14.3649	0	0	0	0	0	0	0.152745	0
P-4797	Patient4797	Small Cell Lung Cancer	Small Cell Lung Cancer	I	Surgery	Primary	FFPE	75	3192	884	0.4	Female	(70,75]	Unknown	Treatment-naive	1.31817	3.44e-13	7.26256	1.91363	0	0	0	0.00412221	0	0	0	0	0	0	0.50152	0
P-4799	Patient4799	Gastric Cancer	Gastric Adenocarcinoma	IV	Surgery	Metastasis	FFPE	25	936	1033	0.3	Male	(55,60]	Unknown	Radiation_Therapy;Chemotherapy	5.36992	8.69e-14	1.99e-10	2.68681	0.59167	0	0	1.28e-06	0	1.35159	0	0	0	0	4.96e-15	0
P-4800	Patient4800	Liver Hepatocellular Carcinoma	Liver Hepatocellular Carcinoma	Unknown	Biopsy/Paracentesis	Primary	FFPE	85	1164	1454	0.533333	Male	(65,70]	Unknown	Unknown	1.0541	0	5.85468	8.62946	5.58e-15	0	0	0	0	2.07e-12	0	0	0	1.46175	1.92e-13	2.26e-10
P-4802	Patient4802	Lung Adenocarcinoma	Lung Adenocarcinoma	IV	Surgery	Primary	FFPE	30	4308	1445	0.833333	Male	(50,55]	Nonsmoker	Chemotherapy	1.8e-14	2.48e-06	19.7288	0.00011517	5.26994	1.74e-14	0	0.00111175	0	0	5.53e-15	0	0	0	0	0
P-4803	Patient4803	Lung Adenocarcinoma	Lung Adenocarcinoma	I	Surgery	Primary	FFPE	70	3708	1150	0.466667	Male	(65,70]	Smoker	Treatment-naive	10.7762	1.35e-05	3.16561	0.00016735	0.0575303	4.39e-14	0	0.00051889	0	0	3.55e-15	0	0	0	0	0
P-4806	Patient4806	Soft Tissue Sarcoma	Myxoid Fibrosarcoma	III	Surgery	Primary	FFPE	40	1752	1405	1.06667	Female	(80,85]	Unknown	Treatment-naive	5.5526	0	7.21e-15	0.0753292	20.3721	0	0	3.07e-08	0	3.24e-08	0	0	0	7.46e-09	0	0
P-4812	Patient4812	Lung Squamous Cell Carcinoma	Lung Squamous Cell Carcinoma	II	Surgery	Primary	FFPE	50	4236	974	0.533333	Male	(70,75]	Smoker	Treatment-naive	4.42145	0.732789	7.43746	1.72445	0	0	0	1.20776	0	0	0	0	0	0	0.476086	0
P-4813	Patient4813	Lung Squamous Cell Carcinoma	Lung Squamous Cell Carcinoma	III	Surgery	Primary	FFPE	70	3864	1099	0.866667	Male	(65,70]	Smoker	Treatment-naive	3.72004	1.58333	13.8892	3.36643	0	0	0	0.100674	0	0	0	0	0	0	0.340303	0
P-4815	Patient4815	Lung Adenocarcinoma	Lung Adenocarcinoma	III	Surgery	Primary	FFPE	35	4032	1013	2.63333	Male	(45,50]	Smoker	Treatment-naive	1.24e-14	3.61e-06	75.4959	0.00011161	3.49772	1.25e-14	0	0.00625692	0	0	6.16e-15	0	0	0	0	0
P-4820	Patient4820	Colorectal Carcinoma	Colorectal Adenocarcinoma	III	Surgery	Primary	FFPE	60	13200	1435	0.433333	Female	(75,80]	Unknown	Treatment-naive	7.44165	0	1.46e-15	2.03e-08	0.0319098	0	1.96e-12	0.853786	3.58e-08	5.64e-09	4.55e-16	8.36e-16	4.88e-16	0	3.67266	2.38e-16
P-4823	Patient4823	Gallbladder Carcinoma	Gallbladder Adenocarcinoma	IV	Biopsy/Paracentesis	Metastasis	FFPE	40	612	997	0.466667	Female	(60,65]	Unknown	Unknown	6.39263	0.0546032	1.1e-07	6.65916	2.18e-10	0	9.73e-09	0.893603	0	0	0	7.69e-16	0	0	0	0
P-4826	Patient4826	Lung Adenocarcinoma	Lung Adenocarcinoma	IV	Biopsy/Paracentesis	Primary	FFPE	40	1056	1333	0.7	Male	(45,50]	Smoker	Treatment-naive	1.12e-14	9.62e-07	16.5456	0.0001491	2.45396	1.7e-14	0	0.00029058	0	0	4.95e-15	0	0	0	0	0
P-4830	Patient4830	Colorectal Carcinoma	Colorectal Adenocarcinoma	II	Surgery	Primary	FFPE	40	1632	1044	1.76667	Male	(50,55]	Unknown	Treatment-naive	5.9378	0	1.88e-15	5.86773	32.1945	0	1.49e-12	5.39e-11	4.36e-08	1.49e-08	8.08e-16	7.64e-16	4.74e-16	0	1.91e-15	3.03e-16
P-4837	Patient4837	Colorectal Carcinoma	Colorectal Adenocarcinoma	III	Surgery	Primary	FFPE	65	4020	993	0.7	Male	(50,55]	Unknown	Treatment-naive	3.56016	0	2.28e-15	2.83e-08	4.58452	0	9.3e-13	1.06e-11	4.29e-08	9.85532	1.65e-15	9.95e-16	3.61e-16	0	2.73e-15	3.65e-16
P-4843	Patient4843	Lung Adenocarcinoma	Lung Adenocarcinoma	I	Surgery	Primary	FFPE	60	1188	1232	0.566667	Male	(65,70]	Nonsmoker	Treatment-naive	1.32e-14	3.17e-06	12.0859	9.11e-05	1.9844	2.39e-14	0	0.929571	0	0	5.74e-15	0	0	0	0	0
P-4850	Patient4850	Colorectal Carcinoma	Colorectal Adenocarcinoma	I	Surgery	Primary	FFPE	60	2808	1796	0.333333	Male	(70,75]	Unknown	Treatment-naive	10.9391	0	2.24e-15	2.22e-08	0.0608859	0	2.83e-12	4.44e-11	3.9e-08	2.16e-08	8.73e-16	1.46e-15	1.76e-15	0	2.14e-15	9.53e-16
P-4853	Patient4853	Colorectal Carcinoma	Colorectal Adenocarcinoma	III	Surgery	Primary	FFPE	60	4704	996	0.866667	Female	(60,65]	Unknown	Treatment-naive	22.4831	0	2.86e-15	2.9e-08	0.0292044	0	3.48768	2.08e-11	3.7e-08	2.97e-08	6.58e-16	7.62e-16	1.54e-15	0	1.36e-15	6.56e-16
P-4867	Patient4867	Colorectal Carcinoma	Colorectal Adenocarcinoma	IV	Surgery	Metastasis	FFPE	70	3612	973	0.333333	Male	(50,55]	Unknown	Chemotherapy	10.969	0	1.36e-15	1.94e-08	0.0309662	0	9.73e-13	7.83e-12	4.29e-08	3.25e-09	3.55e-16	6e-16	8.86e-16	0	1.25e-15	3.37e-16
P-4882	Patient4882	Lung Adenocarcinoma	Lung Adenocarcinoma	IV	Biopsy/Paracentesis	Primary	FFPE	40	124	915	1.16667	Male	(70,75]	Smoker	Other_Treatments	1.56e-14	1e-05	9.18597	5.14399	17.4927	4.17658	0	0.0007129	0	0	6.91e-15	0	0	0	0	0
P-4884	Patient4884	Liver Hepatocellular Carcinoma	Liver Hepatocellular Carcinoma	I	Surgery	Primary	FFPE	40	2796	1389	0.5	Male	(50,55]	Unknown	Treatment-naive	9.51815	0	1.84301	5.59066	3.25e-15	0	0	0	0	4.88e-12	0	0	0	0.04817	2.95e-13	1.96e-10
P-4885	Patient4885	Intrahepatic Cholangiocarcinoma	Intrahepatic Cholangiocarcinoma	II	Surgery	Primary	FFPE	55	3504	1152	0.366667	Female	(70,75]	Unknown	Treatment-naive	8.47222	1.5e-15	1.52649	1.58e-08	0.00129834	0	0	1.68e-09	1.08e-09	0	0	0	4.88e-16	2.95e-10	0	0
P-4893	Patient4893	Gastric Cancer	Gastric Adenocarcinoma	IV	Biopsy/Paracentesis	Primary	FFPE	65	4332	1087	0.333333	Male	(70,75]	Unknown	Treatment-naive	3.61011	9.69e-15	3.44703	2.08253	0.81556	0	0	3.32e-07	0	0.044769	0	0	0	0	1.16e-14	0
P-4901	Patient4901	Liver Hepatocellular Carcinoma	Liver Hepatocellular Carcinoma	Unknown	Surgery	Primary	FFPE	50	3972	1462	0.466667	Male	(60,65]	Unknown	Treatment-naive	4.92e-09	0	1.01211	6.22196	1.63e-15	0	0	0	0	5.33e-12	0	0	0	0.353348	6.41258	2.16e-10
P-4902	Patient4902	Lung Adenocarcinoma	Lung Adenocarcinoma	IV	Biopsy/Paracentesis	Primary	FFPE	85	131	1163	0.466667	Male	(60,65]	Smoker	Treatment-naive	1.15e-14	3.63e-07	9.54278	0.00013903	2.45686	1.02e-15	0	0.00022527	0	0	6.63e-15	0	0	0	0	0
P-4905	Patient4905	Gastric Cancer	Gastric Adenocarcinoma	II	Surgery	Primary	FFPE	90	19080	1694	0.433333	Male	(60,65]	Unknown	Treatment-naive	6.88952	2.81e-13	3.94e-10	2.23803	1.29899	0	0	1.36347	0	1.20999	0	0	0	0	4.77e-15	0
P-4910	Patient4910	Liver Hepatocellular Carcinoma	Liver Hepatocellular Carcinoma	III	Surgery	Primary	FFPE	40	3240	660	0.4	Male	(65,70]	Unknown	Treatment-naive	1.19e-08	0	1.19594	10.4498	4.17e-15	0	0	0	0	3.61e-12	0	0	0	0.354227	1.26e-13	3.1e-10
P-4913	Patient4913	Liver Hepatocellular Carcinoma	Liver Hepatocellular Carcinoma	IV	Biopsy/Paracentesis	Metastasis	FFPE	70	265	2143	0.4	Male	(50,55]	Unknown	Targeted_Therapy	5.91e-09	0	5.28888	3.50928	7.11e-16	0	0	0	0	1.86e-12	0	0	0	2.20184	3.47e-13	3.8e-10
P-4915	Patient4915	Colorectal Carcinoma	Colorectal Adenocarcinoma	III	Surgery	Primary	FFPE	55	6900	1479	0.366667	Male	(65,70]	Unknown	Treatment-naive	6.88375	0	1.35e-15	1.8e-08	2.02672	0	2.02e-12	4.16e-11	3.23e-08	1.08952	6.84e-16	1.11e-15	8.83e-16	0	1.2e-15	4.82e-16
P-4922	Patient4922	Esophageal Carcinoma	Esophageal Squamous Cell Carcinoma	II	Surgery	Primary	FFPE	80	2568	926	0.4	Female	(60,65]	Unknown	Treatment-naive	2.73112	1.42549	3.24572	4.4305	0	0	0	0.167165	0	0	0	0	0	2.65e-14	0	0
P-4934	Patient4934	Non Small Cell Lung Cancer Other	Lung Adenosquamous Carcinoma	II	Surgery	Primary	FFPE	85	4296	1234	0.733333	Male	(65,70]	Smoker	Radiation_Therapy;Chemotherapy	2.84373	0.566408	9.34635	4.77373	0	0	0	2.46978	0	0	0	0	0	0	0	0
P-4935	Patient4935	Lung Adenocarcinoma	Lung Adenocarcinoma	I	Surgery	Primary	FFPE	85	2952	1236	0.433333	Male	(65,70]	Nonsmoker	Chemotherapy	1.42e-14	1.03e-05	7.81863	0.00011695	2.09174	1.02e-13	0	1.0895	0	0	7.29e-15	0	0	0	0	0
P-4942	Patient4942	Pancreatic Cancer	Pancreatic Adenocarcinoma	I	Surgery	Primary	FFPE	35	18840	1443	0.4	Male	(40,45]	Unknown	Treatment-naive	6.41146	3.77e-14	0	3.51894	1.06943	5.73e-08	0	1.04e-07	0	0	0	0	0	0	0.00017828	0
P-4945	Patient4945	Lung Squamous Cell Carcinoma	Lung Squamous Cell Carcinoma	III	Biopsy/Paracentesis	Metastasis	FFPE	70	3408	1208	0.333333	Male	(45,50]	Nonsmoker	Treatment-naive	2.40657	0.00426278	4.9934	2.42774	0	0	0	0.0129144	0	0	0	0	0	0	0.155124	0
P-4948	Patient4948	Colorectal Carcinoma	Colorectal Adenocarcinoma	III	Surgery	Primary	FFPE	60	6180	974	0.466667	Male	(70,75]	Unknown	Treatment-naive	8.51285	0	1.1e-15	4.46238	0.0247725	0	4.62e-12	2.09e-11	5.47e-08	2.31e-08	7.74e-16	4.97e-16	1.14e-15	0	8.8e-16	4.85e-16
P-4954	Patient4954	Liver Hepatocellular Carcinoma	Liver Hepatocellular Carcinoma	IV	Surgery	Primary	FFPE	98	2844	1015	0.466667	Male	(75,80]	Unknown	Treatment-naive	1.65e-08	0	0.222246	3.30483	5.76e-15	0	0	0	0	2.08e-12	0	0	0	7.47292	1.32e-13	3.9e-10
P-4956	Patient4956	Gastric Cancer	Gastric Adenocarcinoma	III	Surgery	Primary	FFPE	50	7680	1376	0.366667	Male	(45,50]	Unknown	Treatment-naive	2.10607	6.28e-14	4.81e-10	3.815	0.465721	0	0	1.05441	0	5.55879	0	0	0	0	1.37e-14	0
P-4966	Patient4966	Colorectal Carcinoma	Colorectal Adenocarcinoma	III	Surgery	Primary	FFPE	60	3600	1415	0.433333	Female	(65,70]	Unknown	Treatment-naive	8.3862	0	1.89e-15	3.58648	0.0273234	0	9.85e-13	6.99e-11	3.9e-08	1.79e-08	3.87e-16	5.69e-16	9.35e-16	0	1.71e-15	4.23e-16
P-4967	Patient4967	Colorectal Carcinoma	Colorectal Adenocarcinoma	III	Surgery	Primary	FFPE	50	3876	1115	2.7	Female	(75,80]	Unknown	Treatment-naive	4.70464	0	1.48e-15	1.87e-08	10.9788	0	2.95e-12	2.44e-11	4.04e-08	3.78e-08	7.94e-16	26.609	9.70753	0	1.01e-15	6.07e-16
P-4969	Patient4969	Colorectal Carcinoma	Colorectal Adenocarcinoma	III	Surgery	Primary	FFPE	50	3876	1185	0.4	Female	(70,75]	Unknown	Treatment-naive	9.9789	0	2.19e-15	2.62e-08	0.0211025	0	4.43e-12	6.4e-12	2.68e-08	6.38e-09	1.61e-15	6.69e-16	4.73e-16	0	2.65e-15	3.64e-16
P-4973	Patient4973	Lung Squamous Cell Carcinoma	Lung Squamous Cell Carcinoma	IV	Biopsy/Paracentesis	Primary	FFPE	50	89	933	0.866667	Male	(70,75]	Smoker	Treatment-naive	4.44436	0.0660428	19.3475	3.52155	0	0	0	0.0755431	0	0	0	0	0	0	0.544956	0
P-4980	Patient4980	Gastric Cancer	Gastric Adenocarcinoma	Unknown	Biopsy/Paracentesis	Primary	FFPE	50	185	1591	0.333333	Female	(65,70]	Unknown	Treatment-naive	3.70072	8.45e-14	6.5e-10	3.7296	2.54846	0	0	1.49e-06	0	0.0212106	0	0	0	0	1.62e-14	0
P-4981	Patient4981	Lung Adenocarcinoma	Lung Adenocarcinoma	III	Biopsy/Paracentesis	Metastasis	FFPE	90	88	1224	0.5	Male	(30,35]	Smoker	Radiation_Therapy;Chemotherapy	2.23e-14	5.63e-06	8.77369	4.00903	4.21681	7.56e-14	0	0.0004562	0	0	6.3e-15	0	0	0	0	0
P-4984	Patient4984	Esophageal Carcinoma	Esophageal Squamous Cell Carcinoma	II	Surgery	Primary	FFPE	80	4284	1217	1.23333	Male	(65,70]	Unknown	Treatment-naive	1.43992	11.125	1.06809	0.618453	0	0	0	21.7485	0	0	0	0	0	5.8e-15	0	0
P-4997	Patient4997	Small Cell Lung Cancer	Small Cell Lung Cancer	IV	Biopsy/Paracentesis	Metastasis	FFPE	20	3360	1042	0.433333	Male	(60,65]	Smoker	Unknown	1.18002	1.13e-12	8.87334	2.52243	0	0	0	0.0149271	0	0	0	0	0	0	0.409276	0
P-5001	Patient5001	Lung Adenocarcinoma	Lung Adenocarcinoma	IV	Surgery	Primary	FFPE	70	4740	822	2.23333	Male	(50,55]	Nonsmoker	Chemotherapy	1.77e-14	1.56e-05	59.2139	0.00014712	2.99097	3.81e-14	0	2.7434	0	0	6.05161	0	0	0	0	0
P-5016	Patient5016	Colorectal Carcinoma	Colorectal Adenocarcinoma	IV	Biopsy/Paracentesis	Primary	FFPE	80	217	1332	0.466667	Female	(60,65]	Unknown	Chemotherapy	12.7297	0	2.7e-15	1.91e-08	0.013385	0	2.8e-12	4.11e-11	1.98e-08	1.25689	1.11e-15	3.13e-16	3.7e-16	0	1.8e-15	1.54e-16
P-5017	Patient5017	Colorectal Carcinoma	Colorectal Adenocarcinoma	IV	Biopsy/Paracentesis	Metastasis	FFPE	50	2736	1298	0.433333	Female	(70,75]	Unknown	Chemotherapy	8.62248	0	2.91e-15	1.88e-08	3.37752	0	1.29e-12	2.35e-11	4.83e-08	7.1e-09	6.24e-16	5.83e-16	2.61e-15	0	2.99e-15	7.8e-16
P-5018	Patient5018	Esophageal Carcinoma	Esophageal Squamous Cell Carcinoma	III	Surgery	Primary	FFPE	40	3780	1019	0.4	Male	(65,70]	Unknown	Treatment-naive	3.40158	1.77914	0.669604	1.5749	0	0	0	2.57478	0	0	0	0	0	7.84e-15	0	0
P-5023	Patient5023	Liver Hepatocellular Carcinoma	Liver Hepatocellular Carcinoma	III	Surgery	Primary	FFPE	70	3324	1188	0.9	Male	(50,55]	Unknown	Treatment-naive	2.1e-08	0	4.77352	3.92167	4.71e-15	0	0	0	0	2.49e-12	0	0	0	19.3048	2.71e-13	2.04e-10
P-5025	Patient5025	Esophageal Carcinoma	Esophageal Squamous Cell Carcinoma	III	Surgery	Primary	FFPE	85	3384	1459	0.366667	Female	(65,70]	Unknown	Treatment-naive	5.76847	0.916206	0.639407	1.62798	0	0	0	3.04794	0	0	0	0	0	5.74e-15	0	0
P-5026	Patient5026	Gallbladder Carcinoma	Gallbladder Adenocarcinoma	IV	Surgery	Primary	FFPE	60	3720	995	0.533333	Male	(75,80]	Unknown	Treatment-naive	6.25063	7.77514	1.92e-07	0.789396	2.22e-10	0	1.3e-08	2.18484	0	0	0	4.22e-16	0	0	0	0
P-5028	Patient5028	Colorectal Carcinoma	Colorectal Adenocarcinoma	II	Surgery	Primary	FFPE	50	12720	927	2.3	Female	(35,40]	Unknown	Treatment-naive	3.60229	0	1e-15	1.53e-08	45.3977	0	1.8e-12	6.42e-12	3.58e-08	6.7e-09	3.66e-16	9.04e-16	1.05e-15	0	1.26e-15	5.13e-16
P-5032	Patient5032	Lung Adenocarcinoma	Lung Adenocarcinoma	IV	Surgery	Primary	FFPE	60	1836	710	1.06667	Male	(70,75]	Smoker	Treatment-naive	1.53e-14	2.65962	11.9591	0.00011444	8.90246	2.74e-14	0	0.00092706	0	0	10.4777	0	0	0	0	0
P-5039	Patient5039	Esophageal Carcinoma	Esophageal Squamous Cell Carcinoma	IV	Surgery	Primary	FFPE	80	3180	1533	1.13333	Male	(70,75]	Unknown	Treatment-naive	6.4529	5.47026	1.19566	4.93948	0	0	0	17.9417	0	0	0	0	0	6.81e-14	0	0
P-5046	Patient5046	Non Small Cell Lung Cancer Other	Lung Adenosquamous Carcinoma	IV	Surgery	Metastasis	FFPE	30	11280	1040	0.533333	Male	(55,60]	Unknown	Treatment-naive	0.365109	0.424172	12.7955	3.3268	0	0	0	0.0884603	0	0	0	0	0	0	0	0
P-5048	Patient5048	Lung Adenocarcinoma	Lung Adenocarcinoma	I	Surgery	Primary	FFPE	20	2544	1910	4.53333	Male	(50,55]	Smoker	Treatment-naive	5.8785	47.3065	32.3876	0.00014566	0.0563926	3.5e-14	0	51.3708	0	0	6.07e-15	0	0	0	0	0
P-5049	Patient5049	Lung Adenocarcinoma	Lung Adenocarcinoma	II	Surgery	Primary	FFPE	80	4092	1180	0.633333	Male	(60,65]	Smoker	Treatment-naive	2.29e-14	8.16e-06	11.5151	3.35678	1.51689	2.93e-14	0	4.61122	0	0	5.54e-15	0	0	0	0	0
P-5050	Patient5050	Pancreatic Cancer	Pancreatic Adenocarcinoma	IV	Biopsy/Paracentesis	Primary	FFPE	30	209	1562	0.466667	Female	(50,55]	Unknown	Unknown	6.44513	2.12e-13	0	8.1484	0.406249	1.72e-07	0	2.97e-07	0	0	0	0	0	0	0.00022055	0
P-5054	Patient5054	Lung Adenocarcinoma	Lung Adenocarcinoma	IV	Biopsy/Paracentesis	Primary	FFPE	30	2820	1263	0.933333	Male	(45,50]	Smoker	Treatment-naive	1.91e-14	1e-06	17.5006	9.40902	0.0891355	2.55e-15	0	0.00120795	0	0	8.38e-15	0	0	0	0	0
P-5060	Patient5060	Colorectal Carcinoma	Colorectal Adenocarcinoma	I	Surgery	Primary	FFPE	80	8400	1300	4.1	Male	(60,65]	Unknown	Treatment-naive	77.0347	0	7.4e-16	1.19e-08	44.9653	0	1.33e-12	4.33e-12	3.33e-08	1.78e-08	2.06e-16	7.44e-16	9.88e-16	0	5.99e-16	4.46e-16
P-5079	Patient5079	Liver Hepatocellular Carcinoma	Liver Hepatocellular Carcinoma	III	Surgery	Primary	FFPE	95	20100	1014	0.333333	Male	(65,70]	Unknown	Treatment-naive	4.57e-09	0	3.31465	6.44017	9.74e-16	0	0	0	0	4.34e-12	0	0	0	0.245171	2.23e-13	1.56e-10
P-5085	Patient5085	Breast Carcinoma	Breast Invasive Carcinoma	II	Surgery	Primary	FFPE	65	3828	1071	0.733333	Female	(60,65]	Unknown	Treatment-naive	0.260197	13.8663	0.0210306	0.0856398	1.37e-15	0	0	7.76683	0	3.15e-08	0	0	0	0	0	0
P-5089	Patient5089	Lung Squamous Cell Carcinoma	Lung Squamous Cell Carcinoma	III	Biopsy/Paracentesis	Primary	FFPE	80	479	1929	2.03333	Male	(50,55]	Smoker	Treatment-naive	2.08269	7.47993	18.6502	1.83191	0	0	0	26.1287	0	0	0	0	0	0	0.826626	0
P-5095	Patient5095	Colorectal Carcinoma	Colorectal Adenocarcinoma	II	Surgery	Primary	FFPE	40	10800	1188	0.633333	Male	(65,70]	Unknown	Treatment-naive	6.62565	0	6.42e-16	2.41e-08	0.0299865	0	1.05e-12	0.791299	4.82034	4.73272	1.62e-16	6.47e-16	1.74e-15	0	3.79e-16	7.29e-16
P-5102	Patient5102	Lung Adenocarcinoma	Lung Adenocarcinoma	I	Biopsy/Paracentesis	Primary	FFPE	30	275	1180	0.333333	Male	(65,70]	Smoker	Treatment-naive	9.34e-15	1.9e-05	8.01797	0.00018869	0.0648994	3.09e-14	0	1.91693	0	0	7.03e-15	0	0	0	0	0
P-5106	Patient5106	Intrahepatic Cholangiocarcinoma	Intrahepatic Cholangiocarcinoma	III	Surgery	Primary	FFPE	50	7020	931	1.06667	Male	(50,55]	Unknown	Treatment-naive	0.021001	1.75e-15	0.00053384	1.15e-08	4.27288	0	0	1.21e-10	12.7056	0	0	0	9.52e-16	4.39e-10	0	0
P-5114	Patient5114	Extrahepatic Cholangiocarcinoma	Extrahepatic Cholangiocarcinoma	III	Surgery	Primary	FFPE	25	245	527	0.833333	Female	(60,65]	Unknown	Treatment-naive	1.06805	17.2318	1.43e-10	0.00037312	8.42e-06	3.57e-14	0	11.6998	4.85e-11	2.99e-11	0	0	0	1.49e-11	8.4e-17	0
P-5117	Patient5117	Liver Hepatocellular Carcinoma	Liver Hepatocellular Carcinoma	I	Surgery	Primary	FFPE	95	4092	1587	0.333333	Male	(55,60]	Unknown	Treatment-naive	1.76e-08	0	3.573	7.44146	3.71e-15	0	0	0	0	5.04e-12	0	0	0	0.985543	3.13e-13	2.77e-10
P-5118	Patient5118	Colorectal Carcinoma	Colorectal Adenocarcinoma	III	Surgery	Primary	FFPE	40	2844	1174	0.333333	Male	(55,60]	Unknown	Treatment-naive	2.69827	0	1.88e-15	1.97e-08	2.94141	0	2.37e-12	2.47034	1.88998	1.89e-08	1.09e-15	1.43e-15	9.66e-16	0	2.17e-15	5.29e-16
P-5120	Patient5120	Liver Hepatocellular Carcinoma	Liver Hepatocellular Carcinoma	III	Surgery	Primary	FFPE	50	4224	1356	0.4	Male	(60,65]	Unknown	Treatment-naive	1.58e-08	0	0.959091	10.6536	3.55e-15	0	0	0	0	3.25e-12	0	0	0	1.38727	2.79e-13	3.44e-10
P-5126	Patient5126	Colorectal Carcinoma	Colorectal Adenocarcinoma	II	Surgery	Primary	FFPE	80	3312	1601	0.433333	Female	(45,50]	Unknown	Treatment-naive	1.52088	0	7.14e-16	1.79e-08	3.2185	0	4.87e-13	7.73e-12	6.26062	7.65e-09	1.1e-16	8.31e-16	1.19e-15	0	4.31e-16	6.11e-16
P-5130	Patient5130	Lung Squamous Cell Carcinoma	Lung Squamous Cell Carcinoma	Unknown	Biopsy/Paracentesis	Primary	FFPE	95	439	1790	0.333333	Male	(75,80]	Unknown	Targeted_Therapy;Chemotherapy	1.16215	0.0441466	8.03392	2.45646	0	0	0	0.111771	0	0	0	0	0	0	0.191543	0
P-5134	Patient5134	Non Small Cell Lung Cancer Other	Lung Adenosquamous Carcinoma	I	Surgery	Primary	FFPE	50	16080	1486	0.366667	Male	(60,65]	Nonsmoker	Treatment-naive	1.52182	1.27543	4.77119	3.34048	0	0	0	0.0910801	0	0	0	0	0	0	0	0
P-5137	Patient5137	Colorectal Carcinoma	Colorectal Adenocarcinoma	I	Surgery	Primary	FFPE	65	16560	1383	0.533333	Female	(65,70]	Unknown	Treatment-naive	9.6753	0	2.18e-15	3.296	0.0286948	0	6.69e-13	9.39e-11	5.32e-08	1.79e-08	1.55e-15	8.36e-16	1.5e-15	0	2.5e-15	5.24e-16
P-5145	Patient5145	Lung Adenocarcinoma	Lung Adenocarcinoma	IV	Biopsy/Paracentesis	Primary	FFPE	60	780	1158	1.3	Male	(55,60]	Smoker	Unknown	8.25e-15	7.14802	17.0298	0.00014333	0.0341832	3.62e-14	0	8.10388	0	0	5.684	0	0	0	0	0
P-5154	Patient5154	Colorectal Carcinoma	Colorectal Adenocarcinoma	III	Surgery	Primary	FFPE	20	1260	1176	0.466667	Female	(80,85]	Unknown	Chemotherapy	5.64	0	1.58e-15	1.73e-08	0.0177712	0	1.86e-12	3.72e-11	1.88e-08	6.88e-09	7.34223	4.82e-16	3.04e-16	0	1.45e-15	1.83e-16
P-5162	Patient5162	Colorectal Carcinoma	Colorectal Adenocarcinoma	I	Surgery	Primary	FFPE	75	6120	1916	17.4333	Female	(40,45]	Unknown	Treatment-naive	4.08614	0	1.36e-15	14.4366	0.0795929	0	531.398	1.47e-11	4.81e-08	1.73e-08	5.72e-16	8.6e-16	9.43e-16	0	1.46e-15	4.65e-16
P-5167	Patient5167	Lung Adenocarcinoma	Lung Adenocarcinoma	I	Surgery	Primary	FFPE	60	3624	1034	0.366667	Male	(65,70]	Smoker	Treatment-naive	2.51e-14	1.01e-06	8.54362	0.00014738	1.45512	8.65e-16	0	0.00111336	0	0	5.2e-15	0	0	0	0	0
P-5170	Patient5170	Small Cell Lung Cancer	Small Cell Lung Cancer	IV	Biopsy/Paracentesis	Metastasis	FFPE	30	161	512	0.8	Male	(75,80]	Smoker	Treatment-naive	6.62206	1.81e-11	12.8192	5.73607	0	0	0	0.0537414	0	0	0	0	0	0	0.768921	0
P-5171	Patient5171	Colorectal Carcinoma	Colorectal Adenocarcinoma	I	Surgery	Primary	FFPE	75	8940	1069	1.8	Female	(40,45]	Unknown	Treatment-naive	20.5855	0	1.69e-15	1.7e-08	16.4145	0	4.18e-12	5.82e-12	5.03e-08	2.22e-08	7.48e-16	9.06e-16	1.07e-15	0	1.34e-15	6.11e-16
P-5172	Patient5172	Gallbladder Carcinoma	Gallbladder Adenocarcinoma	III	Surgery	Primary	FFPE	40	11100	1229	0.433333	Female	(45,50]	Unknown	Treatment-naive	1.51438	0.0117351	3.32e-07	6.96024	3.78e-10	0	9.25e-09	1.51364	0	0	0	1.65e-15	0	0	0	0
P-5175	Patient5175	Extrahepatic Cholangiocarcinoma	Extrahepatic Cholangiocarcinoma	I	Surgery	Primary	FFPE	75	3192	1506	0.333333	Male	(60,65]	Unknown	Treatment-naive	3.33497	2.94e-07	2.78e-10	3.29291	8.03e-06	7.89e-15	0	2.05e-05	3.37209	4.17e-11	0	0	0	3.19e-10	1.84e-16	0
P-5178	Patient5178	Liver Hepatocellular Carcinoma	Liver Hepatocellular Carcinoma	IV	Surgery	Metastasis	FFPE	40	571	652	0.366667	Male	(45,50]	Unknown	Chemotherapy;Other_Treatments	5.85e-09	0	1.94649	4.5143	1.33e-15	0	0	0	0	2.62e-12	0	0	0	4.53921	2.97e-13	1.91e-10
P-5180	Patient5180	Colorectal Carcinoma	Colorectal Adenocarcinoma	II	Surgery	Primary	FFPE	40	4200	1764	8.76667	Male	(40,45]	Unknown	Treatment-naive	3.42191	0	1.28e-15	11.5689	0.0315754	0	252.225	6.58e-12	11.7528	2.41e-08	5.89e-16	7.5e-16	6.61e-16	0	1.19e-15	3.67e-16
P-5184	Patient5184	Liver Hepatocellular Carcinoma	Liver Hepatocellular Carcinoma	II	Surgery	Primary	FFPE	95	4452	850	0.366667	Male	(50,55]	Unknown	Treatment-naive	1.69e-08	0	4.2791	6.65034	5.96e-15	0	0	0	0	2.41e-12	0	0	0	0.0552786	4.56e-13	0.0152812
P-5185	Patient5185	Small Cell Lung Cancer	Small Cell Lung Cancer	IV	Biopsy/Paracentesis	Metastasis	FFPE	75	7080	1214	0.666667	Male	(55,60]	Smoker	Unknown	1.48613	3.56e-12	12.3201	3.82884	0	0	0	0.0801068	0	0	0	0	0	0	0.28485	0
P-5186	Patient5186	Colorectal Carcinoma	Colorectal Adenocarcinoma	III	Surgery	Primary	FFPE	80	2520	2416	2.93333	Male	(50,55]	Unknown	Treatment-naive	16.7637	0	1.11e-15	1.37e-08	36.2363	0	1.32e-12	6.61e-12	4.12e-08	2.32e-08	3.73e-16	8.1e-16	1.07e-15	0	1.75e-15	5.18e-16
P-5188	Patient5188	Kidney Renal Cell Carcinoma	Renal Clear Cell Carcinoma	I	Surgery	Primary	FFPE	60	3084	1373	0.366667	Male	(45,50]	Unknown	Treatment-naive	0.32881	0	2.74369	2.19256	0.00244629	0	0	0	0	0	0	0	0	5.73249	0	0
P-5191	Patient5191	Liver Hepatocellular Carcinoma	Liver Hepatocellular Carcinoma	I	Surgery	Primary	FFPE	75	3384	864	0.333333	Male	(65,70]	Unknown	Treatment-naive	1.51e-08	0	0.945578	9.33638	4.54e-15	0	0	0	0	1.62e-11	0	0	0	0.718043	3.65e-13	2.58e-10
P-5196	Patient5196	Lung Adenocarcinoma	Lung Adenocarcinoma	II	Surgery	Primary	FFPE	30	7320	1383	0.9	Male	(30,35]	Smoker	Treatment-naive	1.36e-14	2.82e-06	23.4033	0.0001492	2.62586	9.76e-15	0	0.970639	0	0	5.8e-15	0	0	0	0	0
P-5197	Patient5197	Breast Carcinoma	Breast Invasive Carcinoma	Unknown	Biopsy/Paracentesis	Primary	FFPE	30	2160	1284	0.333333	Female	(60,65]	Unknown	Treatment-naive	1.46203	0.00833506	0.604345	1.04937	6.87004	0	0	0.00587627	0	2.65e-07	0	0	0	0	0	0
P-5200	Patient5200	Colorectal Carcinoma	Colorectal Adenocarcinoma	II	Surgery	Primary	FFPE	60	6660	1153	0.366667	Male	(60,65]	Unknown	Treatment-naive	10.9638	0	7.66e-16	2.15e-08	0.0361761	0	4.63e-13	3.14e-11	3.35e-08	1.5e-08	2.2e-16	1.37e-15	6.92e-16	0	4.86e-16	7.62e-16
P-5209	Patient5209	Lung Adenocarcinoma	Lung Adenocarcinoma	I	Surgery	Primary	FFPE	40	10680	1120	0.8	Female	(50,55]	Nonsmoker	Treatment-naive	3.16e-14	5.21e-06	24.5655	0.0001283	0.425501	2.54e-15	0	0.00885602	0	0	6.11e-15	0	0	0	0	0
P-5220	Patient5220	Gallbladder Carcinoma	Gallbladder Adenocarcinoma	IV	Surgery	Primary	FFPE	45	9360	990	0.466667	Male	(55,60]	Unknown	Treatment-naive	0.721157	0.00514482	10.4548	2.79929	2.14e-10	0	9.52e-09	0.0195973	0	0	0	8.37e-16	0	0	0	0
P-5226	Patient5226	Esophageal Carcinoma	Esophageal Squamous Cell Carcinoma	III	Surgery	Primary	FFPE	50	7740	1208	0.3	Male	(60,65]	Unknown	Treatment-naive	4.54307	0.0145308	1.73776	2.94194	0	0	0	0.762688	0	0	0	0	0	9.15e-15	0	0
P-5232	Patient5232	Esophageal Carcinoma	Esophageal Squamous Cell Carcinoma	IV	Surgery	Primary	FFPE	40	19380	1213	0.533333	Male	(55,60]	Unknown	Treatment-naive	5.78185	5.54617	0.224029	2.21421	0	0	0	3.23373	0	0	0	0	0	9.03e-15	0	0
P-5234	Patient5234	Lung Squamous Cell Carcinoma	Lung Squamous Cell Carcinoma	Unknown	Biopsy/Paracentesis	Primary	FFPE	40	52	1271	0.366667	Male	(65,70]	Smoker	Treatment-naive	0.922055	0.00306063	8.6162	1.04042	0	0	0	0.0353014	0	0	0	0	0	0	0.382967	0
P-5246	Patient5246	Colorectal Carcinoma	Colorectal Adenocarcinoma	II	Surgery	Primary	FFPE	35	12900	1943	0.333333	Female	(30,35]	Unknown	Treatment-naive	8.04859	0	9.53e-16	2.19e-08	0.0250095	0	2.69e-12	2.14e-11	4.24e-08	1.9264	5.72e-16	7.69e-16	1.31e-15	0	7.32e-16	8.36e-16
P-5248	Patient5248	Liver Hepatocellular Carcinoma	Liver Hepatocellular Carcinoma	III	Surgery	Primary	FFPE	90	4572	1047	0.666667	Male	(65,70]	Unknown	Radiation_Therapy	5.95e-09	0	7.51062	1.93314	1.12e-15	0	0	0	0	2.54e-12	0	0	0	12.5562	2.38e-13	7.82e-11
P-5251	Patient5251	Liver Hepatocellular Carcinoma	Liver Hepatocellular Carcinoma	III	Surgery	Recurrent	FFPE	50	3672	1349	0.3	Male	(60,65]	Unknown	Chemotherapy	6.87e-09	0	5.73287	2.27556	1.47e-15	0	0	0	0	2.52e-12	0	0	0	1.99156	3.86e-13	3.57e-10
P-5258	Patient5258	Colorectal Carcinoma	Colorectal Adenocarcinoma	III	Surgery	Primary	FFPE	80	4032	1541	0.4	Male	(60,65]	Unknown	Treatment-naive	11.9626	0	1.8e-15	2.11e-08	0.0374141	0	1.46e-12	1.31e-11	5.91e-08	9.1e-09	3.09e-16	5.03e-16	1.15e-15	0	2.86e-15	4.51e-16
P-5261	Patient5261	Colorectal Carcinoma	Colorectal Adenocarcinoma	III	Surgery	Primary	FFPE	60	6120	1486	0.5	Male	(70,75]	Unknown	Treatment-naive	5.23932	0	2e-15	2.15e-08	0.0235056	0	4.72e-13	5.73e-11	1.92e-08	2.73184	5.00533	7.3e-16	2.94e-16	0	2.1e-15	2.05e-16
P-5270	Patient5270	Gastric Cancer	Gastric Adenocarcinoma	III	Surgery	Primary	FFPE	60	10740	1146	0.333333	Female	(75,80]	Unknown	Treatment-naive	4.50067	3.77e-13	2.38e-10	1.47527	1.58218	0	0	1.61068	0	0.8312	0	0	0	0	1.29e-14	0
P-5275	Patient5275	Gastric Cancer	Gastric Adenocarcinoma	III	Surgery	Primary	FFPE	60	4608	1741	0.366667	Female	(55,60]	Unknown	Treatment-naive	3.77152	3.4e-13	1.82e-10	0.341606	4.69146	0	0	1.1638	0	0.0316147	0	0	0	0	3.44e-15	0
P-5277	Patient5277	Extrahepatic Cholangiocarcinoma	Perihilar Cholangiocarcinoma	II	Surgery	Primary	FFPE	60	3120	1466	0.3	Male	(70,75]	Unknown	Unknown	1.00833	1.65e-06	5.21e-10	7.87012	3.63e-06	1.49e-14	0	1.12154	1.53e-11	5.05e-11	0	0	0	4.32e-11	2.25e-16	0
P-5291	Patient5291	Esophageal Carcinoma	Esophageal Squamous Cell Carcinoma	III	Surgery	Primary	FFPE	80	5244	1421	0.7	Male	(60,65]	Unknown	Treatment-naive	0.897741	5.5725	4.09652	2.95146	0	0	0	5.48178	0	0	0	0	0	1.11e-13	0	0
P-5293	Patient5293	Uterine Corpus Endometrial Carcinoma	Uterine Endometrioid Carcinoma	III	Surgery	Primary	FFPE	80	27480	1516	0.666667	Female	(45,50]	Unknown	Treatment-naive	2.33945	0	1.02872	1.72e-09	0.00425296	0	3.9e-10	0	0	0	0	11.6276	0	0	0	0
P-5295	Patient5295	Urothelial Carcinoma	Bladder Urothelial Carcinoma	I	Surgery	Primary	FFPE	95	7800	1304	0.633333	Male	(85,90]	Unknown	Treatment-naive	1.84816	0.642879	0.00045167	7.17e-06	2.49e-14	3.57498	0	10.9333	0	0	0	1.5e-15	0	0.00021361	0	0
P-5302	Patient5302	Soft Tissue Sarcoma	Rhabdomyosarcoma	III	Surgery	Primary	FFPE	60	379	923	0.333333	Female	(5,10]	Unknown	Treatment-naive	5.01644	0	7.32e-15	3.92616	2.05739	0	0	1.92e-06	0	5.58e-08	0	0	0	1.1e-07	0	0
P-5304	Patient5304	Extrahepatic Cholangiocarcinoma	Extrahepatic Cholangiocarcinoma	II	Surgery	Primary	FFPE	60	4164	1523	0.466667	Male	(70,75]	Unknown	Treatment-naive	0.08338	7.71043	3.07e-10	5.20521	8.2e-06	2.97e-14	0	0.00096992	2.97e-11	4.94e-11	0	0	0	1.87e-10	2.57e-16	0
P-5313	Patient5313	Gastric Cancer	Gastric Adenocarcinoma	III	Surgery	Primary	FFPE	30	3744	305	0.433333	Male	(55,60]	Unknown	Treatment-naive	4.99159	1.42e-14	3.15e-10	3.25446	0.817809	0	0	3.73e-07	0	3.93614	0	0	0	0	3.26e-15	0
P-5316	Patient5316	Gastric Cancer	Gastric Adenocarcinoma	II	Surgery	Primary	FFPE	50	12960	2148	1.43333	Female	(65,70]	Unknown	Treatment-naive	26.8889	3.44e-14	4.5e-10	2.03096	6.89296	0	0	7.11e-07	0	0.187155	0	0	0	0	1.06e-14	0
P-5328	Patient5328	Colorectal Carcinoma	Colorectal Adenocarcinoma	III	Surgery	Primary	FFPE	80	26760	542	0.366667	Male	(65,70]	Unknown	Treatment-naive	4.02987	0	1.44e-15	4.58505	0.197721	0	1.29e-12	1.16884	4.89e-08	1.01851	7.31e-16	9.79e-16	4.35e-16	0	1.25e-15	4.55e-16
P-5331	Patient5331	Ovarian Carcinoma	High-Grade Serous Ovarian Cancer	III	Biopsy/Paracentesis	Metastasis	FFPE	30	132	1235	0.566667	Female	(50,55]	Unknown	Chemotherapy	1.12252	0	0	8.02801	1.42808	0	0	1.77428	1.03413	0	0	1.88763	0.00034694	0	0.725002	0
P-5333	Patient5333	Lung Adenocarcinoma	Lung Adenocarcinoma	IV	Biopsy/Paracentesis	Primary	FFPE	35	280	1247	0.333333	Female	(50,55]	Nonsmoker	Targeted_Therapy	2.19e-14	1.96054	2.94913	0.00020676	4.10632	1.45e-14	0	1.9838	0	0	6.54e-15	0	0	0	0	0
P-5338	Patient5338	Uterine Corpus Endometrial Carcinoma	Uterine Endometrioid Carcinoma	II	Surgery	Primary	FFPE	95	19680	1369	14.3333	Female	(45,50]	Unknown	Treatment-naive	6.34189	0	4.3e-05	1.79e-09	64.2367	0	362.421	0	0	0	0	1.1e-05	0	0	0	0
P-5343	Patient5343	Small Cell Lung Cancer	Small Cell Lung Cancer	IV	Biopsy/Paracentesis	Primary	FFPE	60	575	1383	0.633333	Male	(40,45]	Smoker	Targeted_Therapy	7.52535	3.25827	4.38795	6.57779	0	0	0	0.0285653	0	0	0	0	0	0	0.222079	0
P-5347	Patient5347	Urothelial Carcinoma	Urothelial Carcinoma Other	IV	Biopsy/Paracentesis	Recurrent	FFPE	50	1236	1520	1.3	Female	(60,65]	Unknown	Radiation_Therapy	0.0697769	0.0157707	0.00069742	6.94e-06	6.39e-15	0.0065062	0	0.0294151	0	0	0	1.96e-15	0	34.8778	0	0
P-5363	Patient5363	Liver Hepatocellular Carcinoma	Liver Hepatocellular Carcinoma	Unknown	Biopsy/Paracentesis	Primary	FFPE	20	214	1316	0.666667	Male	(50,55]	Unknown	Treatment-naive	1.94e-08	0	5.62862	11.8169	4.96e-15	0	0	0	0	7e-12	0	0	0	0.554509	2.11e-13	3.74e-10
P-5364	Patient5364	Colorectal Carcinoma	Colorectal Adenocarcinoma	II	Surgery	Primary	FFPE	50	21360	1009	0.533333	Female	(65,70]	Unknown	Treatment-naive	14.9822	0	1.63e-15	2.14e-08	0.0178339	0	3.83e-12	4.89e-11	2.83e-08	1.7e-08	1.23e-15	6.4e-16	1.35e-15	0	1.69e-15	6.75e-16
P-5366	Patient5366	Liver Hepatocellular Carcinoma	Liver Hepatocellular Carcinoma	I	Surgery	Primary	FFPE	90	17760	1172	1.76667	Male	(70,75]	Unknown	Treatment-naive	1.09e-08	0	3.36764	6.24954	37.8917	0	0	0	0	1.04e-11	0	0	0	0.491108	4.32e-13	3.45e-10
P-5367	Patient5367	Liver Hepatocellular Carcinoma	Liver Hepatocellular Carcinoma	IV	Surgery	Primary	FFPE	98	13380	847	0.433333	Male	(45,50]	Unknown	Chemotherapy	5.37e-09	0	0.884925	1.12963	3.6e-15	0	0	0	0	1.38e-12	0	0	0	9.98544	5.43e-13	7.57e-11
P-5376	Patient5376	Liver Hepatocellular Carcinoma	Liver Hepatocellular Carcinoma	III	Surgery	Primary	FFPE	98	10860	1259	0.4	Female	(70,75]	Unknown	Treatment-naive	1.65e-08	0	0.796098	1.97502	2.49e-15	0	0	0	0	3.18e-12	0	0	0	0.033583	9.19529	2.41e-10
P-5377	Patient5377	Colorectal Carcinoma	Colorectal Adenocarcinoma	IV	Biopsy/Paracentesis	Metastasis	FFPE	30	155	963	0.333333	Male	(25,30]	Unknown	Chemotherapy	0.553107	0	4.83e-16	2.19e-08	0.0231872	0	9.94e-13	3.28e-11	3.08e-08	9.42371	2.11e-16	1.18e-15	4.05e-15	0	4.59e-16	1.43e-15
P-5379	Patient5379	Small Bowel Carcinoma	Small Bowel Adenocarcinoma	I	Surgery	Primary	FFPE	30	8940	1145	1	Female	(60,65]	Unknown	Treatment-naive	13.2745	0	0	1.13488	5.98007	0	0	0	2.85258	0	0	0	0	0	0	2.75798
P-5392	Patient5392	Esophageal Carcinoma	Esophageal Squamous Cell Carcinoma	II	Surgery	Primary	FFPE	80	5352	1368	0.466667	Female	(70,75]	Unknown	Treatment-naive	5.49825	0.392875	0.323877	2.80221	0	0	0	4.98279	0	0	0	0	0	4.4e-14	0	0
P-5395	Patient5395	Lung Adenocarcinoma	Lung Adenocarcinoma	I	Surgery	Primary	FFPE	30	2844	1063	0.766667	Male	(55,60]	Smoker	Treatment-naive	7.95e-15	1.56e-05	3.88751	1.89514	0.0110929	3.22e-14	0	0.00168147	0	0	15.2046	0	0	0	0	0
P-5400	Patient5400	Lung Squamous Cell Carcinoma	Lung Squamous Cell Carcinoma	Unknown	Biopsy/Paracentesis	Primary	FFPE	60	1164	1121	0.533333	Male	(65,70]	Smoker	Treatment-naive	5.39866	0.0324994	7.03082	2.26982	0	0	0	0.816807	0	0	0	0	0	0	0.451383	0
P-5402	Patient5402	Lung Squamous Cell Carcinoma	Lung Squamous Cell Carcinoma	Unknown	Biopsy/Paracentesis	Primary	FFPE	50	176	902	0.566667	Male	(60,65]	Smoker	Treatment-naive	1.58501	0.005214	7.20188	6.0313	0	0	0	0.0234229	0	0	0	0	0	0	0.153182	0
P-5404	Patient5404	Colorectal Carcinoma	Colorectal Adenocarcinoma	I	Surgery	Primary	FFPE	80	3744	1159	7.73333	Male	(65,70]	Unknown	Treatment-naive	32.292	0	1.2e-15	1.66e-08	1.34017	0	1.84e-12	8.94e-12	38.4083	1.61e-08	5.18e-16	102.96	1.31e-15	0	1.34e-15	6.26e-16
P-5409	Patient5409	Gastric Cancer	Gastric Adenocarcinoma	III	Surgery	Primary	FFPE	40	3864	972	0.466667	Male	(65,70]	Unknown	Chemotherapy	5.24964	6.71e-15	2.14443	3.32302	0.816523	0	0	1.01e-06	0	2.46639	0	0	0	0	1.35e-14	0
P-5410	Patient5410	Lung Squamous Cell Carcinoma	Lung Squamous Cell Carcinoma	IV	Biopsy/Paracentesis	Primary	FFPE	30	146	1303	0.866667	Male	(75,80]	Smoker	Treatment-naive	2.08191	6.55643	9.95218	6.53705	0	0	0	0.303881	0	0	0	0	0	0	0.56855	0
P-5415	Patient5415	Colorectal Carcinoma	Colorectal Adenocarcinoma	II	Surgery	Primary	FFPE	60	16140	1405	0.366667	Male	(80,85]	Unknown	Treatment-naive	5.37272	0	1.31e-15	2.48e-08	4.08711	0	8.89e-13	3.44e-12	5.15e-08	1.54017	7.13e-16	1.01e-15	1.36e-15	0	9.06e-16	7.15e-16
P-5420	Patient5420	Lung Adenocarcinoma	Lung Adenocarcinoma	III	Biopsy/Paracentesis	Primary	FFPE	30	1992	1283	0.766667	Male	(60,65]	Nonsmoker	Treatment-naive	1.62e-14	1.42e-05	15.0006	0.00010593	3.91951	2.12e-14	0	1.07977	0	0	6.82e-15	0	0	0	0	0
P-5431	Patient5431	Esophageal Carcinoma	Esophageal Squamous Cell Carcinoma	II	Surgery	Primary	FFPE	80	2724	1259	0.533333	Male	(50,55]	Unknown	Treatment-naive	1.13333	5.23736	2.96946	4.58322	0	0	0	5.07664	0	0	0	0	0	5.82e-14	0	0
P-5434	Patient5434	Soft Tissue Sarcoma	Fibroblastic Myofibroblastic Tumor	Unknown	Surgery	Primary	FFPE	90	2400	885	0.433333	Male	(65,70]	Unknown	Treatment-naive	8.01858	0	1.95e-14	2.74621	1.23521	0	0	1.96e-06	0	2.74e-07	0	0	0	8e-07	0	0
P-5439	Patient5439	Gastric Cancer	Gastric Adenocarcinoma	II	Surgery	Primary	FFPE	30	1704	1066	0.366667	Female	(55,60]	Unknown	Treatment-naive	9.21865	8.79e-14	5.12e-10	1.76966	0.427559	0	0	1.91e-06	0	0.584128	0	0	0	0	8.43e-15	0
P-5442	Patient5442	Gastric Cancer	Gastric Adenocarcinoma	III	Surgery	Primary	FFPE	60	966	1406	0.333333	Male	(70,75]	Unknown	Treatment-naive	6.19747	3.4e-13	4.32e-10	3.24148	0.518537	0	0	8.11e-06	0	0.0425059	0	0	0	0	1.23e-14	0
P-5447	Patient5447	Gastric Cancer	Gastric Adenocarcinoma	II	Surgery	Primary	FFPE	85	19380	1060	1.7	Female	(65,70]	Unknown	Treatment-naive	21.5558	3.84e-14	2.24e-10	1.08648	10.286	0	0	9.37e-07	0	0.071778	0	0	0	0	4.32e-15	0
P-5454	Patient5454	Gastric Cancer	Gastric Adenocarcinoma	II	Surgery	Primary	FFPE	60	9120	1400	5.6	Female	(60,65]	Unknown	Treatment-naive	53.8594	7.13e-14	3.42e-10	13.9658	44.9632	0	0	1.58e-05	0	0.211669	0	0	0	0	9.21e-15	0
P-5461	Patient5461	Intrahepatic Cholangiocarcinoma	Intrahepatic Cholangiocarcinoma	I	Surgery	Primary	FFPE	20	4164	1189	0.533333	Female	(60,65]	Unknown	Treatment-naive	0.00814945	4.70528	7.39951	1.35e-08	0.00074803	0	0	1.79e-10	3.88631	0	0	0	5.08e-16	4.98e-10	0	0
P-5463	Patient5463	Small Cell Lung Cancer	Small Cell Lung Cancer	Unknown	Biopsy/Paracentesis	Primary	FFPE	85	1236	1277	0.766667	Male	(60,65]	Smoker	Treatment-naive	1.41733	1.72e-11	10.8489	3.9175	0	0	0	1.56184	0	0	0	0	0	0	1.25445	0
P-5464	Patient5464	Intrahepatic Cholangiocarcinoma	Intrahepatic Cholangiocarcinoma	Unknown	Biopsy/Paracentesis	Primary	FFPE	30	436	1412	0.366667	Female	(65,70]	Unknown	Unknown	10.9601	1.73e-15	1.03911	1.28e-08	0.00078811	0	0	1.52e-10	1.23e-09	0	0	0	3.17e-16	1.89e-10	0	0
P-5479	Patient5479	Lung Squamous Cell Carcinoma	Lung Squamous Cell Carcinoma	Unknown	Biopsy/Paracentesis	Primary	FFPE	70	3288	1057	0.866667	Male	(60,65]	Unknown	Treatment-naive	4.93026	2.06915	13.0299	5.42447	0	0	0	2.18923	0	0	0	0	0	0	0.357026	0
P-5482	Patient5482	Gallbladder Carcinoma	Gallbladder Adenocarcinoma	I	Surgery	Primary	FFPE	60	1920	974	1.03333	Female	(65,70]	Unknown	Treatment-naive	3.86809	8.87615	2.14e-07	0.279302	2.83e-10	0	1e-08	15.1479	0	0	0	3.82856	0	0	0	0
P-5484	Patient5484	Gallbladder Carcinoma	Gallbladder Adenocarcinoma	I	Surgery	Primary	FFPE	40	1200	1150	0.4	Male	(70,75]	Unknown	Treatment-naive	2.31785	1.1845	2.9e-07	2.01186	1.42e-10	0	3.15137	4.33443	0	0	0	6.86e-16	0	0	0	0
P-5485	Patient5485	Extrahepatic Cholangiocarcinoma	Extrahepatic Cholangiocarcinoma	I	Surgery	Primary	FFPE	30	2208	836	1.76667	Male	(65,70]	Unknown	Treatment-naive	25.0624	4.04e-06	4.2e-10	0.0010429	14.0361	4.54e-14	0	2.42063	3.24e-11	4.47979	0	0	0	6.65e-10	1.93e-16	0
P-5486	Patient5486	Extrahepatic Cholangiocarcinoma	Extrahepatic Cholangiocarcinoma	I	Surgery	Primary	FFPE	50	4410	969	0.766667	Male	(60,65]	Unknown	Treatment-naive	7.47668	7.24e-06	5.96177	0.00112695	7.97e-06	3.48e-14	0	4.56041	2.71e-11	2.75e-10	0	0	0	2.37e-11	2.1e-16	0
P-5494	Patient5494	Extrahepatic Cholangiocarcinoma	Extrahepatic Cholangiocarcinoma	II	Surgery	Primary	FFPE	80	2376	1034	0.566667	Male	(60,65]	Unknown	Treatment-naive	0.0505948	1.14e-06	12.0195	0.00135626	8.27e-06	1.7e-14	0	0.928583	3.89e-11	3.47e-11	0	0	0	2.01e-10	1.93e-16	0
P-5500	Patient5500	Extrahepatic Cholangiocarcinoma	Extrahepatic Cholangiocarcinoma	I	Surgery	Primary	FFPE	45	5310	1077	0.4	Male	(65,70]	Unknown	Treatment-naive	3.48358	7.42e-06	6.86e-11	0.00065973	5.43e-06	2.89e-14	0	1.54677	3.51e-11	4.96898	0	0	0	2.68e-11	6.01e-17	0
P-5505	Patient5505	Gallbladder Carcinoma	Gallbladder Adenocarcinoma	I	Surgery	Primary	FFPE	70	2100	1174	0.5	Male	(60,65]	Unknown	Treatment-naive	1.91129	5.51489	1.05e-07	3.5382	1.81e-10	0	2.51e-09	0.035619	0	0	0	1.14e-15	0	0	0	0
P-5512	Patient5512	Extrahepatic Cholangiocarcinoma	Extrahepatic Cholangiocarcinoma	I	Surgery	Primary	FFPE	30	1938	1072	1.36667	Male	(45,50]	Unknown	Treatment-naive	40.9991	6.8e-07	1.43e-10	0.00082528	7.66e-06	2.22e-14	0	3.03e-05	3.4e-11	3.87e-10	0	0	0	2.77e-11	1.21e-16	0
P-5515	Patient5515	Colorectal Carcinoma	Colorectal Adenocarcinoma	III	Biopsy/Paracentesis	Primary	FFPE	40	822	1360	2.9	Male	(90,95]	Unknown	Treatment-naive	6.94212	0	1.93e-15	4.26192	45.3849	0	2.78e-12	1.8e-11	1.41102	1.39e-08	9.01e-16	1.05e-15	1.18e-15	0	2.23e-15	7.15e-16
P-5517	Patient5517	Lung Squamous Cell Carcinoma	Lung Squamous Cell Carcinoma	Unknown	Biopsy/Paracentesis	Primary	FFPE	40	1428	1457	0.6	Female	(70,75]	Nonsmoker	Treatment-naive	3.06836	0.0450415	10.6825	1.79058	0	0	0	0.880992	0	0	0	0	0	0	0.532522	0
P-5520	Patient5520	Colorectal Carcinoma	Colorectal Adenocarcinoma	III	Surgery	Primary	FFPE	40	7620	1136	1.73333	Male	(25,30]	Unknown	Treatment-naive	36.9714	0	7.83e-16	4.83e-09	0.0286246	0	1.09e-12	4.56e-12	2.27e-08	2.35e-09	2.41e-16	4.88e-16	2.59e-16	0	6.79e-16	1.08e-16
P-5523	Patient5523	Gastric Cancer	Gastric Adenocarcinoma	II	Surgery	Primary	FFPE	70	2532	1138	0.433333	Male	(60,65]	Unknown	Treatment-naive	6.67868	2.23e-13	3.28e-10	0.686791	2.0848	0	0	2.52656	0	0.0231671	0	0	0	0	1.09e-14	0
P-5524	Patient5524	Lung Squamous Cell Carcinoma	Lung Squamous Cell Carcinoma	Unknown	Biopsy/Paracentesis	Primary	FFPE	60	64	801	0.433333	Male	(65,70]	Smoker	Treatment-naive	1.50763	0.022848	4.17597	3.38169	0	0	0	4.80202	0	0	0	0	0	0	0.109844	0
P-5532	Patient5532	Soft Tissue Sarcoma	Alveolar Soft Part Sarcoma	IV	Surgery	Primary	FFPE	60	3864	1311	0.566667	Female	(30,35]	Unknown	Treatment-naive	8.58252	0	1.23e-14	6.63043	0.927282	0	0	0.859772	0	1.58e-07	0	0	0	2.17e-08	0	0
P-5542	Patient5542	Lung Squamous Cell Carcinoma	Lung Squamous Cell Carcinoma	I	Surgery	Primary	FFPE	30	15360	823	0.466667	Male	(55,60]	Smoker	Treatment-naive	0.370856	0.0093972	10.2686	1.00177	0	0	0	0.00916141	0	0	0	0	0	0	0.340214	0
P-5547	Patient5547	Colorectal Carcinoma	Colorectal Adenocarcinoma	IV	Surgery	Primary	FFPE	70	19920	1292	0.366667	Male	(60,65]	Unknown	Treatment-naive	5.08232	0	3.9724	3.92717	0.0181089	0	6.43e-13	7.97e-11	1.96e-08	1.25e-08	4.53e-16	6.62e-16	7.76e-16	0	1.52e-15	4.58e-16
P-5549	Patient5549	Extrahepatic Cholangiocarcinoma	Extrahepatic Cholangiocarcinoma	IV	Surgery	Metastasis	FFPE	50	4212	985	0.833333	Female	(60,65]	Unknown	Treatment-naive	4.99319	7.97e-07	4.29e-10	8.70729	9.29878	2.84e-14	0	0.00074371	3.75e-11	6.26e-11	0	0	0	4.94e-10	1.16e-16	0
P-5554	Patient5554	Intrahepatic Cholangiocarcinoma	Intrahepatic Cholangiocarcinoma	Unknown	Biopsy/Paracentesis	Primary	FFPE	70	1050	1144	1.96667	Male	(45,50]	Unknown	Unknown	6.88121	7.44e-16	0.00035073	1.23e-08	27.1184	0	0	2.55e-11	1.03e-09	0	0	0	1.55e-15	5.06e-10	0	0
P-5557	Patient5557	Carcinoma of Uterine Cervix	Cervical Squamous Cell Carcinoma	IV	Surgery	Metastasis	FFPE	70	14820	1345	0.766667	Female	(45,50]	Unknown	Radiation_Therapy;Chemotherapy	9.06131	1.35137	0	0	0	4.81102	0	7.7763	0	0	0	0	0	0	0	0
P-5558	Patient5558	Carcinoma of Uterine Cervix	Cervical Squamous Cell Carcinoma	Unknown	Biopsy/Paracentesis	Primary	FFPE	75	2076	1496	0.3	Female	(45,50]	Unknown	Treatment-naive	0.708109	1.88583	0	0	0	3.65169	0	4.75437	0	0	0	0	0	0	0	0
P-5562	Patient5562	Lung Squamous Cell Carcinoma	Lung Squamous Cell Carcinoma	Unknown	Biopsy/Paracentesis	Primary	FFPE	45	1320	1150	0.6	Male	(50,55]	Smoker	Treatment-naive	0.745101	0.621155	12.9557	2.90303	0	0	0	0.130845	0	0	0	0	0	0	0.644216	0
P-5564	Patient5564	Gastric Cancer	Gastric Adenocarcinoma	III	Surgery	Primary	FFPE	50	7500	1315	0.366667	Male	(65,70]	Unknown	Treatment-naive	4.84307	1.75e-13	2.65e-10	0.671176	0.769712	0	0	2.84e-06	0	4.71604	0	0	0	0	7.73e-15	0
P-5567	Patient5567	Colorectal Carcinoma	Colorectal Adenocarcinoma	II	Surgery	Primary	FFPE	70	2004	1305	0.4	Female	(70,75]	Unknown	Treatment-naive	4.44531	0	7.53416	1.46e-08	0.0205214	0	1.83e-12	1.39e-11	2.51e-08	4.2e-09	5.87e-16	3.42e-16	2.06e-16	0	1.17e-15	1.33e-16
P-5573	Patient5573	Pancreatic Cancer	Pancreatic Adenocarcinoma	IV	Biopsy/Paracentesis	Metastasis	FFPE	20	60	734	1.33333	Female	(70,75]	Unknown	Treatment-naive	16.6587	1.37e-13	0	6.08689	13.912	9.98e-08	0	1.07e-07	0	0	0	0	0	0	3.34239	0
P-5576	Patient5576	Colorectal Carcinoma	Colorectal Adenocarcinoma	I	Surgery	Primary	FFPE	20	9300	807	0.533333	Female	(70,75]	Unknown	Treatment-naive	10.9765	0	2.92e-16	1.42e-08	0.0234909	0	1.05e-12	4.13e-12	2.92e-08	5.12e-09	1.35e-16	5.36e-16	4.06e-16	0	3.19e-16	4.05e-16
P-5577	Patient5577	Liver Hepatocellular Carcinoma	Liver Hepatocellular Carcinoma	III	Surgery	Primary	FFPE	70	4572	1351	0.666667	Male	(50,55]	Unknown	Treatment-naive	1.48e-08	0	0.452908	2.75134	5.05e-15	0	0	0	0	1.56e-12	0	0	0	13.7958	2.2e-13	1.34e-10
P-5583	Patient5583	Soft Tissue Sarcoma	Leiomyosarcoma	Unknown	Surgery	Primary	FFPE	65	3042	1272	0.433333	Male	(80,85]	Unknown	Unknown	1.77069	0	1.66e-14	4.36035	0.977522	0	0	2.1e-07	0	1.11e-07	0	0	0	6.89144	0	0
P-5584	Patient5584	Colorectal Carcinoma	Colorectal Adenocarcinoma	III	Biopsy/Paracentesis	Primary	FFPE	40	307	750	0.366667	Male	(60,65]	Unknown	Treatment-naive	6.33426	0	1.14e-15	3.24456	0.0291286	0	8.38e-13	1.39206	5.34e-08	6.72e-09	3.31e-16	2.64e-16	7.57e-16	0	4.5e-16	5.18e-16
P-5589	Patient5589	Colorectal Carcinoma	Colorectal Adenocarcinoma	II	Surgery	Primary	FFPE	60	11640	870	2.93333	Male	(30,35]	Unknown	Treatment-naive	2.10713	0	9.34e-16	1.33e-08	46.9699	0	1.06e-12	3.87e-12	3.92297	1.54e-08	4.39e-16	8.16e-16	6.53e-16	0	6.51e-16	3.56e-16
P-5591	Patient5591	Lung Squamous Cell Carcinoma	Lung Squamous Cell Carcinoma	Unknown	Biopsy/Paracentesis	Primary	FFPE	30	98	1003	0.4	Male	(65,70]	Smoker	Treatment-naive	2.20626	0.222329	2.99833	2.80596	0	0	0	1.6253	0	0	0	0	0	0	0.141818	0
P-5596	Patient5596	Gastric Cancer	Gastric Adenocarcinoma	III	Surgery	Primary	FFPE	60	15300	1547	1.26667	Male	(70,75]	Unknown	Treatment-naive	6.94027	6.28e-14	2.46e-10	0.605866	11.7873	0	0	9.36e-07	0	1.66653	0	0	0	0	6.32e-15	0
P-5597	Patient5597	Lung Squamous Cell Carcinoma	Lung Squamous Cell Carcinoma	Unknown	Biopsy/Paracentesis	Primary	FFPE	70	271	1646	0.7	Male	(50,55]	Smoker	Treatment-naive	11.4299	0.417822	5.46279	2.15772	0	0	0	0.281886	0	0	0	0	0	0	0.24991	0
P-5601	Patient5601	Lung Squamous Cell Carcinoma	Lung Squamous Cell Carcinoma	I	Surgery	Primary	FFPE	40	4308	573	0.7	Male	(65,70]	Smoker	Treatment-naive	3.46319	0.0533539	13.5958	1.8244	0	0	0	0.0682765	0	0	0	0	0	0	0.995015	0
P-5602	Patient5602	Urothelial Carcinoma	Bladder Urothelial Carcinoma	IV	Biopsy/Paracentesis	Metastasis	FFPE	90	1056	1103	0.733333	Male	(75,80]	Unknown	Chemotherapy	0.178008	1.78925	0.00065663	20.3804	2.32e-14	0.480098	0	2.17095	0	0	0	3.61e-15	0	0.00065131	0	0
P-5611	Patient5611	Colorectal Carcinoma	Colorectal Adenocarcinoma	I	Surgery	Primary	FFPE	45	4884	1345	0.5	Female	(70,75]	Unknown	Treatment-naive	5.09214	0	1.94e-15	5.12727	0.0181151	0	4.79e-13	5.72e-11	1.76247	8.29e-09	1.26e-15	4.49e-16	1.44e-15	0	1.71e-15	5.24e-16
P-5612	Patient5612	Colorectal Carcinoma	Colorectal Adenocarcinoma	IV	Surgery	Metastasis	FFPE	60	5970	1613	0.333333	Female	(65,70]	Unknown	Radiation_Therapy;Chemotherapy	6.13418	0	8.53e-16	1.04e-08	0.0357601	0	4.54e-13	1.86e-12	4.39e-08	4.61e-09	3.83006	5.87e-16	2.89e-16	0	9.3e-16	1.71e-16
P-5617	Patient5617	Colorectal Carcinoma	Colorectal Adenocarcinoma	Unknown	Surgery	Primary	FFPE	75	9060	839	2.1	Male	(85,90]	Unknown	Unknown	4.93255	0	1.66e-15	1.66e-08	28.0675	0	4.56e-13	1.5e-12	4.87e-08	8.93e-09	2.28e-16	7.19e-16	1.14e-15	0	5.01e-16	4.27e-16
P-5619	Patient5619	Colorectal Carcinoma	Colorectal Adenocarcinoma	II	Surgery	Primary	FFPE	65	5220	1448	7.83333	Female	(55,60]	Unknown	Treatment-naive	1.05037	0	1.43e-15	2.42e-08	0.0314977	0	213.248	2.2e-11	10.3916	8.59018	6.36e-16	1.02e-15	12.6882	0	1.43e-15	6.81e-16
P-5625	Patient5625	Uterine Corpus Endometrial Carcinoma	Uterine Endometrioid Carcinoma	Unknown	Biopsy/Paracentesis	Primary	FFPE	90	16980	951	0.333333	Female	(65,70]	Unknown	Treatment-naive	0.0274142	0	3.57322	6.39678	0.00257492	0	5.5e-10	0	0	0	0	9.06e-06	0	0	0	0
P-5629	Patient5629	Lung Squamous Cell Carcinoma	Lung Squamous Cell Carcinoma	Unknown	Biopsy/Paracentesis	Primary	FFPE	50	762	975	0.466667	Male	(60,65]	Smoker	Treatment-naive	0.861562	0.0220078	10.5914	1.20437	0	0	0	0.0210268	0	0	0	0	0	0	0.299632	0
P-5632	Patient5632	Colorectal Carcinoma	Colorectal Adenocarcinoma	II	Surgery	Primary	FFPE	60	3888	791	4	Male	(40,45]	Unknown	Treatment-naive	50.7569	0	5.82e-16	1.61e-08	29.2431	0	1.72e-12	1.25e-11	3.33e-08	2.53e-08	2.47e-16	9.39e-16	1.42e-15	0	6.09e-16	7.29e-16
P-5635	Patient5635	Gastric Cancer	Gastric Adenocarcinoma	IV	Surgery	Primary	FFPE	80	2364	1422	0.366667	Male	(60,65]	Unknown	Treatment-naive	5.6247	7.58e-14	5.75e-10	1.54235	0.473798	0	0	0.953182	0	1.40597	0	0	0	0	1.28e-14	0
P-5639	Patient5639	Esophageal Carcinoma	Esophageal Squamous Cell Carcinoma	III	Surgery	Primary	FFPE	70	2364	1701	0.4	Male	(50,55]	Unknown	Treatment-naive	0.92062	5.3554	2.57635	0.931944	0	0	0	0.215683	0	0	0	0	0	2.13e-13	0	0
P-5640	Patient5640	Colorectal Carcinoma	Colorectal Adenocarcinoma	III	Surgery	Primary	FFPE	70	23460	1435	4.9	Female	(40,45]	Unknown	Treatment-naive	3.54664	0	6.9e-16	3.26913	0.0325558	0	147.152	7.45e-12	4.91e-08	2.63e-08	4.99e-16	7.68e-16	1.48e-15	0	6.49e-16	7.4e-16
P-5652	Patient5652	Lung Squamous Cell Carcinoma	Lung Squamous Cell Carcinoma	IV	Biopsy/Paracentesis	Metastasis	FFPE	60	666	1001	0.666667	Male	(45,50]	Smoker	Treatment-naive	1.61796	1.90012	11.1399	1.79265	0	0	0	0.208928	0	0	0	0	0	0	0.340426	0
P-5653	Patient5653	Liver Hepatocellular Carcinoma	Liver Hepatocellular Carcinoma	II	Surgery	Primary	FFPE	60	3720	1832	0.6	Male	(60,65]	Unknown	Treatment-naive	3.24e-09	0	0.789548	1.92714	3.61e-15	0	0	0	0	9.53038	0	0	0	0.752927	1.33e-13	3.66e-10
P-5658	Patient5658	Liver Hepatocellular Carcinoma	Liver Hepatocellular Carcinoma	I	Surgery	Primary	FFPE	70	7860	997	0.366667	Male	(55,60]	Unknown	Treatment-naive	1.62e-08	0	1.21103	9.22607	3.72e-15	0	0	0	0	1.56e-11	0	0	0	0.562904	4.9e-13	3.77e-10
P-5659	Patient5659	Gastric Cancer	Gastric Adenocarcinoma	Unknown	Biopsy/Paracentesis	Primary	FFPE	20	870	839	0.4	Male	(45,50]	Unknown	Treatment-naive	3.1671	5.28114	4.44e-10	3.90044	0.630853	0	0	1.89e-05	0	0.0204467	0	0	0	0	9.86e-15	0
P-5663	Patient5663	Colorectal Carcinoma	Colorectal Adenocarcinoma	II	Surgery	Primary	FFPE	50	2460	1566	0.333333	Male	(60,65]	Unknown	Treatment-naive	10.9778	0	3.05e-15	2.71e-08	0.0221572	0	1.28e-12	1.21e-10	2.93e-08	4.68e-09	1.32e-15	6.68e-16	4.22e-16	0	4e-15	5.77e-16
P-5666	Patient5666	Colorectal Carcinoma	Colorectal Adenocarcinoma	II	Surgery	Primary	FFPE	60	8820	849	5.6	Male	(65,70]	Unknown	Treatment-naive	10.6617	0	9.32e-16	4.33e-08	0.0291506	0	148.71	6.65e-12	18.5997	1.74e-08	1.1e-15	5.03e-16	8.92e-16	0	1.35e-15	4.49e-16
P-5671	Patient5671	Colorectal Carcinoma	Colorectal Adenocarcinoma	II	Surgery	Primary	FFPE	80	6600	1811	2.3	Male	(25,30]	Unknown	Treatment-naive	17.0262	0	7.2e-16	1.27e-08	27.9738	0	1.32e-12	7.15e-12	3.83e-08	6.05e-09	1.71e-16	6.48e-16	4.68e-16	0	5.52e-16	2.99e-16
P-5674	Patient5674	Colorectal Carcinoma	Colorectal Adenocarcinoma	II	Surgery	Primary	FFPE	70	3804	1250	0.4	Female	(65,70]	Unknown	Treatment-naive	10.9735	0	3.51e-16	4.43e-08	0.0265396	0	1.97e-12	1.05e-11	3.37e-08	7.2e-09	9.11e-16	7.97e-16	2.47e-15	0	1.38e-16	7.83e-16
P-5681	Patient5681	Urothelial Carcinoma	Urothelial Carcinoma Other	II	Surgery	Primary	FFPE	80	4584	1179	2.53333	Male	(50,55]	Unknown	Treatment-naive	0.125128	0.746034	0.00022042	4.88e-06	2.06e-14	0.710555	0	0.0695473	0	0	0	3.12e-15	0	78.3485	0	0
P-5683	Patient5683	Colorectal Carcinoma	Colorectal Adenocarcinoma	III	Surgery	Primary	FFPE	50	9780	1251	0.366667	Female	(50,55]	Unknown	Treatment-naive	9.88284	0	3.69e-16	1.55e-08	0.953294	0	1.27e-12	6.13e-11	4.39e-08	1.16386	2.05e-16	8.18e-16	8.92e-16	0	7.03e-16	4.11e-16
P-5699	Patient5699	Gastric Cancer	Gastric Adenocarcinoma	III	Surgery	Primary	FFPE	20	4572	1736	0.5	Female	(50,55]	Unknown	Treatment-naive	4.91549	4.19e-13	3.66e-10	8.65838	0.382191	0	0	8.76e-06	0	0.0439358	0	0	0	0	1.18e-14	0
P-5702	Patient5702	Liver Hepatocellular Carcinoma	Liver Hepatocellular Carcinoma	I	Surgery	Primary	FFPE	98	21180	1514	0.333333	Male	(50,55]	Unknown	Treatment-naive	1.99e-08	0	3.94762	4.51132	8.26e-15	0	0	0	0	2.57e-12	0	0	0	1.54106	3.32e-13	4.31e-10
P-5709	Patient5709	Colorectal Carcinoma	Colorectal Adenocarcinoma	III	Surgery	Primary	FFPE	70	21540	1237	3.23333	Female	(60,65]	Unknown	Treatment-naive	29.5708	0	1.39e-15	1.86e-08	33.5076	0	5.92161	5.43e-11	4.42e-08	3.25e-08	6.98e-16	8.48e-16	8e-16	0	1.69e-15	4.58e-16
P-5718	Patient5718	Gastric Cancer	Gastric Adenocarcinoma	III	Surgery	Primary	FFPE	70	10680	1225	0.4	Male	(55,60]	Unknown	Treatment-naive	4.26299	2.86e-13	7.03e-10	4.41242	1.29932	0	0	3.26e-06	0	0.0252605	0	0	0	0	1.66e-14	0
P-5719	Patient5719	Head and Neck Carcinoma	Nasopharyngeal Carcinoma	IV	Surgery	Metastasis	FFPE	40	9780	1518	0.8	Male	(50,55]	Smoker	Treatment-naive	5.7833	0	14.3884	0	3.26e-06	5.41e-06	0	0.827517	0.0008232	0	0	0	0	0	0	0
P-5722	Patient5722	Extrahepatic Cholangiocarcinoma	Perihilar Cholangiocarcinoma	I	Surgery	Primary	FFPE	80	1284	1774	0.4	Male	(45,50]	Unknown	Treatment-naive	1.44002	1.35e-05	5.39e-10	0.00129777	6.94e-06	5.88e-14	0	0.00075268	10.5579	9.28e-11	0	0	0	3.9e-10	2.19e-16	0
P-5728	Patient5728	Urothelial Carcinoma	Bladder Urothelial Carcinoma	I	Surgery	Primary	FFPE	90	1776	1393	1.2	Male	(75,80]	Unknown	Treatment-naive	1.54188	8.4712	0.00031736	3.4925	3.11e-14	11.6736	0	10.8185	0	0	0	1.04e-15	0	0.00202444	0	0
P-5737	Patient5737	Colorectal Carcinoma	Colorectal Adenocarcinoma	I	Surgery	Primary	FFPE	40	6480	1221	0.433333	Male	(70,75]	Unknown	Treatment-naive	8.39802	0	1.5e-15	2.85e-08	0.0217245	0	1.42e-12	2.58026	2.18e-08	1.19e-08	3.12e-16	6.03e-16	5.86e-16	0	1.61e-15	3.87e-16
P-5738	Patient5738	Colorectal Carcinoma	Colorectal Adenocarcinoma	I	Surgery	Primary	FFPE	20	10260	1272	0.366667	Female	(65,70]	Unknown	Treatment-naive	3.04784	0	1.02e-15	1.68e-08	3.84296	0	4.10921	2.05e-11	4.16e-08	7.79e-09	4.32e-16	6.36e-16	1.5e-15	0	1.01e-15	3.59e-16
P-5751	Patient5751	Breast Carcinoma	Breast Invasive Carcinoma	III	Surgery	Primary	FFPE	60	17880	1127	0.4	Female	(45,50]	Unknown	Chemotherapy	1.45339	0.185822	2.63213	2.47415	4.04e-15	0	0	5.2545	0	4.76e-08	0	0	0	0	0	0
P-5759	Patient5759	Liver Hepatocellular Carcinoma	Liver Hepatocellular Carcinoma	I	Surgery	Primary	FFPE	80	7320	1375	0.5	Male	(50,55]	Unknown	Treatment-naive	1.34e-08	0	2.88701	3.38699	5.36e-15	0	0	0	0	1.65e-12	0	0	0	0.43787	9.28813	3.85e-10
P-5761	Patient5761	Ovarian Carcinoma	High-Grade Serous Ovarian Cancer	III	Surgery	Primary	FFPE	80	4404	1261	0.333333	Female	(50,55]	Unknown	Treatment-naive	1.1039	0	0	4.40445	0.983937	0	0	0.592711	0.552004	0	0	1.00853	6.04e-05	0	1.35441	0
P-5770	Patient5770	Lung Squamous Cell Carcinoma	Lung Squamous Cell Carcinoma	III	Biopsy/Paracentesis	Primary	FFPE	20	1080	1428	0.533333	Male	(70,75]	Smoker	Treatment-naive	1.94877	0.0298533	6.422	4.36843	0	0	0	0.983243	0	0	0	0	0	0	0.247712	0
P-5771	Patient5771	Soft Tissue Sarcoma	Undifferentiated Pleomorphic Sarcoma Malignant Fibrous Histiocytoma	IV	Surgery	Metastasis	FFPE	95	10140	1247	0.633333	Male	(40,45]	Unknown	Treatment-naive	3.67894	0	1.03e-14	4.5746	0.76582	0	0	0.550129	0	8.43051	0	0	0	3.07e-07	0	0
P-5772	Patient5772	Esophageal Carcinoma	Esophageal Squamous Cell Carcinoma	I	Surgery	Primary	FFPE	45	4164	835	0.4	Male	(70,75]	Unknown	Treatment-naive	3.22205	1.51741	0.455625	2.86991	0	0	0	3.93501	0	0	0	0	0	1.2e-14	0	0
P-5774	Patient5774	Liver Hepatocellular Carcinoma	Liver Hepatocellular Carcinoma	IV	Biopsy/Paracentesis	Metastasis	FFPE	80	3012	1344	0.366667	Male	(55,60]	Unknown	Treatment-naive	4.17665	0	1.89001	4.27141	4.11e-15	0	0	0	0	2.59e-12	0	0	0	1.66194	3.14e-13	2.19e-10
P-5783	Patient5783	Intrahepatic Cholangiocarcinoma	Intrahepatic Cholangiocarcinoma	IV	Surgery	Metastasis	FFPE	40	12600	1641	0.5	Male	(45,50]	Unknown	Treatment-naive	0.00972079	1.36e-17	0.00052408	7.09e-09	13.9898	0	0	4.7e-12	1.05e-09	0	0	0	9.36e-16	1.43e-10	0	0
P-5790	Patient5790	Lung Adenocarcinoma	Lung Adenocarcinoma	I	Surgery	Primary	FFPE	35	7680	1353	0.4	Male	(65,70]	Nonsmoker	Treatment-naive	8.54e-15	1.94e-07	10.9761	0.00015315	0.0235921	1.74e-15	0	0.0001798	0	0	5.5e-15	0	0	0	0	0
P-5791	Patient5791	Esophageal Carcinoma	Esophageal Squamous Cell Carcinoma	III	Surgery	Primary	FFPE	75	3132	1277	0.3	Female	(70,75]	Unknown	Treatment-naive	2.46666	0.0242975	0.298178	2.36478	0	0	0	1.09305	0	0	0	0	0	3.75302	0	0
P-5792	Patient5792	Carcinoma of Uterine Cervix	Cervical Squamous Cell Carcinoma	I	Surgery	Primary	FFPE	90	17460	1458	0.733333	Female	(35,40]	Unknown	Treatment-naive	0.596754	12.0704	0	0	0	0.747859	0	6.58497	0	0	0	0	0	0	0	0
P-5794	Patient5794	Urothelial Carcinoma	Bladder Urothelial Carcinoma	I	Surgery	Primary	FFPE	90	2484	1391	0.533333	Male	(55,60]	Unknown	Treatment-naive	2.0576	0.197407	4.18286	1.15e-05	3.53e-14	2.20974	0	4.64521	0	0	0	1.35e-15	0	2.70717	0	0
P-5795	Patient5795	Urothelial Carcinoma	Bladder Urothelial Carcinoma	I	Surgery	Primary	FFPE	45	4332	858	0.433333	Male	(75,80]	Unknown	Treatment-naive	4.35224	5.19466	0.00051346	4.98e-06	2.69e-14	3.87893	0	1.57355	0	0	0	1.57e-15	0	8.98e-05	0	0
P-5798	Patient5798	Lung Adenocarcinoma	Lung Adenocarcinoma	II	Surgery	Primary	FFPE	20	3696	1302	0.333333	Male	(35,40]	Smoker	Treatment-naive	2.07e-15	1.31e-07	10.9862	3.07e-05	0.0136538	2.79e-16	0	0.00010608	0	0	7.28e-15	0	0	0	0	0
P-5803	Patient5803	Colorectal Carcinoma	Colorectal Adenocarcinoma	II	Surgery	Primary	FFPE	70	3936	1534	4.33333	Female	(70,75]	Unknown	Treatment-naive	13.7288	0	1.9e-15	2.33e-08	47.0539	0	2.26e-12	4.6e-12	17.2284	5.29253	1.1e-15	2.69632	1.38e-15	0	1.78e-15	7.23e-16
P-5811	Patient5811	Gallbladder Carcinoma	Gallbladder Adenocarcinoma	III	Surgery	Primary	FFPE	60	3672	1605	0.633333	Female	(75,80]	Unknown	Treatment-naive	4.59044	5.86214	3.09e-07	2.63527	1.85e-10	0	2.61999	3.29216	0	0	0	4.64e-16	0	0	0	0
P-5815	Patient5815	Colorectal Carcinoma	Colorectal Adenocarcinoma	IV	Surgery	Primary	FFPE	60	3984	1467	0.433333	Female	(30,35]	Unknown	Treatment-naive	6.17114	0	1.45e-15	2.46e-08	0.0287741	0	1.77e-12	5.91e-12	4.28e-08	1.03e-08	7.07e-16	1.47e-15	1.14e-15	0	4.80008	9.12e-16
P-5818	Patient5818	Lung Adenocarcinoma	Lung Adenocarcinoma	IV	Biopsy/Paracentesis	Primary	FFPE	95	378	2408	0.566667	Female	(50,55]	Nonsmoker	Treatment-naive	2.67e-14	7.78e-06	13.0856	0.00012207	1.91353	8.28e-14	0	0.00075781	0	0	4.45e-15	0	0	0	0	0
P-5828	Patient5828	Breast Carcinoma	Breast Invasive Carcinoma	III	Surgery	Primary	FFPE	50	4284	1574	0.766667	Female	(55,60]	Unknown	Treatment-naive	5.15711	7.99784	0.264189	0.10971	1.98e-15	0	0	13.4712	0	3.01e-08	0	0	0	0	0	0
P-5836	Patient5836	Lung Adenocarcinoma	Lung Adenocarcinoma	IV	Biopsy/Paracentesis	Primary	FFPE	85	124	1125	0.366667	Female	(60,65]	Nonsmoker	Radiation_Therapy;Targeted_Therapy;Chemotherapy	1.47e-14	4.00396	5.6403	0.00013419	1.35128	3.49e-14	0	0.0043218	0	0	3.36e-15	0	0	0	0	0
P-5837	Patient5837	Esophageal Carcinoma	Esophageal Squamous Cell Carcinoma	IV	Biopsy/Paracentesis	Metastasis	FFPE	70	2784	1030	0.433333	Male	(55,60]	Unknown	Chemotherapy	2.82704	0.0439317	0.366232	3.94667	0	0	0	4.81613	0	0	0	0	0	1.6e-14	0	0
P-5840	Patient5840	Colorectal Carcinoma	Colorectal Adenocarcinoma	III	Surgery	Primary	FFPE	60	2880	991	16.7	Male	(35,40]	Unknown	Treatment-naive	9.76711	0	1.29e-15	8.55014	0.0429988	0	440.666	1.12e-11	57.5732	1.96e-08	5.96e-16	7.42e-16	1.18e-15	0	6.40004	4.9e-16
P-5865	Patient5865	Lung Adenocarcinoma	Lung Adenocarcinoma	IV	Biopsy/Paracentesis	Metastasis	FFPE	20	732	1119	0.3	Female	(65,70]	Nonsmoker	Radiation_Therapy;Targeted_Therapy	1.5e-14	8.06e-07	6.17437	2.14282	2.68252	4.23e-14	0	0.0002857	0	0	2.89e-15	0	0	0	0	0
P-5867	Patient5867	Lung Adenocarcinoma	Lung Adenocarcinoma	I	Biopsy/Paracentesis	Primary	FFPE	30	167	1197	0.733333	Male	(65,70]	Smoker	Treatment-naive	3.79105	1.38e-05	18.1259	0.00015233	0.0815571	3.87e-14	0	0.00129839	0	0	7.08e-15	0	0	0	0	0
P-5876	Patient5876	Lung Adenocarcinoma	Lung Adenocarcinoma	II	Surgery	Primary	FFPE	80	17400	1485	0.966667	Male	(55,60]	Smoker	Treatment-naive	1.92e-14	4.47417	17.6054	9.17e-05	0.135413	3.79e-14	0	4.78493	0	0	6.49e-15	0	0	0	0	0
P-5878	Patient5878	Esophageal Carcinoma	Esophageal Squamous Cell Carcinoma	II	Surgery	Primary	FFPE	40	3768	1577	0.433333	Female	(65,70]	Unknown	Treatment-naive	5.879	0.0397271	1.11433	1.84678	0	0	0	3.12016	0	0	0	0	0	8.25e-14	0	0
P-5882	Patient5882	Colorectal Carcinoma	Colorectal Adenocarcinoma	II	Surgery	Primary	FFPE	40	21000	2017	2.16667	Male	(50,55]	Unknown	Treatment-naive	12.6079	0	8.36e-16	1.68e-08	36.3921	0	1.62e-12	2.06e-11	4.59e-08	2.46e-08	3.64e-16	9.77e-16	1.68e-15	0	8.23e-16	8.15e-16
P-5888	Patient5888	Breast Carcinoma	Breast Invasive Carcinoma	III	Surgery	Primary	FFPE	80	3696	944	0.466667	Female	(45,50]	Unknown	Treatment-naive	0.292965	3.62088	0.0280503	0.259161	1.81e-15	0	0	3.39606	0	3.40288	0	0	0	0	0	0
P-5889	Patient5889	Small Cell Lung Cancer	Small Cell Lung Cancer	II	Surgery	Primary	FFPE	85	12720	1066	0.466667	Female	(45,50]	Nonsmoker	Chemotherapy	1.08557	6.24e-13	6.32298	2.65615	0	0	0	0.00679361	0	0	0	0	0	0	0.92851	0
P-5894	Patient5894	Lung Adenocarcinoma	Lung Adenocarcinoma	IV	Biopsy/Paracentesis	Metastasis	FFPE	30	2148	796	0.533333	Female	(45,50]	Nonsmoker	Unknown	1.61e-14	5.24e-07	2.64629	2.5406	5.8128	8.07e-15	0	0.00030502	0	0	3.05e-15	0	0	0	0	0
P-5896	Patient5896	Gastric Cancer	Gastric Adenocarcinoma	III	Surgery	Primary	FFPE	80	4512	1554	0.366667	Female	(65,70]	Unknown	Treatment-naive	9.14047	2.67e-13	2.48e-10	0.662327	1.1675	0	0	3.56e-06	0	0.0297	0	0	0	0	6.43e-15	0
P-5897	Patient5897	Lung Adenocarcinoma	Lung Adenocarcinoma	III	Surgery	Primary	FFPE	40	3912	1760	0.333333	Female	(60,65]	Nonsmoker	Treatment-naive	1.02e-14	0.822207	4.33915	4.78894	0.0478324	3.28e-14	0	0.00187203	0	0	4.11e-15	0	0	0	0	0
P-5899	Patient5899	Colorectal Carcinoma	Colorectal Adenocarcinoma	III	Surgery	Primary	FFPE	60	13380	963	0.4	Female	(75,80]	Unknown	Treatment-naive	5.27627	0	1.04e-15	2.06e-08	0.0487644	0	2.39624	1.23e-11	3.89e-08	1.63e-08	2.27873	9.65e-16	2.1e-16	0	8.71e-16	2.86e-16
P-5900	Patient5900	Lung Adenocarcinoma	Lung Adenocarcinoma	III	Biopsy/Paracentesis	Primary	FFPE	50	175	1052	0.566667	Male	(70,75]	Smoker	Treatment-naive	1.41e-14	1.86e-06	12.342	0.00011508	1.65703	1.01e-14	0	0.0008406	0	0	7.53e-15	0	0	0	0	0
P-5901	Patient5901	Gastric Cancer	Gastric Adenocarcinoma	III	Surgery	Primary	FFPE	50	8160	855	3.4	Male	(60,65]	Unknown	Treatment-naive	11.8878	3.33e-14	4.73e-10	3.07314	36.8808	0	0	1.34e-06	0	0.158275	0	0	0	0	7.06e-15	0
P-5910	Patient5910	Carcinoma of Uterine Cervix	Cervical Squamous Cell Carcinoma	II	Biopsy/Paracentesis	Primary	FFPE	70	12240	1154	0.566667	Female	(55,60]	Unknown	Treatment-naive	7.06361	1.26061	0	0	0	0.705055	0	7.97072	0	0	0	0	0	0	0	0
P-5912	Patient5912	Ovarian Carcinoma	High-Grade Serous Ovarian Cancer	IV	Surgery	Primary	FFPE	50	4296	1259	0.4	Female	(60,65]	Unknown	Treatment-naive	1.30863	0	0	3.3894	1.59938	0	0	0.550762	1.72407	0	0	1.1985	9.91e-05	0	2.22916	0
P-5917	Patient5917	Lung Squamous Cell Carcinoma	Lung Squamous Cell Carcinoma	II	Surgery	Primary	FFPE	65	7620	1823	0.333333	Male	(55,60]	Smoker	Treatment-naive	1.35164	0.571524	4.94039	1.45409	0	0	0	1.44719	0	0	0	0	0	0	0.235158	0
P-5918	Patient5918	Gallbladder Carcinoma	Gallbladder Adenocarcinoma	III	Surgery	Primary	FFPE	50	3828	1126	1.4	Female	(55,60]	Unknown	Treatment-naive	25.4391	0.0165356	1.41e-07	0.270547	13.2703	0	5.15e-09	1.00346	0	0	0	8.84e-16	0	0	0	0
P-5925	Patient5925	Liver Hepatocellular Carcinoma	Liver Hepatocellular Carcinoma	II	Surgery	Primary	FFPE	80	3396	1202	0.366667	Male	(35,40]	Unknown	Treatment-naive	5.6e-09	0	0.304181	5.10508	1.21e-15	0	0	0	0	1.96e-12	0	0	0	5.59074	1.14e-13	2.32e-10
P-5927	Patient5927	Colorectal Carcinoma	Colorectal Adenocarcinoma	III	Surgery	Primary	FFPE	50	5694	1540	0.433333	Male	(75,80]	Unknown	Treatment-naive	10.9709	0	1.97e-15	2.59e-08	0.0291191	0	5.61e-13	5.04e-12	4.74e-08	3.81e-08	2.01e-16	7.41e-16	9.3e-16	0	3.29e-16	4.03e-16
P-5950	Patient5950	Gastric Cancer	Gastric Adenocarcinoma	III	Surgery	Primary	FFPE	30	3084	1468	0.633333	Male	(35,40]	Unknown	Treatment-naive	11.1124	3.13e-13	4.65216	2.63966	0.564106	0	0	7.6e-06	0	0.031672	0	0	0	0	1.56e-14	0
P-5951	Patient5951	Carcinoma of Uterine Cervix	Cervical Squamous Cell Carcinoma	IV	Biopsy/Paracentesis	Primary	FFPE	20	278	1583	0.566667	Female	(65,70]	Unknown	Treatment-naive	10.6783	5.3294	0	0	0	1.34748	0	0.644815	0	0	0	0	0	0	0	0
P-5954	Patient5954	Liver Hepatocellular Carcinoma	Liver Hepatocellular Carcinoma	II	Surgery	Primary	FFPE	95	3624	1575	0.4	Male	(55,60]	Unknown	Treatment-naive	3.37e-09	0	5.97703	1.97187	1.16e-15	0	0	0	0	5.56e-12	0	0	0	4.0511	3.38e-13	1.48e-10
P-5956	Patient5956	Liver Hepatocellular Carcinoma	Liver Hepatocellular Carcinoma	III	Surgery	Primary	FFPE	95	10020	1549	0.433333	Male	(35,40]	Unknown	Treatment-naive	5.46e-09	0	1.8121	0.711361	5.31e-15	0	0	0	0	6.99e-13	0	0	0	9.47654	1.86e-13	1.16e-10
P-5958	Patient5958	Gastric Cancer	Gastric Adenocarcinoma	IV	Surgery	Primary	FFPE	75	3696	1546	2.7	Male	(55,60]	Unknown	Treatment-naive	26.1853	2.14e-13	3.71e-10	1.69679	26.9166	0	0	4.39e-06	0	7.20135	0	0	0	0	5.38e-15	0
P-5963	Patient5963	Pancreatic Cancer	Pancreatic Adenocarcinoma	IV	Biopsy/Paracentesis	Metastasis	FFPE	60	322	1876	0.466667	Male	(45,50]	Unknown	Unknown	7.4148	4.94e-14	0	3.72942	1.85569	1.62e-07	0	2.54e-08	0	0	0	0	0	0	8.09e-05	0
P-5966	Patient5966	Soft Tissue Sarcoma	Fibrosarcoma	III	Surgery	Recurrent	FFPE	95	4392	2110	0.566667	Female	(35,40]	Unknown	Treatment-naive	5.16311	0	1.55e-14	12.0975	1.73937	0	0	1.91e-07	0	1.7e-07	0	0	0	5.3e-08	0	0
P-5971	Patient5971	Non Small Cell Lung Cancer Other	Lung Adenosquamous Carcinoma	II	Surgery	Primary	FFPE	80	16560	1093	0.433333	Female	(65,70]	Nonsmoker	Treatment-naive	1.84293	5.72823	2.98341	2.79692	0	0	0	0.648509	0	0	0	0	0	0	0	0
P-5972	Patient5972	Colorectal Carcinoma	Colorectal Adenocarcinoma	II	Surgery	Primary	FFPE	60	11940	1469	6.5	Male	(50,55]	Unknown	Treatment-naive	19.2124	0	1.83e-15	2.46e-08	45.8368	0	2.25e-12	9.99e-12	25.7143	1.27e-08	5.45e-16	9.09e-16	58.2365	0	1.47e-15	6.34e-16
P-5974	Patient5974	Colorectal Carcinoma	Colorectal Adenocarcinoma	II	Surgery	Primary	FFPE	40	7200	1790	3.5	Female	(50,55]	Unknown	Treatment-naive	31.8937	0	1.27e-15	1.67e-08	73.1063	0	9.73e-13	3.6e-12	4.52e-08	1.94e-08	3.7e-16	8.82e-16	1.52e-15	0	1.08e-15	7.06e-16
P-5976	Patient5976	Colorectal Carcinoma	Colorectal Adenocarcinoma	IV	Surgery	Primary	FFPE	60	5340	1165	1.93333	Male	(40,45]	Unknown	Treatment-naive	21.1395	0	1.17e-15	2.14e-08	13.0442	0	1.27e-12	3.42e-12	3.8163	2.95e-08	6.66e-16	9.01e-16	1.5e-15	0	6.96e-16	6.76e-16
P-5980	Patient5980	Urothelial Carcinoma	Urothelial Carcinoma Other	II	Surgery	Primary	FFPE	95	1038	429	1.23333	Male	(55,60]	Unknown	Treatment-naive	4.65529	0.577231	4.99609	7.97e-06	3.13e-14	8.51192	0	18.2584	0	0	0	4.79e-15	0	0.00110819	0	0
P-5994	Patient5994	Esophageal Carcinoma	Esophageal Squamous Cell Carcinoma	III	Surgery	Primary	FFPE	75	9480	1420	0.366667	Male	(60,65]	Unknown	Treatment-naive	3.02222	0.376992	0.0897883	4.86159	0	0	0	3.64941	0	0	0	0	0	5.26e-14	0	0
P-5999	Patient5999	Liver Hepatocellular Carcinoma	Liver Hepatocellular Carcinoma	III	Surgery	Primary	FFPE	70	13380	1377	0.333333	Male	(55,60]	Unknown	Treatment-naive	5.65e-09	0	0.55379	9.39979	2.43e-15	0	0	0	0	4.78e-12	0	0	0	0.0464174	1.57e-13	2.89e-10
P-6000	Patient6000	Lung Squamous Cell Carcinoma	Lung Squamous Cell Carcinoma	II	Biopsy/Paracentesis	Primary	FFPE	35	390	1383	0.366667	Male	(70,75]	Unknown	Targeted_Therapy;Chemotherapy	0.586718	2.78174	5.70419	1.61857	0	0	0	0.128445	0	0	0	0	0	0	0.18034	0
P-6011	Patient6011	Colorectal Carcinoma	Colorectal Adenocarcinoma	IV	Surgery	Primary	FFPE	80	4452	1167	0.333333	Female	(65,70]	Unknown	Treatment-naive	3.51851	0	1.58e-15	2.51e-08	4.05306	0	1.7e-12	1.01e-11	5.03e-08	3.42842	1.56e-15	8.81e-16	5.56e-16	0	1.93e-15	3.69e-16
P-6012	Patient6012	Lung Squamous Cell Carcinoma	Lung Squamous Cell Carcinoma	Unknown	Biopsy/Paracentesis	Primary	FFPE	35	199	1490	0.333333	Male	(50,55]	Smoker	Treatment-naive	2.11666	0.0196485	6.96588	0.610394	0	0	0	0.877676	0	0	0	0	0	0	0.409744	0
P-6013	Patient6013	Colorectal Carcinoma	Colorectal Adenocarcinoma	II	Surgery	Primary	FFPE	60	11160	1495	4.36667	Male	(30,35]	Unknown	Chemotherapy	7.91228	0	8.68e-16	1.26e-08	99.0877	0	1e-12	7.71e-12	4.43e-08	1.82e-08	3.68e-16	7.5e-16	1.13e-15	0	1.19e-15	5.09e-16
P-6014	Patient6014	Colorectal Carcinoma	Colorectal Adenocarcinoma	IV	Biopsy/Paracentesis	Metastasis	FFPE	40	364	1418	0.466667	Male	(55,60]	Unknown	Treatment-naive	6.92099	0	1.82e-15	1.32e-08	0.822213	0	1.48e-12	1.61e-11	4.57694	1.67986	5.28e-16	1.11e-15	6.49e-16	0	1.54e-15	3.64e-16
P-6026	Patient6026	Colorectal Carcinoma	Colorectal Adenocarcinoma	III	Surgery	Primary	FFPE	50	19740	1986	0.5	Female	(60,65]	Unknown	Treatment-naive	6.3132	0	2.58e-15	2.9e-08	0.0396181	0	1.18e-12	2.68259	4.73e-08	4.96459	1.5e-15	6.05e-16	2.1e-16	0	3.76e-15	2.71e-16
P-6029	Patient6029	Small Cell Lung Cancer	Small Cell Lung Cancer	IV	Biopsy/Paracentesis	Metastasis	FFPE	60	1896	761	0.4	Male	(70,75]	Nonsmoker	Chemotherapy	0.692208	2.73e-12	8.0949	1.14488	0	0	0	0.677053	0	0	0	0	0	0	0.390957	0
P-6032	Patient6032	Non Small Cell Lung Cancer Other	Lung Adenosquamous Carcinoma	Unknown	Biopsy/Paracentesis	Primary	FFPE	30	346	1908	0.866667	Female	(80,85]	Unknown	Treatment-naive	3.91017	4.69242	0.761359	1.8454	0	0	0	12.7907	0	0	0	0	0	0	0	0
P-6038	Patient6038	Pancreatic Cancer	Pancreatic Adenocarcinoma	IV	Biopsy/Paracentesis	Metastasis	FFPE	70	624	1584	0.466667	Male	(70,75]	Unknown	Treatment-naive	5.83303	2.43e-13	0	3.92707	3.06603	3.17362	0	1.97e-07	0	0	0	0	0	0	0.00024656	0
P-6039	Patient6039	Lung Squamous Cell Carcinoma	Lung Squamous Cell Carcinoma	IV	Biopsy/Paracentesis	Primary	FFPE	50	234	1538	0.433333	Male	(70,75]	Unknown	Treatment-naive	3.74513	1.08064	4.36114	0.592875	0	0	0	0.0760908	0	0	0	0	0	0	0.144134	0
P-6042	Patient6042	Breast Carcinoma	Breast Invasive Carcinoma	III	Biopsy/Paracentesis	Primary	FFPE	40	284	1204	0.433333	Female	(40,45]	Unknown	Chemotherapy	8.3156	0.076172	0.0532499	1.53768	6.89e-15	0	0	0.0173041	0	1.14e-07	0	0	0	0	0	0
P-6043	Patient6043	Uterine Corpus Endometrial Carcinoma	Uterine Endometrioid Carcinoma	III	Surgery	Primary	FFPE	50	7380	1656	0.8	Female	(70,75]	Unknown	Chemotherapy	9.5522	0	6.81521	2.17e-09	3.63258	0	7.6e-10	0	0	0	0	1.24e-05	0	0	0	0
P-6044	Patient6044	Lung Squamous Cell Carcinoma	Lung Squamous Cell Carcinoma	III	Biopsy/Paracentesis	Primary	FFPE	80	1002	1733	0.733333	Male	(50,55]	Unknown	Treatment-naive	3.72069	0.566332	9.63804	7.06594	0	0	0	0.0953746	0	0	0	0	0	0	0.913617	0
P-6049	Patient6049	Esophageal Carcinoma	Esophageal Squamous Cell Carcinoma	III	Surgery	Primary	FFPE	90	3528	1734	0.5	Male	(55,60]	Unknown	Treatment-naive	2.0415	0.158133	6.40322	5.29846	0	0	0	1.09869	0	0	0	0	0	5.82e-14	0	0
P-6054	Patient6054	Gallbladder Carcinoma	Gallbladder Adenocarcinoma	III	Surgery	Primary	FFPE	35	1056	1056	3.23333	Male	(55,60]	Unknown	Treatment-naive	3.34095	0.0376556	4.89e-07	0.946321	2.57e-10	0	95.6541	0.0209514	0	0	0	7.52e-16	0	0	0	0
P-6058	Patient6058	Breast Carcinoma	Breast Invasive Carcinoma	Unknown	Biopsy/Paracentesis	Primary	FFPE	50	2244	1275	0.433333	Female	(65,70]	Unknown	Treatment-naive	0.2464	0.899451	0.035244	8.7502	3.01e-15	0	0	0.0687053	0	3.73e-07	0	0	0	0	0	0
P-6064	Patient6064	Colorectal Carcinoma	Colorectal Adenocarcinoma	IV	Surgery	Primary	FFPE	70	23940	1519	0.333333	Female	(55,60]	Unknown	Treatment-naive	9.97006	0	1.68e-16	6.3e-09	0.0299425	0	1.46e-12	1.1e-12	3.18e-08	3.21e-09	9.37e-17	4.27e-16	1.87e-16	0	1.51e-16	1.71e-16
P-6065	Patient6065	Colorectal Carcinoma	Colorectal Adenocarcinoma	II	Surgery	Primary	FFPE	60	4440	921	2.03333	Female	(70,75]	Unknown	Treatment-naive	7.01075	0	6.78e-16	1.24e-08	27.9892	0	1.44e-12	4.1e-12	4.99e-08	6.89e-09	3.2e-16	6.82e-16	1.53e-15	0	6.13e-16	5.78e-16
P-6068	Patient6068	Esophageal Carcinoma	Esophageal Squamous Cell Carcinoma	II	Surgery	Primary	FFPE	70	8820	1646	0.5	Female	(65,70]	Unknown	Treatment-naive	8.58994	0.51419	0.470612	1.56518	0	0	0	1.31418	0	0	0	0	0	1.54589	0	0
P-6071	Patient6071	Colorectal Carcinoma	Colorectal Adenocarcinoma	IV	Biopsy/Paracentesis	Primary	FFPE	40	83	1109	0.4	Male	(65,70]	Unknown	Treatment-naive	4.27716	0	1.5e-15	7.69053	0.0323146	0	1.95e-12	3.3e-12	3.68e-08	9.51e-09	4.44e-16	7.99e-16	8.22e-16	0	2.12e-15	4.56e-16
P-6072	Patient6072	Gastrointestinal Neuroendocrine Tumor	Esophageal Neuroendocrine Tumor	IV	Biopsy/Paracentesis	Primary	FFPE	20	74	1009	0.566667	Male	(65,70]	Unknown	Treatment-naive	2.50366	3.81908	0	0	0	2.95599	0	0	0	0	5.72126	2.5e-06	0	0	0	0
P-6073	Patient6073	Lung Squamous Cell Carcinoma	Lung Squamous Cell Carcinoma	I	Surgery	Primary	FFPE	70	4272	1153	0.466667	Male	(55,60]	Smoker	Treatment-naive	5.07535	0.0298148	6.488	2.79237	0	0	0	1.45693	0	0	0	0	0	0	0.157528	0
P-6089	Patient6089	Colorectal Carcinoma	Colorectal Adenocarcinoma	Unknown	Biopsy/Paracentesis	Primary	FFPE	40	876	1477	0.366667	Female	(60,65]	Unknown	Treatment-naive	8.88884	0	1e-15	4.74e-08	0.0258386	0	1.36e-12	1.08532	4.87e-08	5.42e-09	1.25e-15	4.32e-16	3.12e-16	0	1.07e-15	2.07e-16
P-6091	Patient6091	Colorectal Carcinoma	Colorectal Adenocarcinoma	IV	Biopsy/Paracentesis	Metastasis	FFPE	40	103	1405	0.4	Male	(60,65]	Unknown	Chemotherapy	11.9794	0	7.42e-16	4.29e-08	0.020611	0	2.01e-12	5.34e-12	2.59e-08	3.15e-08	1.13e-15	6.41e-16	6.41e-16	0	7.66e-16	4.87e-16
P-6097	Patient6097	Gallbladder Carcinoma	Gallbladder Adenocarcinoma	IV	Surgery	Primary	FFPE	40	2052	552	0.3	Male	(85,90]	Unknown	Treatment-naive	1.77771	0.943092	3.95639	3.21543	2.29e-10	0	1.29e-08	0.107375	0	0	0	7.03e-16	0	0	0	0
P-6100	Patient6100	Urothelial Carcinoma	Urothelial Carcinoma Other	III	Surgery	Metastasis	FFPE	95	3612	961	0.533333	Male	(70,75]	Unknown	Treatment-naive	4.1178	0.571761	0.00038395	6.98e-06	1.67e-14	3.07534	0	8.23465	0	0	0	1.4e-15	0	6.83e-05	0	0
P-6104	Patient6104	Colorectal Carcinoma	Colorectal Adenocarcinoma	III	Surgery	Primary	FFPE	60	19860	1765	0.4	Male	(70,75]	Unknown	Treatment-naive	9.98127	0	1.17e-15	2.28e-08	0.0187311	0	1.27e-12	2.23e-12	2.84e-08	4.42e-09	4.02e-16	3.55e-16	3.04e-15	0	7.64e-16	1.2e-15
P-6108	Patient6108	Esophageal Carcinoma	Esophageal Squamous Cell Carcinoma	IV	Surgery	Primary	FFPE	70	3456	1337	0.333333	Male	(50,55]	Unknown	Treatment-naive	3.9221	1.41775	1.71108	2.72091	0	0	0	0.228158	0	0	0	0	0	7.86e-14	0	0
P-6111	Patient6111	Colorectal Carcinoma	Colorectal Adenocarcinoma	I	Surgery	Primary	FFPE	60	4464	1649	0.433333	Female	(45,50]	Unknown	Treatment-naive	3.00944	0	1.31e-15	8.94937	0.0411891	0	6.85e-13	3.66e-11	6.13e-08	6.84e-09	3.76e-16	7.92e-16	1.06e-15	0	2.06e-15	3.98e-16
P-6118	Patient6118	Pancreatic Cancer	Pancreatic Adenocarcinoma	II	Surgery	Primary	FFPE	20	11100	1564	1.5	Male	(50,55]	Unknown	Treatment-naive	31.0157	2.17e-14	0	0.794259	10.1897	5.13e-08	0	1.97e-08	0	0	0	0	0	0	0.00033808	0
P-6119	Patient6119	Colorectal Carcinoma	Colorectal Adenocarcinoma	III	Surgery	Primary	FFPE	50	1284	1109	0.4	Female	(55,60]	Unknown	Treatment-naive	8.16765	0	8.9e-16	9e-09	1.83235	0	1.9e-12	2.15e-12	6.64e-08	3.4e-09	9.5e-16	6.16e-16	3.38e-16	0	1.49e-15	1.47e-16
P-6123	Patient6123	Pancreatic Cancer	Pancreatic Adenocarcinoma	I	Surgery	Primary	FFPE	40	2772	1268	1.4	Male	(60,65]	Unknown	Treatment-naive	22.8324	1.48e-14	0	1.0341	9.13331	6.25e-08	0	1.37e-08	0	0	0	0	0	0	0.00019315	0
P-6125	Patient6125	Liver Hepatocellular Carcinoma	Liver Hepatocellular Carcinoma	III	Surgery	Primary	FFPE	55	3744	1033	0.433333	Male	(50,55]	Unknown	Treatment-naive	6.03e-09	0	3.83903	7.02788	1.51e-15	0	0	0	0	3e-12	0	0	0	3.13309	3.49e-13	4.34e-10
P-6143	Patient6143	Liver Hepatocellular Carcinoma	Liver Hepatocellular Carcinoma	II	Surgery	Primary	FFPE	90	3468	1297	0.633333	Female	(65,70]	Unknown	Treatment-naive	1.9e-08	0	5.10195	8.31976	5.85e-15	0	0	0	0	3.51083	0	0	0	0.0674577	2.99e-13	2.38e-10
P-6147	Patient6147	Liver Hepatocellular Carcinoma	Liver Hepatocellular Carcinoma	III	Surgery	Primary	FFPE	30	1272	1189	0.3	Male	(65,70]	Unknown	Treatment-naive	6.75e-09	0	1.17647	6.41729	1.56e-15	0	0	0	0	5.77e-12	0	0	0	3.40624	2.37e-13	2.79e-10
P-6149	Patient6149	Non Small Cell Lung Cancer Other	Lung Adenosquamous Carcinoma	IV	Surgery	Primary	FFPE	60	18720	942	1.86667	Female	(70,75]	Unknown	Treatment-naive	1.30067	0.449871	44.5647	6.76385	0	0	0	0.920928	0	0	0	0	0	0	0	0
P-6150	Patient6150	Liver Hepatocellular Carcinoma	Liver Hepatocellular Carcinoma	III	Surgery	Primary	FFPE	98	3900	1121	0.333333	Male	(45,50]	Unknown	Treatment-naive	5.51e-09	0	2.83514	5.05335	3.44e-15	0	0	0	0	3.11e-11	0	0	0	3.11151	5.19e-13	4.55e-10
P-6153	Patient6153	Colorectal Carcinoma	Colorectal Adenocarcinoma	II	Surgery	Primary	FFPE	50	3276	1715	2.96667	Male	(45,50]	Unknown	Treatment-naive	2.07276	0	8.7e-16	1.74e-08	50.9291	0	9.61e-13	0.998118	4.32e-08	2.55e-08	3.7e-16	1.06e-15	1.35e-15	0	7.41e-16	7.47e-16
P-6156	Patient6156	Esophageal Carcinoma	Esophageal Squamous Cell Carcinoma	I	Surgery	Primary	FFPE	20	2916	1213	0.433333	Male	(60,65]	Unknown	Treatment-naive	1.05919	2.43019	0.968641	2.46525	0	0	0	4.05404	0	0	0	0	0	3.02269	0	0
P-6159	Patient6159	Colorectal Carcinoma	Colorectal Adenocarcinoma	IV	Surgery	Metastasis	FFPE	90	1812	1679	0.6	Female	(60,65]	Unknown	Targeted_Therapy;Chemotherapy	4.95764	0	2.32e-15	2.47e-08	4.52069	0	4.08e-12	6.18638	3.87e-08	3.33529	1.03e-15	1.12e-15	4.14e-16	0	2.14e-15	4.84e-16
P-6163	Patient6163	Colorectal Carcinoma	Colorectal Adenocarcinoma	II	Surgery	Primary	FFPE	30	6840	1063	0.533333	Female	(60,65]	Unknown	Radiation_Therapy;Chemotherapy	9.82987	0	1.03e-15	1.3e-08	5.17013	0	1.83e-12	1.76e-11	4.4e-08	2.74e-09	4.89e-16	6.96e-16	5.23e-16	0	8.47e-16	3.62e-16
P-6165	Patient6165	Lung Squamous Cell Carcinoma	Lung Squamous Cell Carcinoma	IV	Surgery	Metastasis	FFPE	40	4452	1487	0.433333	Male	(60,65]	Smoker	Treatment-naive	1.39418	0.34655	4.11429	4.97839	0	0	0	0.996963	0	0	0	0	0	0	0.169632	0
P-6171	Patient6171	Lung Squamous Cell Carcinoma	Lung Squamous Cell Carcinoma	Unknown	Biopsy/Paracentesis	Primary	FFPE	60	1116	1258	0.7	Male	(55,60]	Smoker	Radiation_Therapy;Targeted_Therapy;Chemotherapy	2.32083	0.363581	12.5125	1.20066	0	0	0	2.60406	0	0	0	0	0	0	1.99834	0
P-6181	Patient6181	Lung Squamous Cell Carcinoma	Lung Squamous Cell Carcinoma	II	Surgery	Primary	FFPE	60	8880	1672	0.733333	Male	(45,50]	Unknown	Treatment-naive	2.29735	1.86971	14.214	4.10768	0	0	0	0.156029	0	0	0	0	0	0	0.355212	0
P-6191	Patient6191	Gallbladder Carcinoma	Gallbladder Adenocarcinoma	III	Surgery	Primary	FFPE	40	4416	1254	1.4	Female	(65,70]	Unknown	Treatment-naive	19.9273	0.00650784	2.04e-08	0.0616271	21.001	0	5.06e-09	0.00348223	0	0	0	5.18e-16	0	0	0	0
P-6192	Patient6192	Extrahepatic Cholangiocarcinoma	Extrahepatic Cholangiocarcinoma	I	Surgery	Primary	FFPE	50	1122	1169	0.333333	Male	(65,70]	Unknown	Treatment-naive	6.35829	1.42e-06	5.9e-10	0.00182268	9.52e-06	1.24e-14	0	3.63987	4.95e-11	1.26e-10	0	0	0	4.67e-10	3.12e-16	0
P-6194	Patient6194	Intrahepatic Cholangiocarcinoma	Intrahepatic Cholangiocarcinoma	III	Surgery	Primary	FFPE	40	6540	1157	0.8	Male	(70,75]	Unknown	Treatment-naive	0.0139923	1.97e-15	0.00039835	1.07e-08	14.7626	0	0	1.3e-10	2.22297	0	0	0	1.35e-15	2.27e-10	0	0
P-6196	Patient6196	Gastric Cancer	Gastric Adenocarcinoma	IV	Biopsy/Paracentesis	Primary	FFPE	50	270	2000	0.433333	Male	(55,60]	Unknown	Treatment-naive	3.83479	2e-14	1.5533	0.678479	0.555416	0	0	3.86e-07	0	5.37801	0	0	0	0	1.43e-14	0
P-6201	Patient6201	Small Cell Lung Cancer	Small Cell Lung Cancer	Unknown	Biopsy/Paracentesis	Primary	FFPE	25	80	650	0.5	Male	(65,70]	Smoker	Treatment-naive	1.31762	1.37e-11	10.2167	3.24681	0	0	0	0.0224523	0	0	0	0	0	0	1.19638	0
P-6202	Patient6202	Breast Carcinoma	Breast Invasive Carcinoma	IV	Biopsy/Paracentesis	Metastasis	FFPE	40	51	469	0.6	Female	(60,65]	Unknown	Chemotherapy	13.5889	0.216653	0.0655603	2.48823	3.47e-15	0	0	3.64066	0	4.44e-08	0	0	0	0	0	0
P-6205	Patient6205	Soft Tissue Sarcoma	Fibrosarcoma	Unknown	Biopsy/Paracentesis	Primary	FFPE	90	1608	1009	0.333333	Male	(5,10]	Unknown	Treatment-naive	7.03702	0	1.46e-14	0.650174	2.31281	0	0	1.22e-06	0	1.1e-07	0	0	0	2.3e-08	0	0
P-6206	Patient6206	Soft Tissue Sarcoma	Soft Tissue Sarcoma Other	Unknown	Biopsy/Paracentesis	Primary	FFPE	95	4368	1521	0.4	Male	(10,15]	Unknown	Treatment-naive	3.19941	0	1.93e-14	5.97169	0.570216	0	0	2.25869	0	2.78e-07	0	0	0	2.61e-08	0	0
P-6215	Patient6215	Colorectal Carcinoma	Colorectal Adenocarcinoma	II	Surgery	Primary	FFPE	20	1416	1335	1.56667	Male	(45,50]	Unknown	Treatment-naive	8.9122	0	1.39e-15	1.96e-08	7.82031	0	2.5725	8.78e-12	4.51e-08	3.42e-08	6.18e-16	9.02e-16	1.18e-15	0	1.33e-15	23.695
P-6237	Patient6237	Lung Squamous Cell Carcinoma	Lung Squamous Cell Carcinoma	III	Biopsy/Paracentesis	Primary	FFPE	60	2136	1625	0.366667	Male	(60,65]	Smoker	Treatment-naive	1.13179	0.362314	8.27241	0.791077	0	0	0	0.244006	0	0	0	0	0	0	1.1984	0
P-6242	Patient6242	Liver Hepatocellular Carcinoma	Liver Hepatocellular Carcinoma	II	Surgery	Primary	FFPE	80	523	1382	0.4	Male	(60,65]	Unknown	Treatment-naive	7.07e-09	0	2.92796	3.58143	4.1e-15	0	0	0	0	0.941684	0	0	0	3.54893	3.07e-13	1.82e-10
P-6254	Patient6254	Lung Squamous Cell Carcinoma	Lung Squamous Cell Carcinoma	Unknown	Biopsy/Paracentesis	Primary	FFPE	45	262	1468	0.4	Male	(75,80]	Unknown	Radiation_Therapy	1.70686	1.03551	6.99846	2.85349	0	0	0	0.0890637	0	0	0	0	0	0	0.316616	0
P-6255	Patient6255	Esophageal Carcinoma	Esophageal Squamous Cell Carcinoma	III	Surgery	Primary	FFPE	40	4152	1677	0.533333	Male	(40,45]	Unknown	Treatment-naive	1.73934	6.31198	1.03216	1.64999	0	0	0	6.26654	0	0	0	0	0	1.61e-14	0	0
P-6268	Patient6268	Colorectal Carcinoma	Colorectal Adenocarcinoma	II	Surgery	Primary	FFPE	40	6540	1278	0.4	Female	(40,45]	Unknown	Treatment-naive	7.78525	0	1.14e-15	2.3e-08	0.0242775	0	2.51e-12	3.58e-11	5.44e-08	4.19047	1.14e-15	8.33e-16	9.61e-16	0	1.93e-15	5.92e-16
P-6271	Patient6271	Extrahepatic Cholangiocarcinoma	Extrahepatic Cholangiocarcinoma	II	Surgery	Primary	FFPE	60	6360	996	0.5	Male	(60,65]	Unknown	Treatment-naive	0.123911	2.12e-07	2.93e-10	11.9399	1.01e-05	1.44e-14	0	0.00052791	4.47e-11	3.27e-10	0	0	0	2.93562	2.03e-16	0
P-6275	Patient6275	Melanoma	Melanoma Other	IV	Biopsy/Paracentesis	Metastasis	FFPE	70	1596	1691	0.5	Male	(55,60]	Unknown	Chemotherapy;Immunotherapy	2.2847	0	0	11.0512	0	0.66405	0	0	0	0	0	0	0	0	0	0
P-6283	Patient6283	Lung Squamous Cell Carcinoma	Lung Squamous Cell Carcinoma	Unknown	Biopsy/Paracentesis	Primary	FFPE	60	1098	1574	0.9	Male	(60,65]	Unknown	Treatment-naive	1.54752	1.24684	11.4212	5.94795	0	0	0	5.417	0	0	0	0	0	0	0.41947	0
P-6284	Patient6284	Colorectal Carcinoma	Colorectal Adenocarcinoma	IV	Biopsy/Paracentesis	Metastasis	FFPE	45	10020	1132	0.5	Female	(40,45]	Unknown	Radiation_Therapy;Targeted_Therapy;Chemotherapy	6.82659	0	1.93e-15	2.1e-08	3.64574	0	1.35e-12	1.01e-11	4.63e-08	2.52768	5.11e-16	1.18e-15	8.04e-16	0	1.36e-15	5.37e-16
P-6287	Patient6287	Gastric Cancer	Gastric Adenocarcinoma	II	Surgery	Primary	FFPE	80	1170	1088	0.3	Male	(65,70]	Unknown	Treatment-naive	1.80962	3.11e-13	3.14846	2.66773	1.1583	0	0	5.91e-06	0	1.21589	0	0	0	0	1.33e-14	0
P-6288	Patient6288	Liver Hepatocellular Carcinoma	Liver Hepatocellular Carcinoma	I	Surgery	Primary	FFPE	60	5820	956	0.4	Male	(45,50]	Unknown	Treatment-naive	3.74e-09	0	0.164121	1.60785	1.27e-15	0	0	0	0	1.65616	0	0	0	8.57187	2.79e-14	3.1e-10
P-6289	Patient6289	Intrahepatic Cholangiocarcinoma	Liver Hepatocellular Carcinoma plus Intrahepatic Cholangiocarcinoma	Unknown	Surgery	Primary	FFPE	50	1584	1413	0.533333	Female	(60,65]	Unknown	Treatment-naive	5.76186	5.11e-16	0.00148857	1.29e-08	0.00118009	0	0	5.75e-11	1.51e-09	0	0	0	1.87e-15	8.23547	0	0
P-6295	Patient6295	Urothelial Carcinoma	Bladder Urothelial Carcinoma	III	Surgery	Primary	FFPE	65	3912	1183	0.966667	Female	(65,70]	Unknown	Treatment-naive	3.30107	8.88289	0.00038261	4.7e-06	2.1e-14	3.47736	0	11.4604	0	0	0	1.69e-15	0	2.87792	0	0
P-6303	Patient6303	Lung Squamous Cell Carcinoma	Lung Squamous Cell Carcinoma	II	Surgery	Primary	FFPE	45	17040	1313	0.5	Male	(70,75]	Smoker	Treatment-naive	2.39202	0.175451	7.19095	5.00821	0	0	0	0.924371	0	0	0	0	0	0	0.308994	0
P-6305	Patient6305	Liver Hepatocellular Carcinoma	Liver Hepatocellular Carcinoma	I	Surgery	Primary	FFPE	95	4008	851	0.4	Male	(70,75]	Unknown	Treatment-naive	1.45e-08	0	2.4274	10.4237	5.34e-15	0	0	0	0	3.33e-12	0	0	0	0.148954	3.97e-13	2.1e-10
P-6310	Patient6310	Small Cell Lung Cancer	Small Cell Lung Cancer	IV	Biopsy/Paracentesis	Metastasis	FFPE	10	86	818	0.566667	Male	(55,60]	Smoker	Treatment-naive	3.13765	5.99e-12	6.26666	4.54939	0	0	0	0.638006	0	0	0	0	0	0	0.408293	0
P-6327	Patient6327	Colorectal Carcinoma	Colorectal Adenocarcinoma	III	Surgery	Primary	FFPE	40	2496	1321	0.366667	Male	(75,80]	Unknown	Treatment-naive	7.7137	0	1.52e-15	2.05e-08	0.0247736	0	2.89e-12	2.41946	2.2e-08	7.64e-09	5.11e-16	8.99e-16	5.61e-16	0	1.84207	4.8e-16
P-6332	Patient6332	Liver Hepatocellular Carcinoma	Liver Hepatocellular Carcinoma	III-IV	Surgery	Primary	FFPE	98	4140	734	0.6	Male	(55,60]	Unknown	Treatment-naive	5.05e-09	0	3.2162	2.06474	1.42e-15	0	0	0	0	1.51e-12	0	0	0	12.7191	3.34e-13	7.48e-11
P-6338	Patient6338	Extrahepatic Cholangiocarcinoma	Perihilar Cholangiocarcinoma	III	Surgery	Primary	FFPE	55	3120	669	0.4	Male	(60,65]	Unknown	Treatment-naive	3.71369	1.44e-06	3.35989	1.81612	5.31e-06	1.21e-15	0	1.11029	2.48e-11	3.38e-11	0	0	0	2.01e-10	1.99e-16	0
P-6339	Patient6339	Lung Squamous Cell Carcinoma	Lung Squamous Cell Carcinoma	Unknown	Biopsy/Paracentesis	Primary	FFPE	30	942	1537	0.466667	Male	(60,65]	Smoker	Unknown	2.65338	0.0144023	9.18239	0.930092	0	0	0	0.0340593	0	0	0	0	0	0	0.185679	0
P-6342	Patient6342	Lung Squamous Cell Carcinoma	Lung Squamous Cell Carcinoma	I	Surgery	Primary	FFPE	80	11760	1312	0.666667	Male	(60,65]	Smoker	Treatment-naive	0.307524	0.00289274	14.8363	1.35232	0	0	0	0.012632	0	0	0	0	0	0	0.48832	0
P-6358	Patient6358	Colorectal Carcinoma	Colorectal Adenocarcinoma	IV	Biopsy/Paracentesis	Primary	FFPE	65	295	1116	0.3	Female	(80,85]	Unknown	Unknown	5.36943	0	3.18e-15	2.88e-08	4.63057	0	1.42e-12	2.8e-12	5.16e-08	1.18e-08	3.77e-16	1.03e-15	2.14e-15	0	8.44e-16	6.91e-16
P-6363	Patient6363	Colorectal Carcinoma	Colorectal Adenocarcinoma	II	Surgery	Primary	FFPE	50	3648	1498	0.466667	Male	(60,65]	Unknown	Treatment-naive	5.09743	0	8.27e-16	4.94904	0.609538	0	6.4e-13	2.34399	4.57e-08	2.39e-08	2.52e-16	1.02e-15	4.41e-16	0	1.12e-15	4.77e-16
P-6366	Patient6366	Urothelial Carcinoma	Bladder Urothelial Carcinoma	III	Surgery	Primary	FFPE	80	12060	1380	0.533333	Male	(55,60]	Unknown	Treatment-naive	5.36429	5.43746	0.00021113	4.83e-06	2.04e-14	3.04976	0	0.148168	0	0	0	2.81e-15	0	0.00010252	0	0
P-6368	Patient6368	Colorectal Carcinoma	Colorectal Adenocarcinoma	III	Surgery	Primary	FFPE	70	7740	1370	3.93333	Female	(55,60]	Unknown	Chemotherapy	21.8243	0	9.99e-16	1.39e-08	54.1757	0	1.74e-12	7.99e-12	4.07e-08	9.62e-09	3.11e-16	8.18e-16	1.05e-15	0	1.08e-15	5.03e-16
P-6370	Patient6370	Liver Hepatocellular Carcinoma	Liver Hepatocellular Carcinoma	III	Surgery	Primary	FFPE	70	2844	971	0.433333	Male	(45,50]	Unknown	Treatment-naive	5.8e-09	0	0.323789	2.20035	2.63e-15	0	0	0	0	2.26e-12	0	0	0	4.71509	3.76077	2.57e-10
P-6374	Patient6374	Gallbladder Carcinoma	Gallbladder Adenocarcinoma	IV	Surgery	Metastasis	FFPE	40	7440	1336	0.466667	Female	(70,75]	Unknown	Treatment-naive	8.81649	0.0358699	2.97e-07	4.12935	3.14e-10	0	2.43e-09	0.0182903	0	0	0	1.06e-15	0	0	0	0
P-6379	Patient6379	Gallbladder Carcinoma	Gallbladder Adenocarcinoma	IV	Surgery	Primary	FFPE	90	13620	1106	0.466667	Male	(50,55]	Unknown	Treatment-naive	3.21012	4.54428	4.25942	0.400107	1.83e-10	0	6.63e-09	3.58608	0	0	0	3.8e-16	0	0	0	0
P-6392	Patient6392	Colorectal Carcinoma	Colorectal Adenocarcinoma	IV	Surgery	Primary	FFPE	50	3000	1673	0.366667	Male	(55,60]	Unknown	Treatment-naive	10.9751	0	2.72e-15	2.29e-08	0.024902	0	4.83e-12	1.29e-11	4.92e-08	5.83e-09	1.94e-15	6.74e-16	3.07e-16	0	3.12e-15	1.44e-16
P-6393	Patient6393	Pancreatic Cancer	Pancreatic Adenocarcinoma	Unknown	Surgery	Primary	FFPE	60	3780	1203	0.533333	Male	(40,45]	Unknown	Chemotherapy	2.60367	2.89e-13	0	9.22977	0.563501	1.44e-07	0	1.96e-07	0	0	0	0	0	0	1.60306	0
P-6401	Patient6401	Esophageal Carcinoma	Esophageal Squamous Cell Carcinoma	Unknown	Biopsy/Paracentesis	Primary	FFPE	40	2304	2110	1.3	Male	(55,60]	Unknown	Treatment-naive	4.29864	11.695	0.948149	3.0892	0	0	0	19.969	0	0	0	0	0	5.15e-14	0	0
P-6403	Patient6403	Colorectal Carcinoma	Colorectal Adenocarcinoma	II	Surgery	Primary	FFPE	60	11580	1452	0.4	Male	(40,45]	Unknown	Treatment-naive	9.98048	0	1.37e-15	2.46e-08	0.0195242	0	5.33e-12	1.85e-11	3.22e-08	7.98e-09	6.41e-16	3.37e-16	1.23e-15	0	1.4e-15	4.62e-16
P-6413	Patient6413	Esophageal Carcinoma	Esophageal Carcinoma Other	IV	Biopsy/Paracentesis	Primary	FFPE	45	1212	1065	0.4	Male	(60,65]	Unknown	Treatment-naive	4.24765	0.0660264	1.19183	6.45007	0	0	0	0.044418	0	0	0	0	0	1.79e-14	0	0
P-6424	Patient6424	Colorectal Carcinoma	Colorectal Adenocarcinoma	IV	Biopsy/Paracentesis	Primary	FFPE	55	434	1522	0.366667	Male	(75,80]	Unknown	Treatment-naive	4.60751	0	6.18e-16	3.14e-08	6.39249	0	3.3e-12	1.95e-12	3.54e-08	1.23e-08	2.06e-16	7.68e-16	9.19e-16	0	4.39e-16	3.45e-16
P-6431	Patient6431	Breast Carcinoma	Breast Invasive Carcinoma	IV	Biopsy/Paracentesis	Metastasis	FFPE	45	1038	2206	0.333333	Female	(30,35]	Unknown	Targeted_Therapy;Chemotherapy;Endocrinotherapy	5.01182	0.644463	2.62273	1.65473	4.12e-15	0	0	0.0662568	0	4.56e-08	0	0	0	0	0	0
P-6433	Patient6433	Small Cell Lung Cancer	Small Cell Lung Cancer	III	Biopsy/Paracentesis	Metastasis	FFPE	50	62	1344	0.4	Male	(60,65]	Unknown	Unknown	1.44614	2.8e-12	5.18729	4.02568	0	0	0	0.00719191	0	0	0	0	0	0	0.333693	0
P-6439	Patient6439	Colorectal Carcinoma	Colorectal Adenocarcinoma	III	Surgery	Primary	FFPE	80	7980	1675	2.76667	Male	(35,40]	Unknown	Treatment-naive	10.8808	0	9.12e-16	1.77e-08	2.18702	0	1.43e-12	0.895989	27.859	1.7e-08	3.08e-16	1.13e-15	16.1772	0	1.22e-15	6.34e-16
P-6442	Patient6442	Small Bowel Carcinoma	Small Bowel Adenocarcinoma	Unknown	Biopsy/Paracentesis	Primary	FFPE	90	438	2102	0.266667	Male	(75,80]	Unknown	Treatment-naive	3.38843	0	0	2.77931	1.5236	0	0	0	1.10672	0	0	0	0	0	0	1.20194
P-6443	Patient6443	Breast Carcinoma	Breast Invasive Carcinoma	IV	Biopsy/Paracentesis	Primary	FFPE	80	373	1595	0.766667	Female	(50,55]	Unknown	Treatment-naive	4.74392	1.85144	3.06304	0.658205	2.94e-15	0	0	13.6834	0	6.11e-08	0	0	0	0	0	0
P-6445	Patient6445	Colorectal Carcinoma	Colorectal Adenocarcinoma	II	Surgery	Primary	FFPE	50	3540	1476	2.93333	Male	(45,50]	Unknown	Treatment-naive	15.2094	0	2.03e-15	2.05e-08	47.7906	0	1.32e-12	9.21e-11	4.39e-08	2.17e-08	5.36e-16	8.88e-16	1.15e-15	0	1.93e-15	5.26e-16
P-6459	Patient6459	Colorectal Carcinoma	Colorectal Adenocarcinoma	IV	Biopsy/Paracentesis	Primary	FFPE	40	428	1503	9.23333	Female	(20,25]	Unknown	Treatment-naive	25.0052	0	7.59e-16	1.12e-08	136.347	0	12.5007	1.19e-11	108.147	1.13e-08	5.34e-16	7.32e-16	7.31e-16	0	9.77e-16	3.44e-16
P-6468	Patient6468	Colorectal Carcinoma	Colorectal Carcinoma Other	IV	Surgery	Primary	FFPE	65	8760	1275	4.36667	Male	(30,35]	Unknown	Treatment-naive	5.64613	0	1.49e-15	3.09148	0.0348517	0	123.919	1.79e-11	4.78e-08	1.96e-08	7.65e-16	6.69e-16	8.30831	0	1.49e-15	6.01e-16
P-6470	Patient6470	Gastric Cancer	Gastric Adenocarcinoma	III	Surgery	Primary	FFPE	40	2232	1289	0.533333	Female	(45,50]	Unknown	Chemotherapy;Endocrinotherapy	4.78579	2.01e-13	4.19e-10	3.0963	0.57538	0	0	7.51983	0	0.0226991	0	0	0	0	1.22e-14	0
P-6476	Patient6476	Colorectal Carcinoma	Colorectal Adenocarcinoma	II	Surgery	Primary	FFPE	60	6600	1500	3.86667	Male	(35,40]	Unknown	Treatment-naive	28.6014	0	1.45e-15	1.93e-08	16.6205	0	2.98e-12	5.61e-12	16.3972	3.14e-08	6.3e-16	20.3809	1.3e-15	0	1.83e-15	6.43e-16
P-6480	Patient6480	Extrahepatic Cholangiocarcinoma	Extrahepatic Cholangiocarcinoma	IV	Surgery	Metastasis	FFPE	80	11820	1713	0.4	Male	(35,40]	Unknown	Targeted_Therapy	2.43582	2.34424	4.42e-10	0.00126871	1.21e-05	5.28e-14	0	7.21867	5.29e-11	3.47e-11	0	0	0	1.36e-11	2.91e-16	0
P-6483	Patient6483	Urothelial Carcinoma	Urothelial Carcinoma Other	Unknown	Surgery	Primary	FFPE	80	10680	1303	2.26667	Female	(70,75]	Unknown	Treatment-naive	63.3805	3.38788	5.96e-05	2.36e-06	2.82e-14	0.723926	0	1.50762	0	0	0	1.82e-15	0	4.96e-05	0	0
P-6485	Patient6485	Esophageal Carcinoma	Esophageal Squamous Cell Carcinoma	III	Surgery	Primary	FFPE	80	4824	1886	0.5	Male	(50,55]	Unknown	Treatment-naive	4.31976	2.13321	1.46403	2.85244	0	0	0	0.230564	0	0	0	0	0	1.19e-13	0	0
P-6486	Patient6486	Small Cell Lung Cancer	Small Cell Lung Cancer	III	Biopsy/Paracentesis	Metastasis	FFPE	60	1584	1717	0.666667	Male	(50,55]	Unknown	Treatment-naive	0.516707	3.26e-12	12.005	2.13061	0	0	0	0.817792	0	0	0	0	0	0	0.529902	0
P-6488	Patient6488	Liver Hepatocellular Carcinoma	Liver Hepatocellular Carcinoma	III	Surgery	Primary	FFPE	80	3756	1468	0.366667	Male	(55,60]	Unknown	Targeted_Therapy;Chemotherapy	1.45e-08	0	4.84647	6.87233	5.71e-15	0	0	0	0	2.67e-12	0	0	0	0.281203	3.06e-13	2.96e-10
P-6500	Patient6500	Liver Hepatocellular Carcinoma	Liver Hepatocellular Carcinoma	III	Surgery	Primary	FFPE	90	2628	1520	0.666667	Male	(70,75]	Unknown	Treatment-naive	1.27e-08	0	2.28118	16.3041	2.28e-15	0	0	0	0	6.17e-12	0	0	0	1.41468	2.2e-13	1.91e-10
P-6507	Patient6507	Gastric Cancer	Gastric Adenocarcinoma	I	Surgery	Primary	FFPE	20	547	1064	0.333333	Male	(55,60]	Unknown	Treatment-naive	1.88763	8.08e-14	3.51e-10	1.78623	0.666428	0	0	2.25e-06	0	2.73468	0	0	0	0	3.92503	0
P-6510	Patient6510	Colorectal Carcinoma	Colorectal Adenocarcinoma	III	Surgery	Primary	FFPE	75	2928	1776	0.266667	Male	(45,50]	Unknown	Unknown	6.56362	0	1.92e-15	2.73e-08	0.0242929	0	4.97e-12	3.41209	3.25e-08	4.53e-08	6.69e-16	4.35e-16	2.17e-15	0	1.45e-15	9.25e-16
P-6527	Patient6527	Breast Carcinoma	Breast Invasive Carcinoma	IV	Surgery	Primary	FFPE	60	750	717	0.7	Female	(45,50]	Unknown	Chemotherapy;Endocrinotherapy	1.67434	6.28605	0.0147005	0.406856	5.58e-15	0	0	11.6181	0	3.05e-08	0	0	0	0	0	0
P-6529	Patient6529	Liver Hepatocellular Carcinoma	Liver Hepatocellular Carcinoma	III	Surgery	Primary	FFPE	90	2112	837	0.366667	Male	(60,65]	Unknown	Treatment-naive	1.58e-08	0	3.02455	4.33792	7.04e-15	0	0	0	0	1.12e-11	0	0	0	2.57712	3.06e-13	2.06041
P-6531	Patient6531	Urothelial Carcinoma	Bladder Urothelial Carcinoma	II	Biopsy/Paracentesis	Primary	FFPE	20	10080	741	1.06667	Male	(55,60]	Unknown	Treatment-naive	16.6828	9.24598	0.00060858	8.28e-06	2.37e-14	1.35586	0	1.7139	0	0	0	2.07e-15	0	0.00085737	0	0
P-6548	Patient6548	Extrahepatic Cholangiocarcinoma	Extrahepatic Cholangiocarcinoma	IV	Surgery	Primary	FFPE	85	3672	1777	0.333333	Female	(40,45]	Unknown	Treatment-naive	6.1966	5.9e-06	2.92e-10	0.00108893	6.12e-06	2.58e-14	0	5.8023	1.77e-11	2.71e-10	0	0	0	2.58e-11	1.62e-16	0
P-6563	Patient6563	Gastric Cancer	Gastric Adenocarcinoma	III	Surgery	Primary	FFPE	75	3660	1576	1.83333	Male	(40,45]	Unknown	Treatment-naive	22.021	1.29e-13	2.66e-10	1.80783	11.4317	0	0	3.67e-05	0	3.73945	0	0	0	0	8.22e-15	0
P-6575	Patient6575	Small Bowel Carcinoma	Small Bowel Adenocarcinoma	I	Surgery	Primary	FFPE	20	13440	1430	0.533333	Female	(45,50]	Unknown	Treatment-naive	6.55794	0	0	0.593773	4.85644	0	0	0	2.73605	0	0	0	0	0	0	0.255804
P-6577	Patient6577	Colorectal Carcinoma	Colorectal Adenocarcinoma	II	Surgery	Primary	FFPE	60	4128	2709	3.1	Female	(30,35]	Unknown	Treatment-naive	45.0086	0	8.46e-16	1.55e-08	19.1053	0	1.57e-12	4.68e-12	4.97e-08	2.39e-08	3.64e-16	16.8861	1.4e-15	0	7.83e-16	7.43e-16
P-6580	Patient6580	Pancreatic Cancer	Pancreatic Adenocarcinoma	Unknown	Surgery	Primary	FFPE	45	3732	1620	0.566667	Female	(55,60]	Unknown	Treatment-naive	4.90404	1.46e-14	0	8.51876	2.57708	6.02e-08	0	2.47e-07	0	0	0	0	0	0	0.0001215	0
[truncated: 676 more rows]

## Sheet: Table_S4- Sig. summary by type
Supplementary Table 4. Summary of signature detection and activity levels across tumor types in Origimed cohort.
[truncated: 401 more rows]

## Sheet: Table_S5-Mapping OM and MSK
Supplementary Table 5. Mapping of tumor types between OM and MSK.
[truncated: 13 more rows]

[truncated: 2 more sheets: Table_S6-Fisher comparison OM a, Table_S7-Comparison OM and MSK]
